# Supplementary material for: Comparative transcriptome analysis identifies genes associated with chlorophyll levels and reveals photosynthesis in green flesh of radish taproot
Source: PLoS One. 2021 May 27;16(5):e0252031. doi: 10.1371/journal.pone.0252031 (PMC8158985; doi:10.1371/journal.pone.0252031)
Supplement: S1 Table — (XLSX) [file pone.0252031.s005.xlsx]

## Sheet: Sheet1
Table S1 List of primers used for qRT-PCR in this study.
Gene ID	Gene	Forward primer 5’ to 3’	Reverse primer (5’ to 3’)
Rsa1.0_00017.1_g00071.1	atpF	GCAGCTCTTCGACTTCAACC	CAGAGTCGGCTTGTTCATCG
Rsa1.0_01712.1_g00001.1	hemE	TTGACTGGACTGTAGATATG	CGTGTCCTAAGTTGAGTATA
Rsa1.0_00895.1_g00009.1	THI4	CACGCTGCTCTCTTCACATC	ACGTTAGGGTCCATGCAAGA
Rsa1.0_00861.1_g00006.1	LHCA4	CCGGGAAAGAGCAGTATTTTGC	AGAATGCCAACATCGCCAAC
Rsa1.0_00065.1_g00057.1	LHCB6	CCGCTGAGAATTTCGCAAAC	AATCTCCGCAACCTTCAACC
Rsa1.0_02221.1_g00007.1	LHCB4	TCAAAACCTCGCGAAGAACG	AGCGTCGTCAAGGAAAATGG
Rsa1.0_09928.1_g00001.1	LHCB2	AACTTGATCCACGCGCAAAG	AAATTCAACGGGTCGAACGC
Rsa1.0_01369.1_g00002.1	rbcS	AGTTGGAGCACGGATTTGTG	TGCACTTGACGGTTGTTGTC
Rsa1.0_02005.1_g00002.1	LHCB5	TGCCTGATGGTCTTTTGGAC	TGGCGTGGATCAGTTCAAAG
Rsa1.0_04138.1_g00003.1	LHCB2	AACTTGATCCACGCGCAAAG	AAGTTCAAGGGGTCAAACGC
Rsa1.0_01701.1_g00005.1	hemB	CGCACCGAAGACGTTCTATTA	ATCCGCCTCTGAGTGTAGATA
Rsa1.0_00630.1_g00021.1	POR	AGAGTTTCACAGGCGTTACC	CGGGATGTGCTCTCTGAATAAA
Rsa1.0_00100.1_g00046.1	chlE	GCTGATGGCTGTAGGACAAA	CTCAACAGGAGGCATGAGATAAG
Rsa1.0_27736.1_g00002.1	chlP	GGAGATGTGTAGCGATGAGTATG	GCCAACTTCAAATCCTCCAAAG
Rsa1.0_48139.1_g00001.1	chlP	GACGTGTCACCCGATTTCTAC	CTTGTCCTTGGCTCTGTTTCT
	Actin	TTCAATGTCCCTGCCATGTA	GAGACGGAGGATAGCGTGAG
