# Supplementary material for: Comparative transcriptome analysis identifies genes associated with chlorophyll levels and reveals photosynthesis in green flesh of radish taproot
Source: PLoS One. 2021 May 27;16(5):e0252031. doi: 10.1371/journal.pone.0252031 (PMC8158985; doi:10.1371/journal.pone.0252031)
Supplement: S2 Table — (XLSX) [file pone.0252031.s006.xlsx]

## Sheet: Sheet1
Table S2 The data of qRT-PCR and RNA-Seq for Fig 4.
Gene ID	Stage	qRT-PCR						RNA-Seq
		WF	SD	GF	SD	Log2FC (qRT-PCR)		WF-normalized counts	GF-normalized counts	Log2FC (RNA-Seq)
Rsa1.0_00861.1_g00006.1	S1	1.02437	0.266414	4388.04	1182.17	12.0646		17.5816	8034.31	8.83596
	S2	1.00903	0.158689	898.842	183.055	9.79895		76.0979	11040.7	7.18075
	S3	1.11224	0.534132	408.805	227.002	8.5218		95.8369	21561.5	7.81366
	S4	1.02454	0.251925	187.267	51.9965	7.51398		104.262	10658.6	6.67565
	S5	1.05465	0.380081	1402.91	511.783	10.3774		56.7699	13622.5	7.90665
Rsa1.0_00065.1_g00057.1	S1	1.00423	0.107411	318.24	49.7325	8.30788		18.5639	3085.4	7.37682
	S2	1.01587	0.202557	200.971	74.0732	7.62813		65.9038	4992.99	6.2434
	S3	1.01814	0.216398	1128.22	175.02	10.1139		66.0768	7278.52	6.78336
	S4	1.15386	0.65972	184.334	31.9715	7.31971		78.9613	5470.7	6.11444
	S5	1.0252	0.267013	429.329	187.525	8.71003		45.0352	5521.48	6.93786
Rsa1.0_02221.1_g00007.1	S1	1.00401	0.126777	62.1059	22.9224	5.95088		3.38081	605.285	7.4841
	S2	1.01869	0.209451	12.4097	8.0949	3.60668		92.0656	458.123	2.315
	S3	1.01854	0.22284	20.3705	3.31558	4.32192		92.1706	498.226	2.43442
	S4	1.05685	0.402741	3.25277	0.16248	1.62189		94.9955	217.638	1.196
	S5	1.02327	0.306828	31.3908	7.73108	4.93909		31.328	493.054	3.97622
Rsa1.0_09928.1_g00001.1	S1	1.02075	0.24001	605.757	141.771	9.21297		1.29377	2404.45	10.8599
	S2	1.05522	0.371813	39.9502	11.0063	5.24259		245.647	6017.65	4.61454
	S3	1.21109	0.81603	106.537	13.5731	6.4589		71.7855	2768.44	5.26924
	S4	1.04888	0.365404	10.454	1.64104	3.31713		695.718	5659.49	3.0241
	S5	1.07308	0.455089	71.1318	26.7253	6.05066		360.849	7941.2	4.45989
Rsa1.0_01369.1_g00002.1	S1	1.01402	0.20761	1208.82	464.142	10.2193		10.0684	9988.63	9.95431
	S2	1.19782	0.76603	14.9107	5.85642	3.63787		862.667	8487.04	3.29839
	S3	1.05081	0.381274	19.9341	4.36923	4.24566		1873.37	14135.6	2.91563
	S4	1.02583	0.264658	4.74222	1.26258	2.20877		2131.68	8987.22	2.07588
	S5	1.00582	0.12355	28.4954	1.99289	4.82429		1155.82	16116.1	3.80152
Rsa1.0_02005.1_g00002.1	S1	1.01892	0.276389	98.9093	21.5029	6.601		54.7572	6880.73	6.97337
	S2	1.09525	0.520509	102.804	6.49565	6.55248		92.9411	11083.2	6.89784
	S3	1.07347	0.485915	70.7074	14.5818	6.04151		379.037	21915.6	5.85347
	S4	1.00922	0.165053	78.0379	4.87996	6.27286		172.793	16538.7	6.58065
	S5	1.01731	0.204182	165.328	22.6118	7.34444		133.553	19391.4	7.18186
Rsa1.0_04138.1_g00003.1	S1	1.07576	0.460552	7.53588	1.51991	2.80841		23.9305	338.975	3.82425
	S2	1.18322	0.741363	35.5866	7.98758	4.91055		254.82	3340.25	3.7124
	S3	1.01466	0.209141	8.78139	2.09035	3.11345		327.168	2384.75	2.86574
	S4	1.00226	0.0757152	31.0297	12.2188	4.95232		82.8137	3179.71	5.26288
	S5	1.00195	0.0738026	56.0478	20.6669	5.80578		80.443	3732.76	5.53613
Rsa1.0_00017.1_g00071.1	S1	1.06485	0.474819	23.2816	5.18072	4.45046		146.667	1076.96	2.87636
	S2	1.1268	0.592526	2.32133	1.00901	1.04271		458.811	1086.31	1.24346
	S3	1.0923	0.492658	4.49882	1.45818	2.04218		801.561	2342.92	1.54742
	S4	1.0159	0.195916	2.77475	0.232226	1.44959		985.737	1241.19	0.332444
	S5	1.11175	0.567752	2.81941	0.818312	1.34256		738.187	1473.96	0.997639
Rsa1.0_01712.1_g00001.1	S1	1.07437	0.445796	117.669	42.006	6.7751		322.437	988.165	1.61574
	S2	1.04145	0.328184	18.0466	1.50569	4.11506		304.798	1022.54	1.74623
	S3	1.23438	0.835048	2.74976	1.81937	1.15552		342.896	1006.29	1.5532
	S4	1.04129	0.336054	60.5731	2.88812	5.86224		275.398	1073.39	1.96258
	S5	1.0782	0.518478	305.7	45.5669	8.14735		252.107	1152.1	2.19217
Rsa1.0_00895.1_g00009.1	S1	1.07115	0.441205	21.4733	2.26794	4.32531		1280.54	9413.01	2.87791
	S2	1.00152	0.0634889	2.65551	0.369056	1.40679		1828.55	3313.28	0.85756
	S3	1.10068	0.533923	3.31231	0.614368	1.58944		1736.35	5728.51	1.72211
	S4	1.03084	0.273946	13.6883	2.07614	3.73105		762.886	8921.65	3.54777
	S5	1.08661	0.495183	14.8219	3.18721	3.76982		1282.46	11706.3	3.1903
