# Supplementary material for: Comparative transcriptome analysis identifies genes associated with chlorophyll levels and reveals photosynthesis in green flesh of radish taproot
Source: PLoS One. 2021 May 27;16(5):e0252031. doi: 10.1371/journal.pone.0252031 (PMC8158985; doi:10.1371/journal.pone.0252031)
Supplement: S3 Table — (XLSX) [file pone.0252031.s007.xlsx]

## Sheet: Sheet1
Table S3 The expression profiles of total DEGs
Number	Gene name	GFS1 vs WFS1	GFS2 vs WFS2	GFS3 vs WFS3	GFS4 vs WFS4	GFS5 vs WFS5
1	Rsa1.0_00001.1_g00045.1	down	down	down	down	down
2	Rsa1.0_00002.1_g00102.1	down	down	down	down	down
3	Rsa1.0_00003.1_g00017.1	down	down	down	down	down
4	Rsa1.0_00004.1_g00009.1	down	down	down	down	down
5	Rsa1.0_00004.1_g00025.1	down	down	down	down	down
6	Rsa1.0_00005.1_g00017.1	down	down	down	down	down
7	Rsa1.0_00005.1_g00030.1	down	down	down	down	down
8	Rsa1.0_00006.1_g00002.1	down	down	down	down	down
9	Rsa1.0_00007.1_g00025.1	down	down	down	down	down
10	Rsa1.0_00007.1_g00035.1	down	down	down	down	down
11	Rsa1.0_00008.1_g00036.1	down	down	down	down	down
12	Rsa1.0_00008.1_g00037.1	down	down	down	down	down
13	Rsa1.0_00010.1_g00016.1	down	down	down	down	down
14	Rsa1.0_00010.1_g00018.1	down	down	down	down	down
15	Rsa1.0_00016.1_g00111.1	down	down	down	down	down
16	Rsa1.0_00016.1_g00121.1	down	down	down	down	down
17	Rsa1.0_00018.1_g00056.1	down	down	down	down	down
18	Rsa1.0_00029.1_g00001.1	down	down	down	down	down
19	Rsa1.0_00036.1_g00034.1	down	down	down	down	down
20	Rsa1.0_00042.1_g00023.1	down	down	down	down	down
21	Rsa1.0_00042.1_g00024.1	down	down	down	down	down
22	Rsa1.0_00043.1_g00003.1	down	down	down	down	down
23	Rsa1.0_00043.1_g00015.1	down	down	down	down	down
24	Rsa1.0_00043.1_g00029.1	down	down	down	down	down
25	Rsa1.0_00045.1_g00070.1	down	down	down	down	down
26	Rsa1.0_00053.1_g00008.1	down	down	down	down	down
27	Rsa1.0_00053.1_g00032.1	down	down	down	down	down
28	Rsa1.0_00054.1_g00016.1	down	down	down	down	down
29	Rsa1.0_00054.1_g00024.1	down	down	down	down	down
30	Rsa1.0_00060.1_g00038.1	down	down	down	down	down
31	Rsa1.0_00064.1_g00055.1	down	down	down	down	down
32	Rsa1.0_00074.1_g00019.1	down	down	down	down	down
33	Rsa1.0_00078.1_g00036.1	down	down	down	down	down
34	Rsa1.0_00079.1_g00010.1	down	down	down	down	down
35	Rsa1.0_00085.1_g00028.1	down	down	down	down	down
36	Rsa1.0_00093.1_g00042.1	down	down	down	down	down
37	Rsa1.0_00113.1_g00020.1	down	down	down	down	down
38	Rsa1.0_00114.1_g00001.1	down	down	down	down	down
39	Rsa1.0_00116.1_g00037.1	down	down	down	down	down
40	Rsa1.0_00119.1_g00002.1	down	down	down	down	down
41	Rsa1.0_00125.1_g00026.1	down	down	down	down	down
42	Rsa1.0_00131.1_g00030.1	down	down	down	down	down
43	Rsa1.0_00135.1_g00021.1	down	down	down	down	down
44	Rsa1.0_00139.1_g00030.1	down	down	down	down	down
45	Rsa1.0_00139.1_g00032.1	down	down	down	down	down
46	Rsa1.0_00142.1_g00019.1	down	down	down	down	down
47	Rsa1.0_00143.1_g00001.1	down	down	down	down	down
48	Rsa1.0_00169.1_g00020.1	down	down	down	down	down
49	Rsa1.0_00170.1_g00017.1	down	down	down	down	down
50	Rsa1.0_00173.1_g00012.1	down	down	down	down	down
51	Rsa1.0_00175.1_g00031.1	down	down	down	down	down
52	Rsa1.0_00177.1_g00013.1	down	down	down	down	down
53	Rsa1.0_00181.1_g00002.1	down	down	down	down	down
54	Rsa1.0_00187.1_g00001.1	down	down	down	down	down
55	Rsa1.0_00201.1_g00029.1	down	down	down	down	down
56	Rsa1.0_00204.1_g00018.1	down	down	down	down	down
57	Rsa1.0_00220.1_g00012.1	down	down	down	down	down
58	Rsa1.0_00228.1_g00016.1	down	down	down	down	down
59	Rsa1.0_00233.1_g00019.1	down	down	down	down	down
60	Rsa1.0_00238.1_g00008.1	down	down	down	down	down
61	Rsa1.0_00240.1_g00010.1	down	down	down	down	down
62	Rsa1.0_00248.1_g00014.1	down	down	down	down	down
63	Rsa1.0_00251.1_g00040.1	down	down	down	down	down
64	Rsa1.0_00257.1_g00002.1	down	down	down	down	down
65	Rsa1.0_00270.1_g00013.1	down	down	down	down	down
66	Rsa1.0_00278.1_g00031.1	down	down	down	down	down
67	Rsa1.0_00296.1_g00007.1	down	down	down	down	down
68	Rsa1.0_00300.1_g00011.1	down	down	down	down	down
69	Rsa1.0_00301.1_g00040.1	down	down	down	down	down
70	Rsa1.0_00314.1_g00006.1	down	down	down	down	down
71	Rsa1.0_00319.1_g00017.1	down	down	down	down	down
72	Rsa1.0_00321.1_g00001.1	down	down	down	down	down
73	Rsa1.0_00331.1_g00023.1	down	down	down	down	down
74	Rsa1.0_00351.1_g00019.1	down	down	down	down	down
75	Rsa1.0_00356.1_g00004.1	down	down	down	down	down
76	Rsa1.0_00366.1_g00004.1	down	down	down	down	down
77	Rsa1.0_00367.1_g00012.1	down	down	down	down	down
78	Rsa1.0_00369.1_g00005.1	down	down	down	down	down
79	Rsa1.0_00369.1_g00024.1	down	down	down	down	down
80	Rsa1.0_00380.1_g00023.1	down	down	down	down	down
81	Rsa1.0_00387.1_g00057.1	down	down	down	down	down
82	Rsa1.0_00392.1_g00016.1	down	down	down	down	down
83	Rsa1.0_00394.1_g00015.1	down	down	down	down	down
84	Rsa1.0_00394.1_g00027.1	down	down	down	down	down
85	Rsa1.0_00401.1_g00022.1	down	down	down	down	down
86	Rsa1.0_00411.1_g00006.1	down	down	down	down	down
87	Rsa1.0_00419.1_g00020.1	down	down	down	down	down
88	Rsa1.0_00427.1_g00016.1	down	down	down	down	down
89	Rsa1.0_00434.1_g00004.1	down	down	down	down	down
90	Rsa1.0_00434.1_g00020.1	down	down	down	down	down
91	Rsa1.0_00435.1_g00007.1	down	down	down	down	down
92	Rsa1.0_00435.1_g00008.1	down	down	down	down	down
93	Rsa1.0_00451.1_g00028.1	down	down	down	down	down
94	Rsa1.0_00454.1_g00001.1	down	down	down	down	down
95	Rsa1.0_00455.1_g00006.1	down	down	down	down	down
96	Rsa1.0_00457.1_g00003.1	down	down	down	down	down
97	Rsa1.0_00463.1_g00019.1	down	down	down	down	down
98	Rsa1.0_00464.1_g00006.1	down	down	down	down	down
99	Rsa1.0_00466.1_g00002.1	down	down	down	down	down
100	Rsa1.0_00468.1_g00012.1	down	down	down	down	down
101	Rsa1.0_00472.1_g00006.1	down	down	down	down	down
102	Rsa1.0_00476.1_g00028.1	down	down	down	down	down
103	Rsa1.0_00480.1_g00006.1	down	down	down	down	down
104	Rsa1.0_00493.1_g00011.1	down	down	down	down	down
105	Rsa1.0_00502.1_g00004.1	down	down	down	down	down
106	Rsa1.0_00505.1_g00014.1	down	down	down	down	down
107	Rsa1.0_00513.1_g00016.1	down	down	down	down	down
108	Rsa1.0_00513.1_g00017.1	down	down	down	down	down
109	Rsa1.0_00534.1_g00008.1	down	down	down	down	down
110	Rsa1.0_00539.1_g00006.1	down	down	down	down	down
111	Rsa1.0_00549.1_g00018.1	down	down	down	down	down
112	Rsa1.0_00569.1_g00004.1	down	down	down	down	down
113	Rsa1.0_00582.1_g00001.1	down	down	down	down	down
114	Rsa1.0_00582.1_g00009.1	down	down	down	down	down
115	Rsa1.0_00583.1_g00010.1	down	down	down	down	down
116	Rsa1.0_00583.1_g00012.1	down	down	down	down	down
117	Rsa1.0_00583.1_g00013.1	down	down	down	down	down
118	Rsa1.0_00587.1_g00008.1	down	down	down	down	down
119	Rsa1.0_00615.1_g00007.1	down	down	down	down	down
120	Rsa1.0_00645.1_g00026.1	down	down	down	down	down
121	Rsa1.0_00646.1_g00013.1	down	down	down	down	down
122	Rsa1.0_00654.1_g00001.1	down	down	down	down	down
123	Rsa1.0_00655.1_g00010.1	down	down	down	down	down
124	Rsa1.0_00706.1_g00040.1	down	down	down	down	down
125	Rsa1.0_00710.1_g00009.1	down	down	down	down	down
126	Rsa1.0_00715.1_g00003.1	down	down	down	down	down
127	Rsa1.0_00715.1_g00012.1	down	down	down	down	down
128	Rsa1.0_00743.1_g00007.1	down	down	down	down	down
129	Rsa1.0_00743.1_g00016.1	down	down	down	down	down
130	Rsa1.0_00782.1_g00002.1	down	down	down	down	down
131	Rsa1.0_00802.1_g00007.1	down	down	down	down	down
132	Rsa1.0_00805.1_g00001.1	down	down	down	down	down
133	Rsa1.0_00819.1_g00008.1	down	down	down	down	down
134	Rsa1.0_00831.1_g00004.1	down	down	down	down	down
135	Rsa1.0_00833.1_g00003.1	down	down	down	down	down
136	Rsa1.0_00839.1_g00008.1	down	down	down	down	down
137	Rsa1.0_00843.1_g00009.1	down	down	down	down	down
138	Rsa1.0_00844.1_g00007.1	down	down	down	down	down
139	Rsa1.0_00873.1_g00012.1	down	down	down	down	down
140	Rsa1.0_00877.1_g00010.1	down	down	down	down	down
141	Rsa1.0_00878.1_g00020.1	down	down	down	down	down
142	Rsa1.0_00887.1_g00007.1	down	down	down	down	down
143	Rsa1.0_00890.1_g00007.1	down	down	down	down	down
144	Rsa1.0_00913.1_g00008.1	down	down	down	down	down
145	Rsa1.0_00913.1_g00010.1	down	down	down	down	down
146	Rsa1.0_00926.1_g00005.1	down	down	down	down	down
147	Rsa1.0_00941.1_g00007.1	down	down	down	down	down
148	Rsa1.0_00941.1_g00011.1	down	down	down	down	down
149	Rsa1.0_00942.1_g00010.1	down	down	down	down	down
150	Rsa1.0_00978.1_g00004.1	down	down	down	down	down
151	Rsa1.0_00988.1_g00003.1	down	down	down	down	down
152	Rsa1.0_01030.1_g00009.1	down	down	down	down	down
153	Rsa1.0_01034.1_g00004.1	down	down	down	down	down
154	Rsa1.0_01075.1_g00010.1	down	down	down	down	down
155	Rsa1.0_01104.1_g00006.1	down	down	down	down	down
156	Rsa1.0_01106.1_g00007.1	down	down	down	down	down
157	Rsa1.0_01112.1_g00013.1	down	down	down	down	down
158	Rsa1.0_01113.1_g00004.1	down	down	down	down	down
159	Rsa1.0_01135.1_g00007.1	down	down	down	down	down
160	Rsa1.0_01150.1_g00001.1	down	down	down	down	down
161	Rsa1.0_01155.1_g00003.1	down	down	down	down	down
162	Rsa1.0_01163.1_g00001.1	down	down	down	down	down
163	Rsa1.0_01176.1_g00001.1	down	down	down	down	down
164	Rsa1.0_01193.1_g00006.1	down	down	down	down	down
165	Rsa1.0_01197.1_g00004.1	down	down	down	down	down
166	Rsa1.0_01198.1_g00011.1	down	down	down	down	down
167	Rsa1.0_01218.1_g00001.1	down	down	down	down	down
168	Rsa1.0_01220.1_g00001.1	down	down	down	down	down
169	Rsa1.0_01265.1_g00005.1	down	down	down	down	down
170	Rsa1.0_01265.1_g00008.1	down	down	down	down	down
171	Rsa1.0_01302.1_g00010.1	down	down	down	down	down
172	Rsa1.0_01308.1_g00002.1	down	down	down	down	down
173	Rsa1.0_01316.1_g00007.1	down	down	down	down	down
174	Rsa1.0_01322.1_g00003.1	down	down	down	down	down
175	Rsa1.0_01326.1_g00002.1	down	down	down	down	down
176	Rsa1.0_01327.1_g00012.1	down	down	down	down	down
177	Rsa1.0_01358.1_g00006.1	down	down	down	down	down
178	Rsa1.0_01386.1_g00005.1	down	down	down	down	down
179	Rsa1.0_01402.1_g00004.1	down	down	down	down	down
180	Rsa1.0_01434.1_g00008.1	down	down	down	down	down
181	Rsa1.0_01435.1_g00011.1	down	down	down	down	down
182	Rsa1.0_01438.1_g00004.1	down	down	down	down	down
183	Rsa1.0_01445.1_g00004.1	down	down	down	down	down
184	Rsa1.0_01495.1_g00004.1	down	down	down	down	down
185	Rsa1.0_01507.1_g00005.1	down	down	down	down	down
186	Rsa1.0_01526.1_g00009.1	down	down	down	down	down
187	Rsa1.0_01527.1_g00006.1	down	down	down	down	down
188	Rsa1.0_01527.1_g00007.1	down	down	down	down	down
189	Rsa1.0_01545.1_g00004.1	down	down	down	down	down
190	Rsa1.0_01557.1_g00003.1	down	down	down	down	down
191	Rsa1.0_01595.1_g00013.1	down	down	down	down	down
192	Rsa1.0_01601.1_g00003.1	down	down	down	down	down
193	Rsa1.0_01632.1_g00003.1	down	down	down	down	down
194	Rsa1.0_01644.1_g00003.1	down	down	down	down	down
195	Rsa1.0_01647.1_g00005.1	down	down	down	down	down
196	Rsa1.0_01647.1_g00006.1	down	down	down	down	down
197	Rsa1.0_01670.1_g00002.1	down	down	down	down	down
198	Rsa1.0_01727.1_g00005.1	down	down	down	down	down
199	Rsa1.0_01731.1_g00002.1	down	down	down	down	down
200	Rsa1.0_01747.1_g00008.1	down	down	down	down	down
201	Rsa1.0_01749.1_g00007.1	down	down	down	down	down
202	Rsa1.0_01823.1_g00001.1	down	down	down	down	down
203	Rsa1.0_01825.1_g00006.1	down	down	down	down	down
204	Rsa1.0_01844.1_g00009.1	down	down	down	down	down
205	Rsa1.0_01846.1_g00003.1	down	down	down	down	down
206	Rsa1.0_01854.1_g00007.1	down	down	down	down	down
207	Rsa1.0_01876.1_g00009.1	down	down	down	down	down
208	Rsa1.0_01893.1_g00006.1	down	down	down	down	down
209	Rsa1.0_01900.1_g00006.1	down	down	down	down	down
210	Rsa1.0_01900.1_g00007.1	down	down	down	down	down
211	Rsa1.0_01953.1_g00001.1	down	down	down	down	down
212	Rsa1.0_01953.1_g00004.1	down	down	down	down	down
213	Rsa1.0_01964.1_g00007.1	down	down	down	down	down
214	Rsa1.0_01966.1_g00007.1	down	down	down	down	down
215	Rsa1.0_01973.1_g00004.1	down	down	down	down	down
216	Rsa1.0_01976.1_g00001.1	down	down	down	down	down
217	Rsa1.0_01982.1_g00005.1	down	down	down	down	down
218	Rsa1.0_01988.1_g00001.1	down	down	down	down	down
219	Rsa1.0_02002.1_g00002.1	down	down	down	down	down
220	Rsa1.0_02036.1_g00007.1	down	down	down	down	down
221	Rsa1.0_02038.1_g00003.1	down	down	down	down	down
222	Rsa1.0_02052.1_g00001.1	down	down	down	down	down
223	Rsa1.0_02062.1_g00002.1	down	down	down	down	down
224	Rsa1.0_02086.1_g00002.1	down	down	down	down	down
225	Rsa1.0_02128.1_g00003.1	down	down	down	down	down
226	Rsa1.0_02142.1_g00002.1	down	down	down	down	down
227	Rsa1.0_02144.1_g00004.1	down	down	down	down	down
228	Rsa1.0_02147.1_g00006.1	down	down	down	down	down
229	Rsa1.0_02162.1_g00002.1	down	down	down	down	down
230	Rsa1.0_02170.1_g00002.1	down	down	down	down	down
231	Rsa1.0_02190.1_g00006.1	down	down	down	down	down
232	Rsa1.0_02208.1_g00001.1	down	down	down	down	down
233	Rsa1.0_02227.1_g00003.1	down	down	down	down	down
234	Rsa1.0_02229.1_g00001.1	down	down	down	down	down
235	Rsa1.0_02262.1_g00002.1	down	down	down	down	down
236	Rsa1.0_02284.1_g00002.1	down	down	down	down	down
237	Rsa1.0_02302.1_g00003.1	down	down	down	down	down
238	Rsa1.0_02315.1_g00001.1	down	down	down	down	down
239	Rsa1.0_02336.1_g00002.1	down	down	down	down	down
240	Rsa1.0_02336.1_g00003.1	down	down	down	down	down
241	Rsa1.0_02366.1_g00004.1	down	down	down	down	down
242	Rsa1.0_02372.1_g00003.1	down	down	down	down	down
243	Rsa1.0_02383.1_g00004.1	down	down	down	down	down
244	Rsa1.0_02406.1_g00011.1	down	down	down	down	down
245	Rsa1.0_02413.1_g00006.1	down	down	down	down	down
246	Rsa1.0_02456.1_g00008.1	down	down	down	down	down
247	Rsa1.0_02467.1_g00008.1	down	down	down	down	down
248	Rsa1.0_02473.1_g00007.1	down	down	down	down	down
249	Rsa1.0_02481.1_g00001.1	down	down	down	down	down
250	Rsa1.0_02487.1_g00003.1	down	down	down	down	down
251	Rsa1.0_02503.1_g00001.1	down	down	down	down	down
252	Rsa1.0_02520.1_g00004.1	down	down	down	down	down
253	Rsa1.0_02572.1_g00001.1	down	down	down	down	down
254	Rsa1.0_02573.1_g00001.1	down	down	down	down	down
255	Rsa1.0_02581.1_g00007.1	down	down	down	down	down
256	Rsa1.0_02591.1_g00003.1	down	down	down	down	down
257	Rsa1.0_02629.1_g00003.1	down	down	down	down	down
258	Rsa1.0_02668.1_g00005.1	down	down	down	down	down
259	Rsa1.0_02686.1_g00007.1	down	down	down	down	down
260	Rsa1.0_02733.1_g00004.1	down	down	down	down	down
261	Rsa1.0_02765.1_g00003.1	down	down	down	down	down
262	Rsa1.0_02825.1_g00001.1	down	down	down	down	down
263	Rsa1.0_02859.1_g00007.1	down	down	down	down	down
264	Rsa1.0_02902.1_g00002.1	down	down	down	down	down
265	Rsa1.0_02906.1_g00004.1	down	down	down	down	down
266	Rsa1.0_02917.1_g00002.1	down	down	down	down	down
267	Rsa1.0_02934.1_g00004.1	down	down	down	down	down
268	Rsa1.0_02943.1_g00005.1	down	down	down	down	down
269	Rsa1.0_03022.1_g00001.1	down	down	down	down	down
270	Rsa1.0_03035.1_g00003.1	down	down	down	down	down
271	Rsa1.0_03066.1_g00002.1	down	down	down	down	down
272	Rsa1.0_03076.1_g00002.1	down	down	down	down	down
273	Rsa1.0_03077.1_g00005.1	down	down	down	down	down
274	Rsa1.0_03078.1_g00004.1	down	down	down	down	down
275	Rsa1.0_03083.1_g00003.1	down	down	down	down	down
276	Rsa1.0_03163.1_g00003.1	down	down	down	down	down
277	Rsa1.0_03182.1_g00005.1	down	down	down	down	down
278	Rsa1.0_03196.1_g00002.1	down	down	down	down	down
279	Rsa1.0_03225.1_g00001.1	down	down	down	down	down
280	Rsa1.0_03270.1_g00003.1	down	down	down	down	down
281	Rsa1.0_03274.1_g00004.1	down	down	down	down	down
282	Rsa1.0_03283.1_g00001.1	down	down	down	down	down
283	Rsa1.0_03286.1_g00001.1	down	down	down	down	down
284	Rsa1.0_03296.1_g00002.1	down	down	down	down	down
285	Rsa1.0_03296.1_g00003.1	down	down	down	down	down
286	Rsa1.0_03309.1_g00003.1	down	down	down	down	down
287	Rsa1.0_03346.1_g00004.1	down	down	down	down	down
288	Rsa1.0_03371.1_g00005.1	down	down	down	down	down
289	Rsa1.0_03378.1_g00003.1	down	down	down	down	down
290	Rsa1.0_03426.1_g00003.1	down	down	down	down	down
291	Rsa1.0_03430.1_g00003.1	down	down	down	down	down
292	Rsa1.0_03476.1_g00006.1	down	down	down	down	down
293	Rsa1.0_03486.1_g00002.1	down	down	down	down	down
294	Rsa1.0_03541.1_g00001.1	down	down	down	down	down
295	Rsa1.0_03552.1_g00003.1	down	down	down	down	down
296	Rsa1.0_03573.1_g00002.1	down	down	down	down	down
297	Rsa1.0_03628.1_g00003.1	down	down	down	down	down
298	Rsa1.0_03670.1_g00003.1	down	down	down	down	down
299	Rsa1.0_03686.1_g00001.1	down	down	down	down	down
300	Rsa1.0_03749.1_g00001.1	down	down	down	down	down
301	Rsa1.0_03770.1_g00003.1	down	down	down	down	down
302	Rsa1.0_03771.1_g00001.1	down	down	down	down	down
303	Rsa1.0_03794.1_g00003.1	down	down	down	down	down
304	Rsa1.0_03867.1_g00001.1	down	down	down	down	down
305	Rsa1.0_03880.1_g00002.1	down	down	down	down	down
306	Rsa1.0_03982.1_g00001.1	down	down	down	down	down
307	Rsa1.0_04002.1_g00001.1	down	down	down	down	down
308	Rsa1.0_04025.1_g00003.1	down	down	down	down	down
309	Rsa1.0_04128.1_g00002.1	down	down	down	down	down
310	Rsa1.0_04172.1_g00003.1	down	down	down	down	down
311	Rsa1.0_04173.1_g00001.1	down	down	down	down	down
312	Rsa1.0_04173.1_g00002.1	down	down	down	down	down
313	Rsa1.0_04173.1_g00003.1	down	down	down	down	down
314	Rsa1.0_04211.1_g00001.1	down	down	down	down	down
315	Rsa1.0_04252.1_g00001.1	down	down	down	down	down
316	Rsa1.0_04257.1_g00002.1	down	down	down	down	down
317	Rsa1.0_04296.1_g00005.1	down	down	down	down	down
318	Rsa1.0_04306.1_g00004.1	down	down	down	down	down
319	Rsa1.0_04317.1_g00003.1	down	down	down	down	down
320	Rsa1.0_04332.1_g00005.1	down	down	down	down	down
321	Rsa1.0_04334.1_g00001.1	down	down	down	down	down
322	Rsa1.0_04397.1_g00004.1	down	down	down	down	down
323	Rsa1.0_04458.1_g00001.1	down	down	down	down	down
324	Rsa1.0_04473.1_g00002.1	down	down	down	down	down
325	Rsa1.0_04526.1_g00002.1	down	down	down	down	down
326	Rsa1.0_04566.1_g00001.1	down	down	down	down	down
327	Rsa1.0_04632.1_g00002.1	down	down	down	down	down
328	Rsa1.0_04665.1_g00004.1	down	down	down	down	down
329	Rsa1.0_04812.1_g00003.1	down	down	down	down	down
330	Rsa1.0_04931.1_g00001.1	down	down	down	down	down
331	Rsa1.0_04942.1_g00005.1	down	down	down	down	down
332	Rsa1.0_05000.1_g00003.1	down	down	down	down	down
333	Rsa1.0_05000.1_g00004.1	down	down	down	down	down
334	Rsa1.0_05030.1_g00003.1	down	down	down	down	down
335	Rsa1.0_05050.1_g00003.1	down	down	down	down	down
336	Rsa1.0_05287.1_g00001.1	down	down	down	down	down
337	Rsa1.0_05379.1_g00001.1	down	down	down	down	down
338	Rsa1.0_05456.1_g00001.1	down	down	down	down	down
339	Rsa1.0_05511.1_g00002.1	down	down	down	down	down
340	Rsa1.0_05541.1_g00004.1	down	down	down	down	down
341	Rsa1.0_05579.1_g00003.1	down	down	down	down	down
342	Rsa1.0_05615.1_g00001.1	down	down	down	down	down
343	Rsa1.0_05665.1_g00001.1	down	down	down	down	down
344	Rsa1.0_05700.1_g00002.1	down	down	down	down	down
345	Rsa1.0_05749.1_g00003.1	down	down	down	down	down
346	Rsa1.0_05749.1_g00004.1	down	down	down	down	down
347	Rsa1.0_05776.1_g00001.1	down	down	down	down	down
348	Rsa1.0_05789.1_g00003.1	down	down	down	down	down
349	Rsa1.0_05864.1_g00004.1	down	down	down	down	down
350	Rsa1.0_05955.1_g00003.1	down	down	down	down	down
351	Rsa1.0_06019.1_g00001.1	down	down	down	down	down
352	Rsa1.0_06034.1_g00003.1	down	down	down	down	down
353	Rsa1.0_06044.1_g00001.1	down	down	down	down	down
354	Rsa1.0_06056.1_g00003.1	down	down	down	down	down
355	Rsa1.0_06108.1_g00002.1	down	down	down	down	down
356	Rsa1.0_06274.1_g00001.1	down	down	down	down	down
357	Rsa1.0_06378.1_g00002.1	down	down	down	down	down
358	Rsa1.0_06474.1_g00003.1	down	down	down	down	down
359	Rsa1.0_06482.1_g00001.1	down	down	down	down	down
360	Rsa1.0_06482.1_g00003.1	down	down	down	down	down
361	Rsa1.0_06537.1_g00001.1	down	down	down	down	down
362	Rsa1.0_06604.1_g00002.1	down	down	down	down	down
363	Rsa1.0_06636.1_g00003.1	down	down	down	down	down
364	Rsa1.0_06700.1_g00001.1	down	down	down	down	down
365	Rsa1.0_06735.1_g00002.1	down	down	down	down	down
366	Rsa1.0_06747.1_g00001.1	down	down	down	down	down
367	Rsa1.0_06941.1_g00003.1	down	down	down	down	down
368	Rsa1.0_07012.1_g00001.1	down	down	down	down	down
369	Rsa1.0_07046.1_g00001.1	down	down	down	down	down
370	Rsa1.0_07051.1_g00001.1	down	down	down	down	down
371	Rsa1.0_07098.1_g00002.1	down	down	down	down	down
372	Rsa1.0_07287.1_g00002.1	down	down	down	down	down
373	Rsa1.0_07358.1_g00001.1	down	down	down	down	down
374	Rsa1.0_07522.1_g00001.1	down	down	down	down	down
375	Rsa1.0_07522.1_g00002.1	down	down	down	down	down
376	Rsa1.0_07669.1_g00001.1	down	down	down	down	down
377	Rsa1.0_07748.1_g00001.1	down	down	down	down	down
378	Rsa1.0_07772.1_g00002.1	down	down	down	down	down
379	Rsa1.0_07803.1_g00001.1	down	down	down	down	down
380	Rsa1.0_07892.1_g00002.1	down	down	down	down	down
381	Rsa1.0_07909.1_g00002.1	down	down	down	down	down
382	Rsa1.0_07935.1_g00001.1	down	down	down	down	down
383	Rsa1.0_08140.1_g00002.1	down	down	down	down	down
384	Rsa1.0_08403.1_g00001.1	down	down	down	down	down
385	Rsa1.0_08403.1_g00002.1	down	down	down	down	down
386	Rsa1.0_08405.1_g00001.1	down	down	down	down	down
387	Rsa1.0_08457.1_g00001.1	down	down	down	down	down
388	Rsa1.0_08538.1_g00002.1	down	down	down	down	down
389	Rsa1.0_08859.1_g00001.1	down	down	down	down	down
390	Rsa1.0_08927.1_g00001.1	down	down	down	down	down
391	Rsa1.0_09042.1_g00002.1	down	down	down	down	down
392	Rsa1.0_09072.1_g00003.1	down	down	down	down	down
393	Rsa1.0_09168.1_g00001.1	down	down	down	down	down
394	Rsa1.0_09279.1_g00001.1	down	down	down	down	down
395	Rsa1.0_09321.1_g00001.1	down	down	down	down	down
396	Rsa1.0_09393.1_g00001.1	down	down	down	down	down
397	Rsa1.0_09404.1_g00001.1	down	down	down	down	down
398	Rsa1.0_09440.1_g00001.1	down	down	down	down	down
399	Rsa1.0_09500.1_g00001.1	down	down	down	down	down
400	Rsa1.0_09500.1_g00002.1	down	down	down	down	down
401	Rsa1.0_09674.1_g00001.1	down	down	down	down	down
402	Rsa1.0_09778.1_g00002.1	down	down	down	down	down
403	Rsa1.0_09849.1_g00001.1	down	down	down	down	down
404	Rsa1.0_09967.1_g00001.1	down	down	down	down	down
405	Rsa1.0_09986.1_g00001.1	down	down	down	down	down
406	Rsa1.0_09986.1_g00002.1	down	down	down	down	down
407	Rsa1.0_10020.1_g00001.1	down	down	down	down	down
408	Rsa1.0_10042.1_g00001.1	down	down	down	down	down
409	Rsa1.0_10158.1_g00001.1	down	down	down	down	down
410	Rsa1.0_10424.1_g00002.1	down	down	down	down	down
411	Rsa1.0_10441.1_g00001.1	down	down	down	down	down
412	Rsa1.0_10495.1_g00002.1	down	down	down	down	down
413	Rsa1.0_10927.1_g00001.1	down	down	down	down	down
414	Rsa1.0_11234.1_g00001.1	down	down	down	down	down
415	Rsa1.0_11537.1_g00001.1	down	down	down	down	down
416	Rsa1.0_11571.1_g00002.1	down	down	down	down	down
417	Rsa1.0_11639.1_g00001.1	down	down	down	down	down
418	Rsa1.0_11656.1_g00001.1	down	down	down	down	down
419	Rsa1.0_11794.1_g00001.1	down	down	down	down	down
420	Rsa1.0_11932.1_g00001.1	down	down	down	down	down
421	Rsa1.0_11992.1_g00001.1	down	down	down	down	down
422	Rsa1.0_12454.1_g00003.1	down	down	down	down	down
423	Rsa1.0_12720.1_g00002.1	down	down	down	down	down
424	Rsa1.0_12777.1_g00001.1	down	down	down	down	down
425	Rsa1.0_13110.1_g00001.1	down	down	down	down	down
426	Rsa1.0_13113.1_g00001.1	down	down	down	down	down
427	Rsa1.0_13264.1_g00001.1	down	down	down	down	down
428	Rsa1.0_13384.1_g00001.1	down	down	down	down	down
429	Rsa1.0_13715.1_g00002.1	down	down	down	down	down
430	Rsa1.0_13764.1_g00001.1	down	down	down	down	down
431	Rsa1.0_13786.1_g00001.1	down	down	down	down	down
432	Rsa1.0_13856.1_g00001.1	down	down	down	down	down
433	Rsa1.0_13922.1_g00001.1	down	down	down	down	down
434	Rsa1.0_14389.1_g00002.1	down	down	down	down	down
435	Rsa1.0_14505.1_g00001.1	down	down	down	down	down
436	Rsa1.0_14629.1_g00001.1	down	down	down	down	down
437	Rsa1.0_14693.1_g00001.1	down	down	down	down	down
438	Rsa1.0_14858.1_g00001.1	down	down	down	down	down
439	Rsa1.0_14942.1_g00001.1	down	down	down	down	down
440	Rsa1.0_15127.1_g00001.1	down	down	down	down	down
441	Rsa1.0_15160.1_g00001.1	down	down	down	down	down
442	Rsa1.0_15251.1_g00001.1	down	down	down	down	down
443	Rsa1.0_15378.1_g00001.1	down	down	down	down	down
444	Rsa1.0_15657.1_g00001.1	down	down	down	down	down
445	Rsa1.0_15975.1_g00001.1	down	down	down	down	down
446	Rsa1.0_16031.1_g00001.1	down	down	down	down	down
447	Rsa1.0_16374.1_g00001.1	down	down	down	down	down
448	Rsa1.0_16394.1_g00001.1	down	down	down	down	down
449	Rsa1.0_16483.1_g00001.1	down	down	down	down	down
450	Rsa1.0_16771.1_g00001.1	down	down	down	down	down
451	Rsa1.0_17115.1_g00001.1	down	down	down	down	down
452	Rsa1.0_17285.1_g00001.1	down	down	down	down	down
453	Rsa1.0_17297.1_g00001.1	down	down	down	down	down
454	Rsa1.0_17484.1_g00001.1	down	down	down	down	down
455	Rsa1.0_17543.1_g00001.1	down	down	down	down	down
456	Rsa1.0_17572.1_g00001.1	down	down	down	down	down
457	Rsa1.0_17607.1_g00001.1	down	down	down	down	down
458	Rsa1.0_17699.1_g00001.1	down	down	down	down	down
459	Rsa1.0_17997.1_g00001.1	down	down	down	down	down
460	Rsa1.0_18047.1_g00001.1	down	down	down	down	down
461	Rsa1.0_18450.1_g00001.1	down	down	down	down	down
462	Rsa1.0_18896.1_g00001.1	down	down	down	down	down
463	Rsa1.0_18912.1_g00001.1	down	down	down	down	down
464	Rsa1.0_18997.1_g00001.1	down	down	down	down	down
465	Rsa1.0_19077.1_g00001.1	down	down	down	down	down
466	Rsa1.0_19157.1_g00001.1	down	down	down	down	down
467	Rsa1.0_19204.1_g00001.1	down	down	down	down	down
468	Rsa1.0_19252.1_g00001.1	down	down	down	down	down
469	Rsa1.0_19899.1_g00001.1	down	down	down	down	down
470	Rsa1.0_20587.1_g00001.1	down	down	down	down	down
471	Rsa1.0_20726.1_g00001.1	down	down	down	down	down
472	Rsa1.0_20741.1_g00001.1	down	down	down	down	down
473	Rsa1.0_20851.1_g00001.1	down	down	down	down	down
474	Rsa1.0_21534.1_g00001.1	down	down	down	down	down
475	Rsa1.0_21567.1_g00001.1	down	down	down	down	down
476	Rsa1.0_21673.1_g00001.1	down	down	down	down	down
477	Rsa1.0_22058.1_g00001.1	down	down	down	down	down
478	Rsa1.0_22294.1_g00001.1	down	down	down	down	down
479	Rsa1.0_22407.1_g00001.1	down	down	down	down	down
480	Rsa1.0_22655.1_g00001.1	down	down	down	down	down
481	Rsa1.0_22962.1_g00001.1	down	down	down	down	down
482	Rsa1.0_23062.1_g00001.1	down	down	down	down	down
483	Rsa1.0_23197.1_g00001.1	down	down	down	down	down
484	Rsa1.0_23594.1_g00001.1	down	down	down	down	down
485	Rsa1.0_24058.1_g00001.1	down	down	down	down	down
486	Rsa1.0_24210.1_g00001.1	down	down	down	down	down
487	Rsa1.0_24318.1_g00001.1	down	down	down	down	down
488	Rsa1.0_24467.1_g00001.1	down	down	down	down	down
489	Rsa1.0_24543.1_g00001.1	down	down	down	down	down
490	Rsa1.0_24749.1_g00001.1	down	down	down	down	down
491	Rsa1.0_25166.1_g00001.1	down	down	down	down	down
492	Rsa1.0_25291.1_g00001.1	down	down	down	down	down
493	Rsa1.0_25309.1_g00001.1	down	down	down	down	down
494	Rsa1.0_25656.1_g00001.1	down	down	down	down	down
495	Rsa1.0_25843.1_g00001.1	down	down	down	down	down
496	Rsa1.0_25963.1_g00001.1	down	down	down	down	down
497	Rsa1.0_26150.1_g00001.1	down	down	down	down	down
498	Rsa1.0_27041.1_g00001.1	down	down	down	down	down
499	Rsa1.0_27330.1_g00001.1	down	down	down	down	down
500	Rsa1.0_27446.1_g00001.1	down	down	down	down	down
501	Rsa1.0_27524.1_g00001.1	down	down	down	down	down
502	Rsa1.0_28067.1_g00001.1	down	down	down	down	down
503	Rsa1.0_28143.1_g00001.1	down	down	down	down	down
504	Rsa1.0_28272.1_g00001.1	down	down	down	down	down
505	Rsa1.0_28381.1_g00001.1	down	down	down	down	down
506	Rsa1.0_28486.1_g00001.1	down	down	down	down	down
507	Rsa1.0_29259.1_g00001.1	down	down	down	down	down
508	Rsa1.0_29374.1_g00001.1	down	down	down	down	down
509	Rsa1.0_29380.1_g00001.1	down	down	down	down	down
510	Rsa1.0_29443.1_g00001.1	down	down	down	down	down
511	Rsa1.0_29905.1_g00001.1	down	down	down	down	down
512	Rsa1.0_30568.1_g00001.1	down	down	down	down	down
513	Rsa1.0_30688.1_g00001.1	down	down	down	down	down
514	Rsa1.0_31045.1_g00001.1	down	down	down	down	down
515	Rsa1.0_31133.1_g00001.1	down	down	down	down	down
516	Rsa1.0_31708.1_g00001.1	down	down	down	down	down
517	Rsa1.0_32031.1_g00001.1	down	down	down	down	down
518	Rsa1.0_32093.1_g00001.1	down	down	down	down	down
519	Rsa1.0_32359.1_g00001.1	down	down	down	down	down
520	Rsa1.0_32798.1_g00001.1	down	down	down	down	down
521	Rsa1.0_33048.1_g00001.1	down	down	down	down	down
522	Rsa1.0_33308.1_g00001.1	down	down	down	down	down
523	Rsa1.0_33403.1_g00001.1	down	down	down	down	down
524	Rsa1.0_33646.1_g00001.1	down	down	down	down	down
525	Rsa1.0_34130.1_g00001.1	down	down	down	down	down
526	Rsa1.0_34859.1_g00001.1	down	down	down	down	down
527	Rsa1.0_34860.1_g00001.1	down	down	down	down	down
528	Rsa1.0_35268.1_g00001.1	down	down	down	down	down
529	Rsa1.0_35566.1_g00001.1	down	down	down	down	down
530	Rsa1.0_36119.1_g00001.1	down	down	down	down	down
531	Rsa1.0_36231.1_g00001.1	down	down	down	down	down
532	Rsa1.0_36274.1_g00001.1	down	down	down	down	down
533	Rsa1.0_36521.1_g00001.1	down	down	down	down	down
534	Rsa1.0_36844.1_g00001.1	down	down	down	down	down
535	Rsa1.0_37217.1_g00001.1	down	down	down	down	down
536	Rsa1.0_37868.1_g00001.1	down	down	down	down	down
537	Rsa1.0_37869.1_g00001.1	down	down	down	down	down
538	Rsa1.0_39076.1_g00001.1	down	down	down	down	down
539	Rsa1.0_39154.1_g00001.1	down	down	down	down	down
540	Rsa1.0_39472.1_g00001.1	down	down	down	down	down
541	Rsa1.0_40103.1_g00001.1	down	down	down	down	down
542	Rsa1.0_40640.1_g00001.1	down	down	down	down	down
543	Rsa1.0_40791.1_g00001.1	down	down	down	down	down
544	Rsa1.0_41025.1_g00001.1	down	down	down	down	down
545	Rsa1.0_41243.1_g00001.1	down	down	down	down	down
546	Rsa1.0_42320.1_g00001.1	down	down	down	down	down
547	Rsa1.0_42543.1_g00001.1	down	down	down	down	down
548	Rsa1.0_42668.1_g00001.1	down	down	down	down	down
549	Rsa1.0_42941.1_g00001.1	down	down	down	down	down
550	Rsa1.0_43494.1_g00001.1	down	down	down	down	down
551	Rsa1.0_43576.1_g00001.1	down	down	down	down	down
552	Rsa1.0_43781.1_g00001.1	down	down	down	down	down
553	Rsa1.0_43790.1_g00001.1	down	down	down	down	down
554	Rsa1.0_44029.1_g00001.1	down	down	down	down	down
555	Rsa1.0_45246.1_g00001.1	down	down	down	down	down
556	Rsa1.0_45425.1_g00001.1	down	down	down	down	down
557	Rsa1.0_45551.1_g00001.1	down	down	down	down	down
558	Rsa1.0_46811.1_g00001.1	down	down	down	down	down
559	Rsa1.0_47809.1_g00001.1	down	down	down	down	down
560	Rsa1.0_47969.1_g00001.1	down	down	down	down	down
561	Rsa1.0_48075.1_g00001.1	down	down	down	down	down
562	Rsa1.0_48304.1_g00001.1	down	down	down	down	down
563	Rsa1.0_48628.1_g00001.1	down	down	down	down	down
564	Rsa1.0_49014.1_g00001.1	down	down	down	down	down
565	Rsa1.0_49069.1_g00001.1	down	down	down	down	down
566	Rsa1.0_49638.1_g00001.1	down	down	down	down	down
567	Rsa1.0_50465.1_g00001.1	down	down	down	down	down
568	Rsa1.0_50798.1_g00001.1	down	down	down	down	down
569	Rsa1.0_51032.1_g00001.1	down	down	down	down	down
570	Rsa1.0_51235.1_g00001.1	down	down	down	down	down
571	Rsa1.0_52326.1_g00001.1	down	down	down	down	down
572	Rsa1.0_52552.1_g00001.1	down	down	down	down	down
573	Rsa1.0_52910.1_g00001.1	down	down	down	down	down
574	Rsa1.0_53364.1_g00001.1	down	down	down	down	down
575	Rsa1.0_54279.1_g00001.1	down	down	down	down	down
576	Rsa1.0_54724.1_g00001.1	down	down	down	down	down
577	Rsa1.0_55748.1_g00001.1	down	down	down	down	down
578	Rsa1.0_55799.1_g00001.1	down	down	down	down	down
579	Rsa1.0_55855.1_g00001.1	down	down	down	down	down
580	Rsa1.0_56101.1_g00001.1	down	down	down	down	down
581	Rsa1.0_56773.1_g00001.1	down	down	down	down	down
582	Rsa1.0_58460.1_g00001.1	down	down	down	down	down
583	Rsa1.0_59575.1_g00001.1	down	down	down	down	down
584	Rsa1.0_59879.1_g00001.1	down	down	down	down	down
585	Rsa1.0_61189.1_g00001.1	down	down	down	down	down
586	Rsa1.0_61877.1_g00001.1	down	down	down	down	down
587	Rsa1.0_62464.1_g00001.1	down	down	down	down	down
588	Rsa1.0_62824.1_g00001.1	down	down	down	down	down
589	Rsa1.0_64657.1_g00001.1	down	down	down	down	down
590	Rsa1.0_65339.1_g00001.1	down	down	down	down	down
591	Rsa1.0_66177.1_g00001.1	down	down	down	down	down
592	Rsa1.0_66244.1_g00001.1	down	down	down	down	down
593	Rsa1.0_66275.1_g00001.1	down	down	down	down	down
594	Rsa1.0_67091.1_g00001.1	down	down	down	down	down
595	Rsa1.0_67925.1_g00001.1	down	down	down	down	down
596	Rsa1.0_68094.1_g00001.1	down	down	down	down	down
597	Rsa1.0_69240.1_g00001.1	down	down	down	down	down
598	Rsa1.0_69779.1_g00001.1	down	down	down	down	down
599	Rsa1.0_69807.1_g00001.1	down	down	down	down	down
600	Rsa1.0_69919.1_g00001.1	down	down	down	down	down
601	Rsa1.0_69970.1_g00001.1	down	down	down	down	down
602	Rsa1.0_71084.1_g00001.1	down	down	down	down	down
603	Rsa1.0_71379.1_g00001.1	down	down	down	down	down
604	Rsa1.0_72343.1_g00001.1	down	down	down	down	down
605	Rsa1.0_73010.1_g00001.1	down	down	down	down	down
606	Rsa1.0_73235.1_g00001.1	down	down	down	down	down
607	Rsa1.0_73449.1_g00001.1	down	down	down	down	down
608	Rsa1.0_75787.1_g00001.1	down	down	down	down	down
609	Rsa1.0_76055.1_g00001.1	down	down	down	down	down
610	Rsa1.0_00174.1_g00008.1	down	down	down	down	up
611	Rsa1.0_00330.1_g00009.1	down	up	down	down	down
612	Rsa1.0_00344.1_g00024.1	up	down	down	down	down
613	Rsa1.0_01403.1_g00009.1	down	down	down	down	up
614	Rsa1.0_02026.1_g00006.1	up	down	down	down	down
615	Rsa1.0_02116.1_g00001.1	up	down	down	down	down
616	Rsa1.0_03896.1_g00002.1	down	down	up	down	down
617	Rsa1.0_04159.1_g00003.1	up	down	down	down	down
618	Rsa1.0_08548.1_g00002.1	up	down	down	down	down
619	Rsa1.0_08634.1_g00002.1	up	down	down	down	down
620	Rsa1.0_01603.1_g00002.1	up	down	down	up	down
621	Rsa1.0_00118.1_g00008.1	down	down	up	up	up
622	Rsa1.0_00118.1_g00009.1	down	down	up	up	up
623	Rsa1.0_00103.1_g00020.1	up	up	up	down	up
624	Rsa1.0_04229.1_g00003.1	down	up	up	up	up
625	Rsa1.0_62415.1_g00001.1	down	up	up	up	up
626	Rsa1.0_00001.1_g00076.1	up	up	up	up	up
627	Rsa1.0_00002.1_g00018.1	up	up	up	up	up
628	Rsa1.0_00003.1_g00029.1	up	up	up	up	up
629	Rsa1.0_00004.1_g00005.1	up	up	up	up	up
630	Rsa1.0_00006.1_g00001.1	up	up	up	up	up
631	Rsa1.0_00007.1_g00033.1	up	up	up	up	up
632	Rsa1.0_00009.1_g00016.1	up	up	up	up	up
633	Rsa1.0_00015.1_g00001.1	up	up	up	up	up
634	Rsa1.0_00015.1_g00083.1	up	up	up	up	up
635	Rsa1.0_00020.1_g00020.1	up	up	up	up	up
636	Rsa1.0_00020.1_g00022.1	up	up	up	up	up
637	Rsa1.0_00021.1_g00035.1	up	up	up	up	up
638	Rsa1.0_00022.1_g00001.1	up	up	up	up	up
639	Rsa1.0_00027.1_g00045.1	up	up	up	up	up
640	Rsa1.0_00029.1_g00002.1	up	up	up	up	up
641	Rsa1.0_00029.1_g00017.1	up	up	up	up	up
642	Rsa1.0_00029.1_g00020.1	up	up	up	up	up
643	Rsa1.0_00030.1_g00010.1	up	up	up	up	up
644	Rsa1.0_00031.1_g00022.1	up	up	up	up	up
645	Rsa1.0_00031.1_g00040.1	up	up	up	up	up
646	Rsa1.0_00034.1_g00011.1	up	up	up	up	up
647	Rsa1.0_00039.1_g00031.1	up	up	up	up	up
648	Rsa1.0_00042.1_g00013.1	up	up	up	up	up
649	Rsa1.0_00043.1_g00030.1	up	up	up	up	up
650	Rsa1.0_00047.1_g00006.1	up	up	up	up	up
651	Rsa1.0_00051.1_g00009.1	up	up	up	up	up
652	Rsa1.0_00051.1_g00019.1	up	up	up	up	up
653	Rsa1.0_00053.1_g00006.1	up	up	up	up	up
654	Rsa1.0_00054.1_g00038.1	up	up	up	up	up
655	Rsa1.0_00060.1_g00026.1	up	up	up	up	up
656	Rsa1.0_00062.1_g00016.1	up	up	up	up	up
657	Rsa1.0_00063.1_g00026.1	up	up	up	up	up
658	Rsa1.0_00064.1_g00024.1	up	up	up	up	up
659	Rsa1.0_00064.1_g00040.1	up	up	up	up	up
660	Rsa1.0_00065.1_g00057.1	up	up	up	up	up
661	Rsa1.0_00071.1_g00031.1	up	up	up	up	up
662	Rsa1.0_00073.1_g00001.1	up	up	up	up	up
663	Rsa1.0_00078.1_g00026.1	up	up	up	up	up
664	Rsa1.0_00079.1_g00001.1	up	up	up	up	up
665	Rsa1.0_00087.1_g00012.1	up	up	up	up	up
666	Rsa1.0_00089.1_g00032.1	up	up	up	up	up
667	Rsa1.0_00089.1_g00063.1	up	up	up	up	up
668	Rsa1.0_00093.1_g00033.1	up	up	up	up	up
669	Rsa1.0_00096.1_g00034.1	up	up	up	up	up
670	Rsa1.0_00100.1_g00046.1	up	up	up	up	up
671	Rsa1.0_00102.1_g00013.1	up	up	up	up	up
672	Rsa1.0_00104.1_g00052.1	up	up	up	up	up
673	Rsa1.0_00104.1_g00066.1	up	up	up	up	up
674	Rsa1.0_00107.1_g00005.1	up	up	up	up	up
675	Rsa1.0_00111.1_g00067.1	up	up	up	up	up
676	Rsa1.0_00112.1_g00020.1	up	up	up	up	up
677	Rsa1.0_00112.1_g00023.1	up	up	up	up	up
678	Rsa1.0_00114.1_g00007.1	up	up	up	up	up
679	Rsa1.0_00119.1_g00027.1	up	up	up	up	up
680	Rsa1.0_00119.1_g00064.1	up	up	up	up	up
681	Rsa1.0_00122.1_g00010.1	up	up	up	up	up
682	Rsa1.0_00122.1_g00015.1	up	up	up	up	up
683	Rsa1.0_00123.1_g00056.1	up	up	up	up	up
684	Rsa1.0_00127.1_g00002.1	up	up	up	up	up
685	Rsa1.0_00127.1_g00003.1	up	up	up	up	up
686	Rsa1.0_00132.1_g00003.1	up	up	up	up	up
687	Rsa1.0_00135.1_g00005.1	up	up	up	up	up
688	Rsa1.0_00136.1_g00001.1	up	up	up	up	up
689	Rsa1.0_00139.1_g00045.1	up	up	up	up	up
690	Rsa1.0_00145.1_g00033.1	up	up	up	up	up
691	Rsa1.0_00147.1_g00001.1	up	up	up	up	up
692	Rsa1.0_00148.1_g00002.1	up	up	up	up	up
693	Rsa1.0_00150.1_g00010.1	up	up	up	up	up
694	Rsa1.0_00151.1_g00004.1	up	up	up	up	up
695	Rsa1.0_00157.1_g00024.1	up	up	up	up	up
696	Rsa1.0_00160.1_g00023.1	up	up	up	up	up
697	Rsa1.0_00161.1_g00008.1	up	up	up	up	up
698	Rsa1.0_00161.1_g00011.1	up	up	up	up	up
699	Rsa1.0_00171.1_g00010.1	up	up	up	up	up
700	Rsa1.0_00176.1_g00025.1	up	up	up	up	up
701	Rsa1.0_00178.1_g00018.1	up	up	up	up	up
702	Rsa1.0_00179.1_g00009.1	up	up	up	up	up
703	Rsa1.0_00180.1_g00007.1	up	up	up	up	up
704	Rsa1.0_00186.1_g00007.1	up	up	up	up	up
705	Rsa1.0_00187.1_g00025.1	up	up	up	up	up
706	Rsa1.0_00188.1_g00004.1	up	up	up	up	up
707	Rsa1.0_00190.1_g00002.1	up	up	up	up	up
708	Rsa1.0_00191.1_g00011.1	up	up	up	up	up
709	Rsa1.0_00192.1_g00001.1	up	up	up	up	up
710	Rsa1.0_00199.1_g00025.1	up	up	up	up	up
711	Rsa1.0_00200.1_g00012.1	up	up	up	up	up
712	Rsa1.0_00211.1_g00034.1	up	up	up	up	up
713	Rsa1.0_00220.1_g00015.1	up	up	up	up	up
714	Rsa1.0_00226.1_g00018.1	up	up	up	up	up
715	Rsa1.0_00235.1_g00005.1	up	up	up	up	up
716	Rsa1.0_00236.1_g00004.1	up	up	up	up	up
717	Rsa1.0_00240.1_g00016.1	up	up	up	up	up
718	Rsa1.0_00244.1_g00012.1	up	up	up	up	up
719	Rsa1.0_00246.1_g00013.1	up	up	up	up	up
720	Rsa1.0_00250.1_g00029.1	up	up	up	up	up
721	Rsa1.0_00252.1_g00016.1	up	up	up	up	up
722	Rsa1.0_00255.1_g00019.1	up	up	up	up	up
723	Rsa1.0_00257.1_g00010.1	up	up	up	up	up
724	Rsa1.0_00258.1_g00009.1	up	up	up	up	up
725	Rsa1.0_00270.1_g00014.1	up	up	up	up	up
726	Rsa1.0_00272.1_g00011.1	up	up	up	up	up
727	Rsa1.0_00273.1_g00042.1	up	up	up	up	up
728	Rsa1.0_00275.1_g00019.1	up	up	up	up	up
729	Rsa1.0_00275.1_g00022.1	up	up	up	up	up
730	Rsa1.0_00279.1_g00014.1	up	up	up	up	up
731	Rsa1.0_00298.1_g00014.1	up	up	up	up	up
732	Rsa1.0_00318.1_g00008.1	up	up	up	up	up
733	Rsa1.0_00319.1_g00009.1	up	up	up	up	up
734	Rsa1.0_00328.1_g00008.1	up	up	up	up	up
735	Rsa1.0_00331.1_g00008.1	up	up	up	up	up
736	Rsa1.0_00335.1_g00024.1	up	up	up	up	up
737	Rsa1.0_00337.1_g00003.1	up	up	up	up	up
738	Rsa1.0_00339.1_g00024.1	up	up	up	up	up
739	Rsa1.0_00341.1_g00048.1	up	up	up	up	up
740	Rsa1.0_00343.1_g00006.1	up	up	up	up	up
741	Rsa1.0_00353.1_g00017.1	up	up	up	up	up
742	Rsa1.0_00355.1_g00008.1	up	up	up	up	up
743	Rsa1.0_00361.1_g00005.1	up	up	up	up	up
744	Rsa1.0_00366.1_g00005.1	up	up	up	up	up
745	Rsa1.0_00366.1_g00012.1	up	up	up	up	up
746	Rsa1.0_00368.1_g00013.1	up	up	up	up	up
747	Rsa1.0_00369.1_g00014.1	up	up	up	up	up
748	Rsa1.0_00372.1_g00008.1	up	up	up	up	up
749	Rsa1.0_00377.1_g00014.1	up	up	up	up	up
750	Rsa1.0_00380.1_g00019.1	up	up	up	up	up
751	Rsa1.0_00391.1_g00017.1	up	up	up	up	up
752	Rsa1.0_00392.1_g00007.1	up	up	up	up	up
753	Rsa1.0_00401.1_g00008.1	up	up	up	up	up
754	Rsa1.0_00407.1_g00024.1	up	up	up	up	up
755	Rsa1.0_00409.1_g00011.1	up	up	up	up	up
756	Rsa1.0_00416.1_g00021.1	up	up	up	up	up
757	Rsa1.0_00419.1_g00005.1	up	up	up	up	up
758	Rsa1.0_00426.1_g00006.1	up	up	up	up	up
759	Rsa1.0_00427.1_g00014.1	up	up	up	up	up
760	Rsa1.0_00427.1_g00021.1	up	up	up	up	up
761	Rsa1.0_00446.1_g00018.1	up	up	up	up	up
762	Rsa1.0_00448.1_g00007.1	up	up	up	up	up
763	Rsa1.0_00451.1_g00017.1	up	up	up	up	up
764	Rsa1.0_00451.1_g00023.1	up	up	up	up	up
765	Rsa1.0_00456.1_g00012.1	up	up	up	up	up
766	Rsa1.0_00459.1_g00006.1	up	up	up	up	up
767	Rsa1.0_00460.1_g00003.1	up	up	up	up	up
768	Rsa1.0_00460.1_g00010.1	up	up	up	up	up
769	Rsa1.0_00467.1_g00009.1	up	up	up	up	up
770	Rsa1.0_00469.1_g00015.1	up	up	up	up	up
771	Rsa1.0_00471.1_g00016.1	up	up	up	up	up
772	Rsa1.0_00476.1_g00042.1	up	up	up	up	up
773	Rsa1.0_00479.1_g00001.1	up	up	up	up	up
774	Rsa1.0_00479.1_g00002.1	up	up	up	up	up
775	Rsa1.0_00489.1_g00001.1	up	up	up	up	up
776	Rsa1.0_00494.1_g00008.1	up	up	up	up	up
777	Rsa1.0_00502.1_g00021.1	up	up	up	up	up
778	Rsa1.0_00504.1_g00008.1	up	up	up	up	up
779	Rsa1.0_00515.1_g00013.1	up	up	up	up	up
780	Rsa1.0_00516.1_g00009.1	up	up	up	up	up
781	Rsa1.0_00516.1_g00010.1	up	up	up	up	up
782	Rsa1.0_00516.1_g00011.1	up	up	up	up	up
783	Rsa1.0_00516.1_g00012.1	up	up	up	up	up
784	Rsa1.0_00518.1_g00016.1	up	up	up	up	up
785	Rsa1.0_00543.1_g00017.1	up	up	up	up	up
786	Rsa1.0_00545.1_g00001.1	up	up	up	up	up
787	Rsa1.0_00546.1_g00021.1	up	up	up	up	up
788	Rsa1.0_00549.1_g00004.1	up	up	up	up	up
789	Rsa1.0_00552.1_g00023.1	up	up	up	up	up
790	Rsa1.0_00557.1_g00007.1	up	up	up	up	up
791	Rsa1.0_00558.1_g00007.1	up	up	up	up	up
792	Rsa1.0_00568.1_g00002.1	up	up	up	up	up
793	Rsa1.0_00570.1_g00006.1	up	up	up	up	up
794	Rsa1.0_00574.1_g00007.1	up	up	up	up	up
795	Rsa1.0_00577.1_g00004.1	up	up	up	up	up
796	Rsa1.0_00578.1_g00008.1	up	up	up	up	up
797	Rsa1.0_00579.1_g00011.1	up	up	up	up	up
798	Rsa1.0_00589.1_g00006.1	up	up	up	up	up
799	Rsa1.0_00592.1_g00012.1	up	up	up	up	up
800	Rsa1.0_00593.1_g00018.1	up	up	up	up	up
801	Rsa1.0_00607.1_g00008.1	up	up	up	up	up
802	Rsa1.0_00618.1_g00002.1	up	up	up	up	up
803	Rsa1.0_00627.1_g00003.1	up	up	up	up	up
804	Rsa1.0_00628.1_g00010.1	up	up	up	up	up
805	Rsa1.0_00630.1_g00021.1	up	up	up	up	up
806	Rsa1.0_00635.1_g00001.1	up	up	up	up	up
807	Rsa1.0_00635.1_g00003.1	up	up	up	up	up
808	Rsa1.0_00635.1_g00011.1	up	up	up	up	up
809	Rsa1.0_00638.1_g00001.1	up	up	up	up	up
810	Rsa1.0_00638.1_g00007.1	up	up	up	up	up
811	Rsa1.0_00639.1_g00009.1	up	up	up	up	up
812	Rsa1.0_00639.1_g00010.1	up	up	up	up	up
813	Rsa1.0_00654.1_g00006.1	up	up	up	up	up
814	Rsa1.0_00654.1_g00007.1	up	up	up	up	up
815	Rsa1.0_00656.1_g00003.1	up	up	up	up	up
816	Rsa1.0_00661.1_g00013.1	up	up	up	up	up
817	Rsa1.0_00678.1_g00006.1	up	up	up	up	up
818	Rsa1.0_00682.1_g00003.1	up	up	up	up	up
819	Rsa1.0_00682.1_g00013.1	up	up	up	up	up
820	Rsa1.0_00685.1_g00009.1	up	up	up	up	up
821	Rsa1.0_00686.1_g00002.1	up	up	up	up	up
822	Rsa1.0_00690.1_g00001.1	up	up	up	up	up
823	Rsa1.0_00702.1_g00006.1	up	up	up	up	up
824	Rsa1.0_00706.1_g00030.1	up	up	up	up	up
825	Rsa1.0_00713.1_g00001.1	up	up	up	up	up
826	Rsa1.0_00713.1_g00004.1	up	up	up	up	up
827	Rsa1.0_00714.1_g00013.1	up	up	up	up	up
828	Rsa1.0_00714.1_g00014.1	up	up	up	up	up
829	Rsa1.0_00716.1_g00006.1	up	up	up	up	up
830	Rsa1.0_00722.1_g00007.1	up	up	up	up	up
831	Rsa1.0_00733.1_g00009.1	up	up	up	up	up
832	Rsa1.0_00741.1_g00012.1	up	up	up	up	up
833	Rsa1.0_00769.1_g00005.1	up	up	up	up	up
834	Rsa1.0_00770.1_g00003.1	up	up	up	up	up
835	Rsa1.0_00777.1_g00005.1	up	up	up	up	up
836	Rsa1.0_00790.1_g00006.1	up	up	up	up	up
837	Rsa1.0_00790.1_g00019.1	up	up	up	up	up
838	Rsa1.0_00808.1_g00006.1	up	up	up	up	up
839	Rsa1.0_00813.1_g00004.1	up	up	up	up	up
840	Rsa1.0_00813.1_g00011.1	up	up	up	up	up
841	Rsa1.0_00819.1_g00002.1	up	up	up	up	up
842	Rsa1.0_00861.1_g00006.1	up	up	up	up	up
843	Rsa1.0_00863.1_g00007.1	up	up	up	up	up
844	Rsa1.0_00878.1_g00015.1	up	up	up	up	up
845	Rsa1.0_00890.1_g00010.1	up	up	up	up	up
846	Rsa1.0_00890.1_g00011.1	up	up	up	up	up
847	Rsa1.0_00890.1_g00026.1	up	up	up	up	up
848	Rsa1.0_00893.1_g00004.1	up	up	up	up	up
849	Rsa1.0_00895.1_g00005.1	up	up	up	up	up
850	Rsa1.0_00895.1_g00012.1	up	up	up	up	up
851	Rsa1.0_00907.1_g00002.1	up	up	up	up	up
852	Rsa1.0_00917.1_g00008.1	up	up	up	up	up
853	Rsa1.0_00931.1_g00007.1	up	up	up	up	up
854	Rsa1.0_00932.1_g00003.1	up	up	up	up	up
855	Rsa1.0_00950.1_g00003.1	up	up	up	up	up
856	Rsa1.0_00950.1_g00004.1	up	up	up	up	up
857	Rsa1.0_00962.1_g00011.1	up	up	up	up	up
858	Rsa1.0_00967.1_g00003.1	up	up	up	up	up
859	Rsa1.0_00977.1_g00010.1	up	up	up	up	up
860	Rsa1.0_00977.1_g00013.1	up	up	up	up	up
861	Rsa1.0_00979.1_g00006.1	up	up	up	up	up
862	Rsa1.0_00995.1_g00003.1	up	up	up	up	up
863	Rsa1.0_00996.1_g00003.1	up	up	up	up	up
864	Rsa1.0_01002.1_g00003.1	up	up	up	up	up
865	Rsa1.0_01007.1_g00009.1	up	up	up	up	up
866	Rsa1.0_01022.1_g00008.1	up	up	up	up	up
867	Rsa1.0_01036.1_g00009.1	up	up	up	up	up
868	Rsa1.0_01040.1_g00004.1	up	up	up	up	up
869	Rsa1.0_01044.1_g00004.1	up	up	up	up	up
870	Rsa1.0_01046.1_g00002.1	up	up	up	up	up
871	Rsa1.0_01053.1_g00006.1	up	up	up	up	up
872	Rsa1.0_01058.1_g00005.1	up	up	up	up	up
873	Rsa1.0_01064.1_g00009.1	up	up	up	up	up
874	Rsa1.0_01073.1_g00007.1	up	up	up	up	up
875	Rsa1.0_01082.1_g00001.1	up	up	up	up	up
876	Rsa1.0_01115.1_g00012.1	up	up	up	up	up
877	Rsa1.0_01117.1_g00003.1	up	up	up	up	up
878	Rsa1.0_01118.1_g00002.1	up	up	up	up	up
879	Rsa1.0_01136.1_g00002.1	up	up	up	up	up
880	Rsa1.0_01151.1_g00007.1	up	up	up	up	up
881	Rsa1.0_01167.1_g00011.1	up	up	up	up	up
882	Rsa1.0_01181.1_g00003.1	up	up	up	up	up
883	Rsa1.0_01187.1_g00005.1	up	up	up	up	up
884	Rsa1.0_01190.1_g00002.1	up	up	up	up	up
885	Rsa1.0_01190.1_g00011.1	up	up	up	up	up
886	Rsa1.0_01209.1_g00009.1	up	up	up	up	up
887	Rsa1.0_01217.1_g00002.1	up	up	up	up	up
888	Rsa1.0_01226.1_g00003.1	up	up	up	up	up
889	Rsa1.0_01233.1_g00002.1	up	up	up	up	up
890	Rsa1.0_01273.1_g00002.1	up	up	up	up	up
891	Rsa1.0_01274.1_g00001.1	up	up	up	up	up
892	Rsa1.0_01286.1_g00002.1	up	up	up	up	up
893	Rsa1.0_01297.1_g00001.1	up	up	up	up	up
894	Rsa1.0_01302.1_g00009.1	up	up	up	up	up
895	Rsa1.0_01336.1_g00008.1	up	up	up	up	up
896	Rsa1.0_01340.1_g00003.1	up	up	up	up	up
897	Rsa1.0_01345.1_g00005.1	up	up	up	up	up
898	Rsa1.0_01350.1_g00003.1	up	up	up	up	up
899	Rsa1.0_01355.1_g00004.1	up	up	up	up	up
900	Rsa1.0_01355.1_g00006.1	up	up	up	up	up
901	Rsa1.0_01369.1_g00002.1	up	up	up	up	up
902	Rsa1.0_01371.1_g00003.1	up	up	up	up	up
903	Rsa1.0_01387.1_g00005.1	up	up	up	up	up
904	Rsa1.0_01394.1_g00004.1	up	up	up	up	up
905	Rsa1.0_01398.1_g00001.1	up	up	up	up	up
906	Rsa1.0_01401.1_g00001.1	up	up	up	up	up
907	Rsa1.0_01414.1_g00011.1	up	up	up	up	up
908	Rsa1.0_01435.1_g00006.1	up	up	up	up	up
909	Rsa1.0_01437.1_g00003.1	up	up	up	up	up
910	Rsa1.0_01468.1_g00009.1	up	up	up	up	up
911	Rsa1.0_01477.1_g00003.1	up	up	up	up	up
912	Rsa1.0_01498.1_g00001.1	up	up	up	up	up
913	Rsa1.0_01509.1_g00009.1	up	up	up	up	up
914	Rsa1.0_01513.1_g00007.1	up	up	up	up	up
915	Rsa1.0_01540.1_g00012.1	up	up	up	up	up
916	Rsa1.0_01546.1_g00005.1	up	up	up	up	up
917	Rsa1.0_01556.1_g00012.1	up	up	up	up	up
918	Rsa1.0_01563.1_g00007.1	up	up	up	up	up
919	Rsa1.0_01584.1_g00007.1	up	up	up	up	up
920	Rsa1.0_01585.1_g00001.1	up	up	up	up	up
921	Rsa1.0_01585.1_g00004.1	up	up	up	up	up
922	Rsa1.0_01595.1_g00002.1	up	up	up	up	up
923	Rsa1.0_01606.1_g00001.1	up	up	up	up	up
924	Rsa1.0_01610.1_g00002.1	up	up	up	up	up
925	Rsa1.0_01612.1_g00008.1	up	up	up	up	up
926	Rsa1.0_01635.1_g00003.1	up	up	up	up	up
927	Rsa1.0_01648.1_g00004.1	up	up	up	up	up
928	Rsa1.0_01701.1_g00005.1	up	up	up	up	up
929	Rsa1.0_01709.1_g00004.1	up	up	up	up	up
930	Rsa1.0_01731.1_g00008.1	up	up	up	up	up
931	Rsa1.0_01781.1_g00003.1	up	up	up	up	up
932	Rsa1.0_01787.1_g00007.1	up	up	up	up	up
933	Rsa1.0_01800.1_g00002.1	up	up	up	up	up
934	Rsa1.0_01803.1_g00012.1	up	up	up	up	up
935	Rsa1.0_01804.1_g00004.1	up	up	up	up	up
936	Rsa1.0_01810.1_g00005.1	up	up	up	up	up
937	Rsa1.0_01814.1_g00006.1	up	up	up	up	up
938	Rsa1.0_01851.1_g00005.1	up	up	up	up	up
939	Rsa1.0_01883.1_g00010.1	up	up	up	up	up
940	Rsa1.0_01890.1_g00002.1	up	up	up	up	up
941	Rsa1.0_01914.1_g00001.1	up	up	up	up	up
942	Rsa1.0_01931.1_g00005.1	up	up	up	up	up
943	Rsa1.0_01947.1_g00004.1	up	up	up	up	up
944	Rsa1.0_01955.1_g00003.1	up	up	up	up	up
945	Rsa1.0_01964.1_g00008.1	up	up	up	up	up
946	Rsa1.0_01997.1_g00008.1	up	up	up	up	up
947	Rsa1.0_02005.1_g00002.1	up	up	up	up	up
948	Rsa1.0_02015.1_g00007.1	up	up	up	up	up
949	Rsa1.0_02017.1_g00004.1	up	up	up	up	up
950	Rsa1.0_02017.1_g00006.1	up	up	up	up	up
951	Rsa1.0_02020.1_g00017.1	up	up	up	up	up
952	Rsa1.0_02056.1_g00006.1	up	up	up	up	up
953	Rsa1.0_02090.1_g00002.1	up	up	up	up	up
954	Rsa1.0_02100.1_g00002.1	up	up	up	up	up
955	Rsa1.0_02100.1_g00003.1	up	up	up	up	up
956	Rsa1.0_02100.1_g00007.1	up	up	up	up	up
957	Rsa1.0_02101.1_g00002.1	up	up	up	up	up
958	Rsa1.0_02101.1_g00004.1	up	up	up	up	up
959	Rsa1.0_02113.1_g00007.1	up	up	up	up	up
960	Rsa1.0_02130.1_g00002.1	up	up	up	up	up
961	Rsa1.0_02135.1_g00003.1	up	up	up	up	up
962	Rsa1.0_02136.1_g00005.1	up	up	up	up	up
963	Rsa1.0_02157.1_g00002.1	up	up	up	up	up
964	Rsa1.0_02157.1_g00005.1	up	up	up	up	up
965	Rsa1.0_02163.1_g00003.1	up	up	up	up	up
966	Rsa1.0_02170.1_g00005.1	up	up	up	up	up
967	Rsa1.0_02173.1_g00004.1	up	up	up	up	up
968	Rsa1.0_02185.1_g00002.1	up	up	up	up	up
969	Rsa1.0_02186.1_g00002.1	up	up	up	up	up
970	Rsa1.0_02186.1_g00004.1	up	up	up	up	up
971	Rsa1.0_02200.1_g00002.1	up	up	up	up	up
972	Rsa1.0_02221.1_g00004.1	up	up	up	up	up
973	Rsa1.0_02222.1_g00010.1	up	up	up	up	up
974	Rsa1.0_02224.1_g00006.1	up	up	up	up	up
975	Rsa1.0_02226.1_g00005.1	up	up	up	up	up
976	Rsa1.0_02228.1_g00008.1	up	up	up	up	up
977	Rsa1.0_02229.1_g00005.1	up	up	up	up	up
978	Rsa1.0_02248.1_g00008.1	up	up	up	up	up
979	Rsa1.0_02252.1_g00005.1	up	up	up	up	up
980	Rsa1.0_02257.1_g00004.1	up	up	up	up	up
981	Rsa1.0_02282.1_g00006.1	up	up	up	up	up
982	Rsa1.0_02305.1_g00006.1	up	up	up	up	up
983	Rsa1.0_02312.1_g00001.1	up	up	up	up	up
984	Rsa1.0_02322.1_g00003.1	up	up	up	up	up
985	Rsa1.0_02343.1_g00006.1	up	up	up	up	up
986	Rsa1.0_02395.1_g00001.1	up	up	up	up	up
987	Rsa1.0_02401.1_g00009.1	up	up	up	up	up
988	Rsa1.0_02422.1_g00005.1	up	up	up	up	up
989	Rsa1.0_02424.1_g00001.1	up	up	up	up	up
990	Rsa1.0_02429.1_g00005.1	up	up	up	up	up
991	Rsa1.0_02439.1_g00006.1	up	up	up	up	up
992	Rsa1.0_02458.1_g00003.1	up	up	up	up	up
993	Rsa1.0_02468.1_g00004.1	up	up	up	up	up
994	Rsa1.0_02473.1_g00001.1	up	up	up	up	up
995	Rsa1.0_02505.1_g00010.1	up	up	up	up	up
996	Rsa1.0_02533.1_g00004.1	up	up	up	up	up
997	Rsa1.0_02558.1_g00002.1	up	up	up	up	up
998	Rsa1.0_02584.1_g00005.1	up	up	up	up	up
999	Rsa1.0_02588.1_g00004.1	up	up	up	up	up
1000	Rsa1.0_02589.1_g00009.1	up	up	up	up	up
1001	Rsa1.0_02613.1_g00005.1	up	up	up	up	up
1002	Rsa1.0_02616.1_g00002.1	up	up	up	up	up
1003	Rsa1.0_02640.1_g00004.1	up	up	up	up	up
1004	Rsa1.0_02644.1_g00005.1	up	up	up	up	up
1005	Rsa1.0_02662.1_g00005.1	up	up	up	up	up
1006	Rsa1.0_02667.1_g00003.1	up	up	up	up	up
1007	Rsa1.0_02668.1_g00003.1	up	up	up	up	up
1008	Rsa1.0_02717.1_g00001.1	up	up	up	up	up
1009	Rsa1.0_02722.1_g00001.1	up	up	up	up	up
1010	Rsa1.0_02747.1_g00002.1	up	up	up	up	up
1011	Rsa1.0_02756.1_g00004.1	up	up	up	up	up
1012	Rsa1.0_02767.1_g00004.1	up	up	up	up	up
1013	Rsa1.0_02774.1_g00005.1	up	up	up	up	up
1014	Rsa1.0_02774.1_g00007.1	up	up	up	up	up
1015	Rsa1.0_02805.1_g00006.1	up	up	up	up	up
1016	Rsa1.0_02928.1_g00007.1	up	up	up	up	up
1017	Rsa1.0_02975.1_g00001.1	up	up	up	up	up
1018	Rsa1.0_02991.1_g00008.1	up	up	up	up	up
1019	Rsa1.0_03010.1_g00002.1	up	up	up	up	up
1020	Rsa1.0_03029.1_g00005.1	up	up	up	up	up
1021	Rsa1.0_03040.1_g00002.1	up	up	up	up	up
1022	Rsa1.0_03051.1_g00001.1	up	up	up	up	up
1023	Rsa1.0_03068.1_g00004.1	up	up	up	up	up
1024	Rsa1.0_03092.1_g00005.1	up	up	up	up	up
1025	Rsa1.0_03100.1_g00001.1	up	up	up	up	up
1026	Rsa1.0_03134.1_g00003.1	up	up	up	up	up
1027	Rsa1.0_03134.1_g00007.1	up	up	up	up	up
1028	Rsa1.0_03152.1_g00004.1	up	up	up	up	up
1029	Rsa1.0_03162.1_g00003.1	up	up	up	up	up
1030	Rsa1.0_03191.1_g00007.1	up	up	up	up	up
1031	Rsa1.0_03362.1_g00003.1	up	up	up	up	up
1032	Rsa1.0_03429.1_g00004.1	up	up	up	up	up
1033	Rsa1.0_03442.1_g00002.1	up	up	up	up	up
1034	Rsa1.0_03449.1_g00001.1	up	up	up	up	up
1035	Rsa1.0_03491.1_g00001.1	up	up	up	up	up
1036	Rsa1.0_03548.1_g00001.1	up	up	up	up	up
1037	Rsa1.0_03558.1_g00001.1	up	up	up	up	up
1038	Rsa1.0_03609.1_g00001.1	up	up	up	up	up
1039	Rsa1.0_03624.1_g00004.1	up	up	up	up	up
1040	Rsa1.0_03640.1_g00002.1	up	up	up	up	up
1041	Rsa1.0_03683.1_g00003.1	up	up	up	up	up
1042	Rsa1.0_03694.1_g00001.1	up	up	up	up	up
1043	Rsa1.0_03706.1_g00002.1	up	up	up	up	up
1044	Rsa1.0_03741.1_g00004.1	up	up	up	up	up
1045	Rsa1.0_03761.1_g00001.1	up	up	up	up	up
1046	Rsa1.0_03764.1_g00002.1	up	up	up	up	up
1047	Rsa1.0_03782.1_g00002.1	up	up	up	up	up
1048	Rsa1.0_03789.1_g00002.1	up	up	up	up	up
1049	Rsa1.0_03848.1_g00003.1	up	up	up	up	up
1050	Rsa1.0_03876.1_g00001.1	up	up	up	up	up
1051	Rsa1.0_03876.1_g00002.1	up	up	up	up	up
1052	Rsa1.0_03915.1_g00003.1	up	up	up	up	up
1053	Rsa1.0_03944.1_g00003.1	up	up	up	up	up
1054	Rsa1.0_03977.1_g00005.1	up	up	up	up	up
1055	Rsa1.0_03982.1_g00006.1	up	up	up	up	up
1056	Rsa1.0_03985.1_g00005.1	up	up	up	up	up
1057	Rsa1.0_03985.1_g00006.1	up	up	up	up	up
1058	Rsa1.0_04010.1_g00001.1	up	up	up	up	up
1059	Rsa1.0_04033.1_g00001.1	up	up	up	up	up
1060	Rsa1.0_04111.1_g00004.1	up	up	up	up	up
1061	Rsa1.0_04123.1_g00004.1	up	up	up	up	up
1062	Rsa1.0_04126.1_g00001.1	up	up	up	up	up
1063	Rsa1.0_04138.1_g00003.1	up	up	up	up	up
1064	Rsa1.0_04139.1_g00003.1	up	up	up	up	up
1065	Rsa1.0_04185.1_g00001.1	up	up	up	up	up
1066	Rsa1.0_04198.1_g00003.1	up	up	up	up	up
1067	Rsa1.0_04201.1_g00002.1	up	up	up	up	up
1068	Rsa1.0_04264.1_g00002.1	up	up	up	up	up
1069	Rsa1.0_04265.1_g00003.1	up	up	up	up	up
1070	Rsa1.0_04311.1_g00001.1	up	up	up	up	up
1071	Rsa1.0_04323.1_g00001.1	up	up	up	up	up
1072	Rsa1.0_04331.1_g00002.1	up	up	up	up	up
1073	Rsa1.0_04332.1_g00004.1	up	up	up	up	up
1074	Rsa1.0_04398.1_g00003.1	up	up	up	up	up
1075	Rsa1.0_04426.1_g00004.1	up	up	up	up	up
1076	Rsa1.0_04487.1_g00004.1	up	up	up	up	up
1077	Rsa1.0_04514.1_g00001.1	up	up	up	up	up
1078	Rsa1.0_04527.1_g00002.1	up	up	up	up	up
1079	Rsa1.0_04652.1_g00004.1	up	up	up	up	up
1080	Rsa1.0_04653.1_g00001.1	up	up	up	up	up
1081	Rsa1.0_04656.1_g00004.1	up	up	up	up	up
1082	Rsa1.0_04732.1_g00002.1	up	up	up	up	up
1083	Rsa1.0_04785.1_g00002.1	up	up	up	up	up
1084	Rsa1.0_04801.1_g00001.1	up	up	up	up	up
1085	Rsa1.0_04885.1_g00002.1	up	up	up	up	up
1086	Rsa1.0_04940.1_g00004.1	up	up	up	up	up
1087	Rsa1.0_04958.1_g00002.1	up	up	up	up	up
1088	Rsa1.0_05036.1_g00001.1	up	up	up	up	up
1089	Rsa1.0_05038.1_g00001.1	up	up	up	up	up
1090	Rsa1.0_05105.1_g00001.1	up	up	up	up	up
1091	Rsa1.0_05162.1_g00004.1	up	up	up	up	up
1092	Rsa1.0_05180.1_g00001.1	up	up	up	up	up
1093	Rsa1.0_05208.1_g00002.1	up	up	up	up	up
1094	Rsa1.0_05217.1_g00004.1	up	up	up	up	up
1095	Rsa1.0_05271.1_g00003.1	up	up	up	up	up
1096	Rsa1.0_05271.1_g00004.1	up	up	up	up	up
1097	Rsa1.0_05277.1_g00001.1	up	up	up	up	up
1098	Rsa1.0_05397.1_g00002.1	up	up	up	up	up
1099	Rsa1.0_05496.1_g00003.1	up	up	up	up	up
1100	Rsa1.0_05510.1_g00002.1	up	up	up	up	up
1101	Rsa1.0_05544.1_g00003.1	up	up	up	up	up
1102	Rsa1.0_05554.1_g00002.1	up	up	up	up	up
1103	Rsa1.0_05557.1_g00001.1	up	up	up	up	up
1104	Rsa1.0_05608.1_g00002.1	up	up	up	up	up
1105	Rsa1.0_05624.1_g00001.1	up	up	up	up	up
1106	Rsa1.0_05636.1_g00002.1	up	up	up	up	up
1107	Rsa1.0_05642.1_g00002.1	up	up	up	up	up
1108	Rsa1.0_05642.1_g00004.1	up	up	up	up	up
1109	Rsa1.0_05643.1_g00001.1	up	up	up	up	up
1110	Rsa1.0_05643.1_g00002.1	up	up	up	up	up
1111	Rsa1.0_05669.1_g00001.1	up	up	up	up	up
1112	Rsa1.0_05687.1_g00002.1	up	up	up	up	up
1113	Rsa1.0_05736.1_g00002.1	up	up	up	up	up
1114	Rsa1.0_05742.1_g00001.1	up	up	up	up	up
1115	Rsa1.0_05743.1_g00002.1	up	up	up	up	up
1116	Rsa1.0_05755.1_g00002.1	up	up	up	up	up
1117	Rsa1.0_05778.1_g00001.1	up	up	up	up	up
1118	Rsa1.0_05812.1_g00002.1	up	up	up	up	up
1119	Rsa1.0_05822.1_g00001.1	up	up	up	up	up
1120	Rsa1.0_05925.1_g00002.1	up	up	up	up	up
1121	Rsa1.0_05942.1_g00004.1	up	up	up	up	up
1122	Rsa1.0_05943.1_g00002.1	up	up	up	up	up
1123	Rsa1.0_05958.1_g00004.1	up	up	up	up	up
1124	Rsa1.0_05969.1_g00003.1	up	up	up	up	up
1125	Rsa1.0_06067.1_g00003.1	up	up	up	up	up
1126	Rsa1.0_06208.1_g00002.1	up	up	up	up	up
1127	Rsa1.0_06259.1_g00002.1	up	up	up	up	up
1128	Rsa1.0_06330.1_g00002.1	up	up	up	up	up
1129	Rsa1.0_06333.1_g00001.1	up	up	up	up	up
1130	Rsa1.0_06349.1_g00002.1	up	up	up	up	up
1131	Rsa1.0_06376.1_g00002.1	up	up	up	up	up
1132	Rsa1.0_06390.1_g00003.1	up	up	up	up	up
1133	Rsa1.0_06392.1_g00003.1	up	up	up	up	up
1134	Rsa1.0_06439.1_g00002.1	up	up	up	up	up
1135	Rsa1.0_06447.1_g00003.1	up	up	up	up	up
1136	Rsa1.0_06447.1_g00004.1	up	up	up	up	up
1137	Rsa1.0_06465.1_g00004.1	up	up	up	up	up
1138	Rsa1.0_06485.1_g00001.1	up	up	up	up	up
1139	Rsa1.0_06625.1_g00001.1	up	up	up	up	up
1140	Rsa1.0_06677.1_g00001.1	up	up	up	up	up
1141	Rsa1.0_06710.1_g00001.1	up	up	up	up	up
1142	Rsa1.0_06745.1_g00004.1	up	up	up	up	up
1143	Rsa1.0_06750.1_g00001.1	up	up	up	up	up
1144	Rsa1.0_06784.1_g00003.1	up	up	up	up	up
1145	Rsa1.0_06852.1_g00001.1	up	up	up	up	up
1146	Rsa1.0_06957.1_g00001.1	up	up	up	up	up
1147	Rsa1.0_07028.1_g00002.1	up	up	up	up	up
1148	Rsa1.0_07056.1_g00003.1	up	up	up	up	up
1149	Rsa1.0_07110.1_g00001.1	up	up	up	up	up
1150	Rsa1.0_07193.1_g00001.1	up	up	up	up	up
1151	Rsa1.0_07251.1_g00001.1	up	up	up	up	up
1152	Rsa1.0_07421.1_g00001.1	up	up	up	up	up
1153	Rsa1.0_07444.1_g00001.1	up	up	up	up	up
1154	Rsa1.0_07542.1_g00002.1	up	up	up	up	up
1155	Rsa1.0_07597.1_g00001.1	up	up	up	up	up
1156	Rsa1.0_07696.1_g00001.1	up	up	up	up	up
1157	Rsa1.0_07744.1_g00001.1	up	up	up	up	up
1158	Rsa1.0_07883.1_g00001.1	up	up	up	up	up
1159	Rsa1.0_07901.1_g00001.1	up	up	up	up	up
1160	Rsa1.0_07901.1_g00002.1	up	up	up	up	up
1161	Rsa1.0_07901.1_g00003.1	up	up	up	up	up
1162	Rsa1.0_07913.1_g00001.1	up	up	up	up	up
1163	Rsa1.0_07936.1_g00002.1	up	up	up	up	up
1164	Rsa1.0_08043.1_g00001.1	up	up	up	up	up
1165	Rsa1.0_08054.1_g00001.1	up	up	up	up	up
1166	Rsa1.0_08070.1_g00001.1	up	up	up	up	up
1167	Rsa1.0_08161.1_g00001.1	up	up	up	up	up
1168	Rsa1.0_08253.1_g00001.1	up	up	up	up	up
1169	Rsa1.0_08276.1_g00001.1	up	up	up	up	up
1170	Rsa1.0_08285.1_g00003.1	up	up	up	up	up
1171	Rsa1.0_08338.1_g00001.1	up	up	up	up	up
1172	Rsa1.0_08394.1_g00002.1	up	up	up	up	up
1173	Rsa1.0_08464.1_g00001.1	up	up	up	up	up
1174	Rsa1.0_08632.1_g00001.1	up	up	up	up	up
1175	Rsa1.0_08655.1_g00001.1	up	up	up	up	up
1176	Rsa1.0_08677.1_g00002.1	up	up	up	up	up
1177	Rsa1.0_08790.1_g00001.1	up	up	up	up	up
1178	Rsa1.0_08815.1_g00001.1	up	up	up	up	up
1179	Rsa1.0_08829.1_g00001.1	up	up	up	up	up
1180	Rsa1.0_08961.1_g00002.1	up	up	up	up	up
1181	Rsa1.0_09014.1_g00002.1	up	up	up	up	up
1182	Rsa1.0_09048.1_g00002.1	up	up	up	up	up
1183	Rsa1.0_09082.1_g00001.1	up	up	up	up	up
1184	Rsa1.0_09236.1_g00001.1	up	up	up	up	up
1185	Rsa1.0_09274.1_g00001.1	up	up	up	up	up
1186	Rsa1.0_09288.1_g00002.1	up	up	up	up	up
1187	Rsa1.0_09349.1_g00001.1	up	up	up	up	up
1188	Rsa1.0_09490.1_g00002.1	up	up	up	up	up
1189	Rsa1.0_09502.1_g00001.1	up	up	up	up	up
1190	Rsa1.0_09913.1_g00001.1	up	up	up	up	up
1191	Rsa1.0_09928.1_g00001.1	up	up	up	up	up
1192	Rsa1.0_10029.1_g00001.1	up	up	up	up	up
1193	Rsa1.0_10178.1_g00001.1	up	up	up	up	up
1194	Rsa1.0_10188.1_g00001.1	up	up	up	up	up
1195	Rsa1.0_10227.1_g00002.1	up	up	up	up	up
1196	Rsa1.0_10549.1_g00002.1	up	up	up	up	up
1197	Rsa1.0_10566.1_g00003.1	up	up	up	up	up
1198	Rsa1.0_10637.1_g00001.1	up	up	up	up	up
1199	Rsa1.0_10846.1_g00001.1	up	up	up	up	up
1200	Rsa1.0_10861.1_g00001.1	up	up	up	up	up
1201	Rsa1.0_10932.1_g00002.1	up	up	up	up	up
1202	Rsa1.0_11032.1_g00001.1	up	up	up	up	up
1203	Rsa1.0_11128.1_g00002.1	up	up	up	up	up
1204	Rsa1.0_11379.1_g00002.1	up	up	up	up	up
1205	Rsa1.0_11762.1_g00002.1	up	up	up	up	up
1206	Rsa1.0_11820.1_g00001.1	up	up	up	up	up
1207	Rsa1.0_11931.1_g00001.1	up	up	up	up	up
1208	Rsa1.0_12112.1_g00001.1	up	up	up	up	up
1209	Rsa1.0_12186.1_g00001.1	up	up	up	up	up
1210	Rsa1.0_12243.1_g00001.1	up	up	up	up	up
1211	Rsa1.0_12805.1_g00001.1	up	up	up	up	up
1212	Rsa1.0_12837.1_g00001.1	up	up	up	up	up
1213	Rsa1.0_12849.1_g00001.1	up	up	up	up	up
1214	Rsa1.0_12930.1_g00002.1	up	up	up	up	up
1215	Rsa1.0_12954.1_g00001.1	up	up	up	up	up
1216	Rsa1.0_12962.1_g00001.1	up	up	up	up	up
1217	Rsa1.0_13322.1_g00001.1	up	up	up	up	up
1218	Rsa1.0_13747.1_g00001.1	up	up	up	up	up
1219	Rsa1.0_13754.1_g00001.1	up	up	up	up	up
1220	Rsa1.0_13821.1_g00001.1	up	up	up	up	up
1221	Rsa1.0_13999.1_g00001.1	up	up	up	up	up
1222	Rsa1.0_14061.1_g00001.1	up	up	up	up	up
1223	Rsa1.0_14192.1_g00001.1	up	up	up	up	up
1224	Rsa1.0_14272.1_g00001.1	up	up	up	up	up
1225	Rsa1.0_14292.1_g00001.1	up	up	up	up	up
1226	Rsa1.0_14298.1_g00002.1	up	up	up	up	up
1227	Rsa1.0_14340.1_g00001.1	up	up	up	up	up
1228	Rsa1.0_14540.1_g00001.1	up	up	up	up	up
1229	Rsa1.0_14660.1_g00001.1	up	up	up	up	up
1230	Rsa1.0_14684.1_g00002.1	up	up	up	up	up
1231	Rsa1.0_14746.1_g00002.1	up	up	up	up	up
1232	Rsa1.0_15011.1_g00001.1	up	up	up	up	up
1233	Rsa1.0_15011.1_g00002.1	up	up	up	up	up
1234	Rsa1.0_15192.1_g00001.1	up	up	up	up	up
1235	Rsa1.0_15192.1_g00002.1	up	up	up	up	up
1236	Rsa1.0_15642.1_g00001.1	up	up	up	up	up
1237	Rsa1.0_16337.1_g00001.1	up	up	up	up	up
1238	Rsa1.0_16360.1_g00001.1	up	up	up	up	up
1239	Rsa1.0_16480.1_g00001.1	up	up	up	up	up
1240	Rsa1.0_16514.1_g00001.1	up	up	up	up	up
1241	Rsa1.0_16552.1_g00002.1	up	up	up	up	up
1242	Rsa1.0_16561.1_g00001.1	up	up	up	up	up
1243	Rsa1.0_16623.1_g00001.1	up	up	up	up	up
1244	Rsa1.0_16876.1_g00001.1	up	up	up	up	up
1245	Rsa1.0_17379.1_g00001.1	up	up	up	up	up
1246	Rsa1.0_17488.1_g00001.1	up	up	up	up	up
1247	Rsa1.0_17553.1_g00001.1	up	up	up	up	up
1248	Rsa1.0_17651.1_g00001.1	up	up	up	up	up
1249	Rsa1.0_17720.1_g00001.1	up	up	up	up	up
1250	Rsa1.0_17832.1_g00001.1	up	up	up	up	up
1251	Rsa1.0_17914.1_g00001.1	up	up	up	up	up
1252	Rsa1.0_18135.1_g00001.1	up	up	up	up	up
1253	Rsa1.0_18168.1_g00001.1	up	up	up	up	up
1254	Rsa1.0_18326.1_g00001.1	up	up	up	up	up
1255	Rsa1.0_18364.1_g00002.1	up	up	up	up	up
1256	Rsa1.0_18645.1_g00001.1	up	up	up	up	up
1257	Rsa1.0_18837.1_g00001.1	up	up	up	up	up
1258	Rsa1.0_18864.1_g00001.1	up	up	up	up	up
1259	Rsa1.0_19122.1_g00002.1	up	up	up	up	up
1260	Rsa1.0_19861.1_g00001.1	up	up	up	up	up
1261	Rsa1.0_20033.1_g00001.1	up	up	up	up	up
1262	Rsa1.0_20057.1_g00001.1	up	up	up	up	up
1263	Rsa1.0_20064.1_g00001.1	up	up	up	up	up
1264	Rsa1.0_20065.1_g00001.1	up	up	up	up	up
1265	Rsa1.0_20086.1_g00001.1	up	up	up	up	up
1266	Rsa1.0_20424.1_g00001.1	up	up	up	up	up
1267	Rsa1.0_20424.1_g00002.1	up	up	up	up	up
1268	Rsa1.0_20469.1_g00001.1	up	up	up	up	up
1269	Rsa1.0_20487.1_g00001.1	up	up	up	up	up
1270	Rsa1.0_20898.1_g00001.1	up	up	up	up	up
1271	Rsa1.0_21651.1_g00001.1	up	up	up	up	up
1272	Rsa1.0_22808.1_g00001.1	up	up	up	up	up
1273	Rsa1.0_24055.1_g00001.1	up	up	up	up	up
1274	Rsa1.0_24091.1_g00001.1	up	up	up	up	up
1275	Rsa1.0_24796.1_g00001.1	up	up	up	up	up
1276	Rsa1.0_25053.1_g00001.1	up	up	up	up	up
1277	Rsa1.0_25222.1_g00001.1	up	up	up	up	up
1278	Rsa1.0_25507.1_g00001.1	up	up	up	up	up
1279	Rsa1.0_25562.1_g00001.1	up	up	up	up	up
1280	Rsa1.0_25735.1_g00001.1	up	up	up	up	up
1281	Rsa1.0_25773.1_g00001.1	up	up	up	up	up
1282	Rsa1.0_26477.1_g00001.1	up	up	up	up	up
1283	Rsa1.0_26860.1_g00001.1	up	up	up	up	up
1284	Rsa1.0_27220.1_g00001.1	up	up	up	up	up
1285	Rsa1.0_27736.1_g00002.1	up	up	up	up	up
1286	Rsa1.0_27793.1_g00001.1	up	up	up	up	up
1287	Rsa1.0_27846.1_g00001.1	up	up	up	up	up
1288	Rsa1.0_27862.1_g00001.1	up	up	up	up	up
1289	Rsa1.0_28047.1_g00001.1	up	up	up	up	up
1290	Rsa1.0_28157.1_g00001.1	up	up	up	up	up
1291	Rsa1.0_28445.1_g00001.1	up	up	up	up	up
1292	Rsa1.0_28447.1_g00001.1	up	up	up	up	up
1293	Rsa1.0_28467.1_g00001.1	up	up	up	up	up
1294	Rsa1.0_28533.1_g00001.1	up	up	up	up	up
1295	Rsa1.0_28573.1_g00001.1	up	up	up	up	up
1296	Rsa1.0_28912.1_g00001.1	up	up	up	up	up
1297	Rsa1.0_29006.1_g00001.1	up	up	up	up	up
1298	Rsa1.0_29158.1_g00001.1	up	up	up	up	up
1299	Rsa1.0_29606.1_g00001.1	up	up	up	up	up
1300	Rsa1.0_29902.1_g00001.1	up	up	up	up	up
1301	Rsa1.0_30388.1_g00001.1	up	up	up	up	up
1302	Rsa1.0_30426.1_g00001.1	up	up	up	up	up
1303	Rsa1.0_30652.1_g00001.1	up	up	up	up	up
1304	Rsa1.0_30857.1_g00001.1	up	up	up	up	up
1305	Rsa1.0_31019.1_g00001.1	up	up	up	up	up
1306	Rsa1.0_31135.1_g00001.1	up	up	up	up	up
1307	Rsa1.0_32379.1_g00001.1	up	up	up	up	up
1308	Rsa1.0_34015.1_g00001.1	up	up	up	up	up
1309	Rsa1.0_34076.1_g00001.1	up	up	up	up	up
1310	Rsa1.0_34308.1_g00001.1	up	up	up	up	up
1311	Rsa1.0_34953.1_g00001.1	up	up	up	up	up
1312	Rsa1.0_35101.1_g00001.1	up	up	up	up	up
1313	Rsa1.0_36271.1_g00001.1	up	up	up	up	up
1314	Rsa1.0_36448.1_g00001.1	up	up	up	up	up
1315	Rsa1.0_36558.1_g00001.1	up	up	up	up	up
1316	Rsa1.0_38321.1_g00001.1	up	up	up	up	up
1317	Rsa1.0_39277.1_g00001.1	up	up	up	up	up
1318	Rsa1.0_39552.1_g00001.1	up	up	up	up	up
1319	Rsa1.0_39856.1_g00001.1	up	up	up	up	up
1320	Rsa1.0_40146.1_g00001.1	up	up	up	up	up
1321	Rsa1.0_40397.1_g00001.1	up	up	up	up	up
1322	Rsa1.0_41285.1_g00001.1	up	up	up	up	up
1323	Rsa1.0_42129.1_g00001.1	up	up	up	up	up
1324	Rsa1.0_42180.1_g00001.1	up	up	up	up	up
1325	Rsa1.0_43698.1_g00001.1	up	up	up	up	up
1326	Rsa1.0_45395.1_g00001.1	up	up	up	up	up
1327	Rsa1.0_46725.1_g00001.1	up	up	up	up	up
1328	Rsa1.0_46739.1_g00001.1	up	up	up	up	up
1329	Rsa1.0_46844.1_g00001.1	up	up	up	up	up
1330	Rsa1.0_47049.1_g00001.1	up	up	up	up	up
1331	Rsa1.0_47050.1_g00001.1	up	up	up	up	up
1332	Rsa1.0_47220.1_g00001.1	up	up	up	up	up
1333	Rsa1.0_48074.1_g00001.1	up	up	up	up	up
1334	Rsa1.0_48139.1_g00001.1	up	up	up	up	up
1335	Rsa1.0_48269.1_g00001.1	up	up	up	up	up
1336	Rsa1.0_48469.1_g00001.1	up	up	up	up	up
1337	Rsa1.0_48515.1_g00001.1	up	up	up	up	up
1338	Rsa1.0_48656.1_g00001.1	up	up	up	up	up
1339	Rsa1.0_49160.1_g00001.1	up	up	up	up	up
1340	Rsa1.0_49886.1_g00001.1	up	up	up	up	up
1341	Rsa1.0_50931.1_g00001.1	up	up	up	up	up
1342	Rsa1.0_51013.1_g00001.1	up	up	up	up	up
1343	Rsa1.0_52054.1_g00001.1	up	up	up	up	up
1344	Rsa1.0_52488.1_g00001.1	up	up	up	up	up
1345	Rsa1.0_53228.1_g00001.1	up	up	up	up	up
1346	Rsa1.0_54017.1_g00001.1	up	up	up	up	up
1347	Rsa1.0_54534.1_g00001.1	up	up	up	up	up
1348	Rsa1.0_54779.1_g00001.1	up	up	up	up	up
1349	Rsa1.0_56260.1_g00001.1	up	up	up	up	up
1350	Rsa1.0_56815.1_g00001.1	up	up	up	up	up
1351	Rsa1.0_59658.1_g00001.1	up	up	up	up	up
1352	Rsa1.0_60179.1_g00001.1	up	up	up	up	up
1353	Rsa1.0_61422.1_g00001.1	up	up	up	up	up
1354	Rsa1.0_61426.1_g00001.1	up	up	up	up	up
1355	Rsa1.0_61711.1_g00001.1	up	up	up	up	up
1356	Rsa1.0_62917.1_g00001.1	up	up	up	up	up
1357	Rsa1.0_64219.1_g00001.1	up	up	up	up	up
1358	Rsa1.0_65364.1_g00001.1	up	up	up	up	up
1359	Rsa1.0_66755.1_g00001.1	up	up	up	up	up
1360	Rsa1.0_66862.1_g00001.1	up	up	up	up	up
1361	Rsa1.0_66992.1_g00001.1	up	up	up	up	up
1362	Rsa1.0_68508.1_g00001.1	up	up	up	up	up
1363	Rsa1.0_69369.1_g00001.1	up	up	up	up	up
1364	Rsa1.0_71138.1_g00001.1	up	up	up	up	up
1365	Rsa1.0_71401.1_g00001.1	up	up	up	up	up
1366	Rsa1.0_72124.1_g00001.1	up	up	up	up	up
1367	Rsa1.0_74068.1_g00001.1	up	up	up	up	up
1368	Rsa1.0_00008.1_g00039.1	down	down	down		down
1369	Rsa1.0_00008.1_g00081.1	down	down	down	down
1370	Rsa1.0_00012.1_g00002.1	down	down		down	down
1371	Rsa1.0_00014.1_g00028.1		down	down	down	down
1372	Rsa1.0_00016.1_g00067.1		down	down	down	down
1373	Rsa1.0_00020.1_g00025.1	down		down	down	down
1374	Rsa1.0_00027.1_g00021.1		down	down	down	down
1375	Rsa1.0_00043.1_g00014.1	down	down		down	down
1376	Rsa1.0_00048.1_g00026.1	down	down	down	down
1377	Rsa1.0_00052.1_g00009.1		down	down	down	down
1378	Rsa1.0_00053.1_g00046.1	down		down	down	down
1379	Rsa1.0_00087.1_g00102.1	down	down		down	down
1380	Rsa1.0_00092.1_g00092.1	down	down	down	down
1381	Rsa1.0_00094.1_g00007.1		down	down	down	down
1382	Rsa1.0_00104.1_g00039.1		down	down	down	down
1383	Rsa1.0_00104.1_g00062.1	down	down	down	down
1384	Rsa1.0_00109.1_g00007.1	down	down		down	down
1385	Rsa1.0_00109.1_g00012.1	down	down	down	down
1386	Rsa1.0_00117.1_g00024.1	down	down	down	down
1387	Rsa1.0_00127.1_g00029.1	down	down	down		down
1388	Rsa1.0_00128.1_g00042.1	down		down	down	down
1389	Rsa1.0_00131.1_g00027.1	down	down	down		down
1390	Rsa1.0_00131.1_g00028.1	down	down	down		down
1391	Rsa1.0_00134.1_g00010.1	down		down	down	down
1392	Rsa1.0_00134.1_g00020.1		down	down	down	down
1393	Rsa1.0_00155.1_g00002.1	down	down	down	down
1394	Rsa1.0_00161.1_g00026.1		down	down	down	down
1395	Rsa1.0_00162.1_g00020.1	down	down	down	down
1396	Rsa1.0_00162.1_g00023.1	down	down	down	down
1397	Rsa1.0_00176.1_g00024.1		down	down	down	down
1398	Rsa1.0_00177.1_g00010.1	down	down	down	down
1399	Rsa1.0_00194.1_g00006.1	down	down	down	down
1400	Rsa1.0_00195.1_g00004.1		down	down	down	down
1401	Rsa1.0_00231.1_g00017.1		down	down	down	down
1402	Rsa1.0_00236.1_g00003.1		down	down	down	down
1403	Rsa1.0_00236.1_g00009.1		down	down	down	down
1404	Rsa1.0_00248.1_g00023.1	down	down		down	down
1405	Rsa1.0_00259.1_g00003.1	down	down		down	down
1406	Rsa1.0_00271.1_g00019.1		down	down	down	down
1407	Rsa1.0_00278.1_g00037.1	down	down	down	down
1408	Rsa1.0_00287.1_g00020.1		down	down	down	down
1409	Rsa1.0_00292.1_g00005.1		down	down	down	down
1410	Rsa1.0_00301.1_g00053.1		down	down	down	down
1411	Rsa1.0_00314.1_g00008.1	down	down	down	down
1412	Rsa1.0_00317.1_g00023.1		down	down	down	down
1413	Rsa1.0_00339.1_g00020.1	down	down	down		down
1414	Rsa1.0_00343.1_g00013.1		down	down	down	down
1415	Rsa1.0_00346.1_g00004.1		down	down	down	down
1416	Rsa1.0_00355.1_g00013.1	down	down	down		down
1417	Rsa1.0_00367.1_g00007.1		down	down	down	down
1418	Rsa1.0_00369.1_g00017.1	down	down	down		down
1419	Rsa1.0_00371.1_g00008.1	down		down	down	down
1420	Rsa1.0_00374.1_g00011.1		down	down	down	down
1421	Rsa1.0_00383.1_g00011.1	down	down	down		down
1422	Rsa1.0_00397.1_g00002.1		down	down	down	down
1423	Rsa1.0_00398.1_g00001.1	down	down	down		down
1424	Rsa1.0_00414.1_g00018.1	down	down	down	down
1425	Rsa1.0_00457.1_g00007.1	down	down	down	down
1426	Rsa1.0_00476.1_g00050.1	down		down	down	down
1427	Rsa1.0_00476.1_g00054.1		down	down	down	down
1428	Rsa1.0_00483.1_g00015.1	down	down		down	down
1429	Rsa1.0_00493.1_g00012.1	down	down		down	down
1430	Rsa1.0_00494.1_g00009.1		down	down	down	down
1431	Rsa1.0_00498.1_g00008.1	down		down	down	down
1432	Rsa1.0_00502.1_g00023.1		down	down	down	down
1433	Rsa1.0_00511.1_g00008.1	down		down	down	down
1434	Rsa1.0_00528.1_g00014.1	down	down	down	down
1435	Rsa1.0_00556.1_g00001.1	down	down		down	down
1436	Rsa1.0_00596.1_g00013.1	down	down	down	down
1437	Rsa1.0_00596.1_g00015.1	down	down		down	down
1438	Rsa1.0_00599.1_g00017.1	down	down		down	down
1439	Rsa1.0_00619.1_g00008.1	down	down	down		down
1440	Rsa1.0_00628.1_g00025.1	down	down	down		down
1441	Rsa1.0_00632.1_g00029.1	down	down	down	down
1442	Rsa1.0_00642.1_g00003.1		down	down	down	down
1443	Rsa1.0_00645.1_g00017.1		down	down	down	down
1444	Rsa1.0_00668.1_g00002.1	down		down	down	down
1445	Rsa1.0_00681.1_g00009.1		down	down	down	down
1446	Rsa1.0_00689.1_g00003.1	down	down		down	down
1447	Rsa1.0_00693.1_g00012.1	down	down	down		down
1448	Rsa1.0_00802.1_g00004.1	down	down		down	down
1449	Rsa1.0_00812.1_g00008.1		down	down	down	down
1450	Rsa1.0_00818.1_g00003.1		down	down	down	down
1451	Rsa1.0_00831.1_g00008.1		down	down	down	down
1452	Rsa1.0_00831.1_g00009.1		down	down	down	down
1453	Rsa1.0_00851.1_g00013.1	down	down		down	down
1454	Rsa1.0_00895.1_g00003.1	down	down	down		down
1455	Rsa1.0_00899.1_g00005.1	down	down	down	down
1456	Rsa1.0_00918.1_g00001.1		down	down	down	down
1457	Rsa1.0_00933.1_g00002.1	down	down	down	down
1458	Rsa1.0_00984.1_g00001.1	down	down		down	down
1459	Rsa1.0_00984.1_g00006.1	down	down		down	down
1460	Rsa1.0_00984.1_g00007.1	down	down		down	down
1461	Rsa1.0_00991.1_g00016.1		down	down	down	down
1462	Rsa1.0_00997.1_g00006.1	down	down		down	down
1463	Rsa1.0_01026.1_g00016.1	down	down	down		down
1464	Rsa1.0_01032.1_g00004.1	down	down		down	down
1465	Rsa1.0_01048.1_g00006.1	down	down		down	down
1466	Rsa1.0_01050.1_g00013.1	down	down		down	down
1467	Rsa1.0_01069.1_g00002.1	down	down		down	down
1468	Rsa1.0_01070.1_g00008.1	down	down	down	down
1469	Rsa1.0_01070.1_g00009.1	down	down	down		down
1470	Rsa1.0_01079.1_g00006.1		down	down	down	down
1471	Rsa1.0_01081.1_g00002.1	down	down	down	down
1472	Rsa1.0_01104.1_g00015.1	down		down	down	down
1473	Rsa1.0_01111.1_g00007.1		down	down	down	down
1474	Rsa1.0_01118.1_g00010.1	down	down	down	down
1475	Rsa1.0_01136.1_g00011.1		down	down	down	down
1476	Rsa1.0_01158.1_g00001.1	down	down		down	down
1477	Rsa1.0_01207.1_g00011.1		down	down	down	down
1478	Rsa1.0_01221.1_g00007.1	down	down	down	down
1479	Rsa1.0_01244.1_g00001.1	down	down		down	down
1480	Rsa1.0_01245.1_g00002.1	down	down	down		down
1481	Rsa1.0_01265.1_g00006.1	down		down	down	down
1482	Rsa1.0_01265.1_g00007.1	down		down	down	down
1483	Rsa1.0_01272.1_g00008.1		down	down	down	down
1484	Rsa1.0_01315.1_g00012.1	down	down	down	down
1485	Rsa1.0_01317.1_g00005.1		down	down	down	down
1486	Rsa1.0_01326.1_g00001.1	down	down		down	down
1487	Rsa1.0_01329.1_g00003.1		down	down	down	down
1488	Rsa1.0_01343.1_g00006.1	down	down	down	down
1489	Rsa1.0_01421.1_g00001.1	down	down	down	down
1490	Rsa1.0_01441.1_g00005.1		down	down	down	down
1491	Rsa1.0_01480.1_g00003.1	down	down	down	down
1492	Rsa1.0_01508.1_g00003.1	down		down	down	down
1493	Rsa1.0_01511.1_g00007.1		down	down	down	down
1494	Rsa1.0_01550.1_g00004.1	down	down		down	down
1495	Rsa1.0_01617.1_g00001.1		down	down	down	down
1496	Rsa1.0_01638.1_g00004.1	down	down	down	down
1497	Rsa1.0_01648.1_g00006.1		down	down	down	down
1498	Rsa1.0_01701.1_g00002.1	down	down	down	down
1499	Rsa1.0_01704.1_g00001.1	down	down	down	down
1500	Rsa1.0_01733.1_g00005.1	down	down	down	down
1501	Rsa1.0_01752.1_g00003.1	down		down	down	down
1502	Rsa1.0_01768.1_g00002.1	down	down		down	down
1503	Rsa1.0_01771.1_g00008.1	down	down		down	down
1504	Rsa1.0_01832.1_g00004.1	down	down		down	down
1505	Rsa1.0_01840.1_g00003.1	down		down	down	down
1506	Rsa1.0_01854.1_g00005.1		down	down	down	down
1507	Rsa1.0_01863.1_g00003.1		down	down	down	down
1508	Rsa1.0_01876.1_g00008.1		down	down	down	down
1509	Rsa1.0_01937.1_g00001.1		down	down	down	down
1510	Rsa1.0_01941.1_g00002.1	down	down	down		down
1511	Rsa1.0_01965.1_g00008.1	down	down	down		down
1512	Rsa1.0_01988.1_g00003.1		down	down	down	down
1513	Rsa1.0_02034.1_g00010.1	down	down		down	down
1514	Rsa1.0_02140.1_g00003.1	down	down	down	down
1515	Rsa1.0_02196.1_g00007.1	down	down	down	down
1516	Rsa1.0_02208.1_g00006.1		down	down	down	down
1517	Rsa1.0_02223.1_g00005.1	down	down	down		down
1518	Rsa1.0_02223.1_g00011.1	down	down	down		down
1519	Rsa1.0_02227.1_g00001.1	down	down		down	down
1520	Rsa1.0_02233.1_g00006.1	down	down	down	down
1521	Rsa1.0_02247.1_g00003.1	down		down	down	down
1522	Rsa1.0_02277.1_g00004.1		down	down	down	down
1523	Rsa1.0_02359.1_g00003.1	down		down	down	down
1524	Rsa1.0_02433.1_g00016.1	down	down		down	down
1525	Rsa1.0_02447.1_g00005.1	down		down	down	down
1526	Rsa1.0_02451.1_g00001.1		down	down	down	down
1527	Rsa1.0_02487.1_g00005.1		down	down	down	down
1528	Rsa1.0_02493.1_g00002.1	down	down		down	down
1529	Rsa1.0_02520.1_g00003.1	down	down	down		down
1530	Rsa1.0_02521.1_g00005.1	down		down	down	down
1531	Rsa1.0_02615.1_g00002.1	down	down	down	down
1532	Rsa1.0_02686.1_g00001.1	down		down	down	down
1533	Rsa1.0_02705.1_g00003.1	down	down		down	down
1534	Rsa1.0_02713.1_g00001.1		down	down	down	down
1535	Rsa1.0_02727.1_g00006.1	down	down	down	down
1536	Rsa1.0_02777.1_g00008.1		down	down	down	down
1537	Rsa1.0_02821.1_g00004.1	down		down	down	down
1538	Rsa1.0_02856.1_g00001.1	down	down	down		down
1539	Rsa1.0_02867.1_g00006.1	down	down		down	down
1540	Rsa1.0_02886.1_g00004.1	down	down		down	down
1541	Rsa1.0_03022.1_g00002.1	down	down	down	down
1542	Rsa1.0_03080.1_g00004.1	down	down	down	down
1543	Rsa1.0_03161.1_g00002.1	down	down		down	down
1544	Rsa1.0_03247.1_g00001.1	down	down	down	down
1545	Rsa1.0_03317.1_g00001.1	down		down	down	down
1546	Rsa1.0_03400.1_g00005.1		down	down	down	down
1547	Rsa1.0_03511.1_g00003.1	down	down	down	down
1548	Rsa1.0_03709.1_g00001.1	down	down		down	down
1549	Rsa1.0_03709.1_g00002.1	down	down		down	down
1550	Rsa1.0_03764.1_g00004.1	down	down	down	down
1551	Rsa1.0_03787.1_g00003.1		down	down	down	down
1552	Rsa1.0_03803.1_g00004.1	down	down	down	down
1553	Rsa1.0_03896.1_g00001.1	down	down		down	down
1554	Rsa1.0_03922.1_g00005.1	down	down		down	down
1555	Rsa1.0_04002.1_g00003.1	down	down		down	down
1556	Rsa1.0_04014.1_g00002.1	down		down	down	down
1557	Rsa1.0_04015.1_g00002.1		down	down	down	down
1558	Rsa1.0_04018.1_g00002.1	down	down	down	down
1559	Rsa1.0_04025.1_g00004.1	down	down		down	down
1560	Rsa1.0_04040.1_g00005.1	down	down	down		down
1561	Rsa1.0_04083.1_g00002.1	down		down	down	down
1562	Rsa1.0_04111.1_g00002.1	down	down		down	down
1563	Rsa1.0_04168.1_g00002.1	down	down		down	down
1564	Rsa1.0_04203.1_g00004.1	down	down	down	down
1565	Rsa1.0_04231.1_g00002.1	down		down	down	down
1566	Rsa1.0_04274.1_g00001.1	down	down		down	down
1567	Rsa1.0_04285.1_g00002.1	down	down	down		down
1568	Rsa1.0_04324.1_g00001.1	down		down	down	down
1569	Rsa1.0_04400.1_g00001.1	down	down		down	down
1570	Rsa1.0_04464.1_g00003.1	down	down		down	down
1571	Rsa1.0_04575.1_g00002.1	down		down	down	down
1572	Rsa1.0_04630.1_g00002.1	down	down		down	down
1573	Rsa1.0_04662.1_g00004.1	down		down	down	down
1574	Rsa1.0_04684.1_g00004.1	down	down		down	down
1575	Rsa1.0_04799.1_g00002.1	down	down		down	down
1576	Rsa1.0_04812.1_g00001.1	down	down		down	down
1577	Rsa1.0_04817.1_g00001.1	down	down	down	down
1578	Rsa1.0_04910.1_g00003.1	down	down	down	down
1579	Rsa1.0_04919.1_g00001.1		down	down	down	down
1580	Rsa1.0_04951.1_g00003.1		down	down	down	down
1581	Rsa1.0_05001.1_g00001.1		down	down	down	down
1582	Rsa1.0_05016.1_g00004.1	down	down		down	down
1583	Rsa1.0_05021.1_g00003.1	down	down	down	down
1584	Rsa1.0_05066.1_g00003.1	down	down	down	down
1585	Rsa1.0_05095.1_g00001.1	down	down	down		down
1586	Rsa1.0_05316.1_g00002.1		down	down	down	down
1587	Rsa1.0_05393.1_g00001.1		down	down	down	down
1588	Rsa1.0_05574.1_g00003.1	down	down		down	down
1589	Rsa1.0_05599.1_g00001.1		down	down	down	down
1590	Rsa1.0_05676.1_g00002.1		down	down	down	down
1591	Rsa1.0_05747.1_g00001.1		down	down	down	down
1592	Rsa1.0_05773.1_g00003.1	down	down	down	down
1593	Rsa1.0_05870.1_g00001.1	down	down	down	down
1594	Rsa1.0_05963.1_g00002.1	down	down		down	down
1595	Rsa1.0_06123.1_g00002.1	down	down	down		down
1596	Rsa1.0_06154.1_g00002.1	down	down		down	down
1597	Rsa1.0_06168.1_g00001.1	down	down	down	down
1598	Rsa1.0_06272.1_g00002.1	down	down		down	down
1599	Rsa1.0_06375.1_g00001.1	down	down	down	down
1600	Rsa1.0_06445.1_g00002.1	down	down		down	down
1601	Rsa1.0_06544.1_g00001.1	down	down	down	down
1602	Rsa1.0_06974.1_g00003.1	down	down	down		down
1603	Rsa1.0_07018.1_g00002.1	down	down	down	down
1604	Rsa1.0_07265.1_g00001.1	down	down		down	down
1605	Rsa1.0_07296.1_g00003.1	down		down	down	down
1606	Rsa1.0_07638.1_g00002.1		down	down	down	down
1607	Rsa1.0_07748.1_g00002.1	down	down		down	down
1608	Rsa1.0_07827.1_g00002.1		down	down	down	down
1609	Rsa1.0_07947.1_g00001.1	down	down		down	down
1610	Rsa1.0_07959.1_g00002.1	down	down	down	down
1611	Rsa1.0_07964.1_g00001.1		down	down	down	down
1612	Rsa1.0_08127.1_g00001.1		down	down	down	down
1613	Rsa1.0_08166.1_g00001.1	down		down	down	down
1614	Rsa1.0_08182.1_g00002.1	down	down	down	down
1615	Rsa1.0_08413.1_g00001.1		down	down	down	down
1616	Rsa1.0_08459.1_g00002.1	down	down	down		down
1617	Rsa1.0_08729.1_g00002.1	down	down	down	down
1618	Rsa1.0_08828.1_g00001.1	down	down	down	down
1619	Rsa1.0_09094.1_g00001.1		down	down	down	down
1620	Rsa1.0_09145.1_g00001.1	down	down		down	down
1621	Rsa1.0_09267.1_g00001.1	down	down	down	down
1622	Rsa1.0_09315.1_g00001.1	down	down		down	down
1623	Rsa1.0_09321.1_g00002.1	down	down	down		down
1624	Rsa1.0_09485.1_g00001.1	down	down		down	down
1625	Rsa1.0_09634.1_g00002.1	down	down	down		down
1626	Rsa1.0_09647.1_g00002.1	down	down	down	down
1627	Rsa1.0_09668.1_g00002.1		down	down	down	down
1628	Rsa1.0_09772.1_g00001.1	down	down	down	down
1629	Rsa1.0_09998.1_g00001.1		down	down	down	down
1630	Rsa1.0_10035.1_g00002.1	down	down	down	down
1631	Rsa1.0_10055.1_g00001.1	down		down	down	down
1632	Rsa1.0_10547.1_g00001.1	down	down		down	down
1633	Rsa1.0_10607.1_g00001.1		down	down	down	down
1634	Rsa1.0_10784.1_g00001.1		down	down	down	down
1635	Rsa1.0_10833.1_g00002.1	down	down	down	down
1636	Rsa1.0_10941.1_g00002.1	down	down	down		down
1637	Rsa1.0_11742.1_g00001.1	down	down	down		down
1638	Rsa1.0_11756.1_g00001.1	down	down		down	down
1639	Rsa1.0_11767.1_g00001.1	down	down		down	down
1640	Rsa1.0_11769.1_g00001.1		down	down	down	down
1641	Rsa1.0_12036.1_g00001.1		down	down	down	down
1642	Rsa1.0_12370.1_g00001.1	down	down	down	down
1643	Rsa1.0_12779.1_g00001.1	down		down	down	down
1644	Rsa1.0_13023.1_g00001.1	down	down	down		down
1645	Rsa1.0_13204.1_g00003.1	down		down	down	down
1646	Rsa1.0_13620.1_g00001.1	down	down	down	down
1647	Rsa1.0_13791.1_g00001.1		down	down	down	down
1648	Rsa1.0_13843.1_g00001.1		down	down	down	down
1649	Rsa1.0_13887.1_g00002.1	down	down		down	down
1650	Rsa1.0_13939.1_g00001.1		down	down	down	down
1651	Rsa1.0_14048.1_g00001.1	down	down	down	down
1652	Rsa1.0_14096.1_g00003.1	down	down		down	down
1653	Rsa1.0_14317.1_g00001.1	down	down	down	down
1654	Rsa1.0_14339.1_g00002.1	down		down	down	down
1655	Rsa1.0_14637.1_g00002.1	down		down	down	down
1656	Rsa1.0_14919.1_g00001.1		down	down	down	down
1657	Rsa1.0_15232.1_g00001.1	down	down	down		down
1658	Rsa1.0_15350.1_g00002.1	down	down	down	down
1659	Rsa1.0_15570.1_g00001.1	down	down		down	down
1660	Rsa1.0_16010.1_g00001.1	down	down	down		down
1661	Rsa1.0_16156.1_g00001.1	down	down	down	down
1662	Rsa1.0_16203.1_g00001.1		down	down	down	down
1663	Rsa1.0_16307.1_g00001.1	down	down		down	down
1664	Rsa1.0_16329.1_g00001.1	down		down	down	down
1665	Rsa1.0_17058.1_g00001.1	down	down	down		down
1666	Rsa1.0_17065.1_g00001.1	down		down	down	down
1667	Rsa1.0_17851.1_g00001.1	down	down		down	down
1668	Rsa1.0_17943.1_g00001.1	down	down		down	down
1669	Rsa1.0_18007.1_g00001.1	down	down		down	down
1670	Rsa1.0_18053.1_g00001.1	down	down	down	down
1671	Rsa1.0_18567.1_g00001.1	down	down		down	down
1672	Rsa1.0_19180.1_g00001.1		down	down	down	down
1673	Rsa1.0_19414.1_g00001.1	down	down		down	down
1674	Rsa1.0_19509.1_g00001.1	down	down	down	down
1675	Rsa1.0_19808.1_g00001.1		down	down	down	down
1676	Rsa1.0_19998.1_g00001.1	down		down	down	down
1677	Rsa1.0_20026.1_g00001.1	down	down	down		down
1678	Rsa1.0_20128.1_g00002.1	down	down		down	down
1679	Rsa1.0_20596.1_g00001.1	down	down	down	down
1680	Rsa1.0_21353.1_g00001.1	down	down		down	down
1681	Rsa1.0_21637.1_g00001.1		down	down	down	down
1682	Rsa1.0_21756.1_g00001.1	down	down	down		down
1683	Rsa1.0_22374.1_g00001.1	down	down	down	down
1684	Rsa1.0_22502.1_g00001.1	down	down	down		down
1685	Rsa1.0_22585.1_g00001.1	down		down	down	down
1686	Rsa1.0_23167.1_g00001.1		down	down	down	down
1687	Rsa1.0_23176.1_g00001.1	down	down	down		down
1688	Rsa1.0_23624.1_g00001.1	down	down	down	down
1689	Rsa1.0_23881.1_g00001.1	down	down		down	down
1690	Rsa1.0_24182.1_g00001.1	down	down	down	down
1691	Rsa1.0_24688.1_g00001.1	down		down	down	down
1692	Rsa1.0_26014.1_g00001.1	down		down	down	down
1693	Rsa1.0_26271.1_g00001.1	down	down	down		down
1694	Rsa1.0_26601.1_g00001.1	down		down	down	down
1695	Rsa1.0_26803.1_g00001.1	down	down	down		down
1696	Rsa1.0_26893.1_g00001.1		down	down	down	down
1697	Rsa1.0_26942.1_g00001.1	down	down	down	down
1698	Rsa1.0_27255.1_g00001.1		down	down	down	down
1699	Rsa1.0_27986.1_g00001.1	down	down		down	down
1700	Rsa1.0_28368.1_g00001.1		down	down	down	down
1701	Rsa1.0_28770.1_g00001.1		down	down	down	down
1702	Rsa1.0_29331.1_g00001.1	down	down	down	down
1703	Rsa1.0_29367.1_g00001.1	down	down	down	down
1704	Rsa1.0_29381.1_g00001.1	down	down	down		down
1705	Rsa1.0_29841.1_g00001.1	down	down		down	down
1706	Rsa1.0_30958.1_g00001.1		down	down	down	down
1707	Rsa1.0_31005.1_g00001.1	down	down	down		down
1708	Rsa1.0_31614.1_g00001.1		down	down	down	down
1709	Rsa1.0_32015.1_g00001.1	down	down		down	down
1710	Rsa1.0_32074.1_g00001.1		down	down	down	down
1711	Rsa1.0_32821.1_g00001.1	down	down	down	down
1712	Rsa1.0_33062.1_g00001.1	down	down		down	down
1713	Rsa1.0_33063.1_g00001.1	down	down	down		down
1714	Rsa1.0_33330.1_g00001.1	down	down	down	down
1715	Rsa1.0_33358.1_g00001.1		down	down	down	down
1716	Rsa1.0_33535.1_g00001.1	down	down		down	down
1717	Rsa1.0_33892.1_g00001.1		down	down	down	down
1718	Rsa1.0_34542.1_g00001.1	down	down		down	down
1719	Rsa1.0_34888.1_g00001.1	down	down	down		down
1720	Rsa1.0_36368.1_g00001.1		down	down	down	down
1721	Rsa1.0_37164.1_g00001.1	down	down		down	down
1722	Rsa1.0_37661.1_g00001.1	down		down	down	down
1723	Rsa1.0_37674.1_g00001.1	down		down	down	down
1724	Rsa1.0_38161.1_g00001.1	down	down	down		down
1725	Rsa1.0_38335.1_g00001.1	down	down		down	down
1726	Rsa1.0_38582.1_g00001.1	down	down		down	down
1727	Rsa1.0_38677.1_g00001.1		down	down	down	down
1728	Rsa1.0_39889.1_g00001.1		down	down	down	down
1729	Rsa1.0_40519.1_g00001.1	down		down	down	down
1730	Rsa1.0_41247.1_g00001.1		down	down	down	down
1731	Rsa1.0_41504.1_g00001.1	down	down		down	down
1732	Rsa1.0_42304.1_g00001.1	down	down		down	down
1733	Rsa1.0_43019.1_g00001.1	down	down		down	down
1734	Rsa1.0_44160.1_g00001.1	down	down	down	down
1735	Rsa1.0_44568.1_g00001.1	down		down	down	down
1736	Rsa1.0_44881.1_g00001.1	down	down		down	down
1737	Rsa1.0_45227.1_g00001.1		down	down	down	down
1738	Rsa1.0_45257.1_g00001.1	down		down	down	down
1739	Rsa1.0_45260.1_g00001.1	down	down	down		down
1740	Rsa1.0_45354.1_g00001.1		down	down	down	down
1741	Rsa1.0_46058.1_g00001.1	down	down	down	down
1742	Rsa1.0_47814.1_g00001.1	down	down		down	down
1743	Rsa1.0_49194.1_g00001.1	down	down		down	down
1744	Rsa1.0_49640.1_g00001.1	down		down	down	down
1745	Rsa1.0_49798.1_g00001.1	down		down	down	down
1746	Rsa1.0_49952.1_g00001.1	down	down		down	down
1747	Rsa1.0_50916.1_g00001.1	down	down	down	down
1748	Rsa1.0_51259.1_g00001.1	down		down	down	down
1749	Rsa1.0_53080.1_g00001.1	down	down		down	down
1750	Rsa1.0_53550.1_g00001.1	down	down	down		down
1751	Rsa1.0_54035.1_g00001.1	down		down	down	down
1752	Rsa1.0_54451.1_g00001.1		down	down	down	down
1753	Rsa1.0_55252.1_g00001.1		down	down	down	down
1754	Rsa1.0_56053.1_g00001.1		down	down	down	down
1755	Rsa1.0_56735.1_g00001.1		down	down	down	down
1756	Rsa1.0_56748.1_g00001.1	down	down		down	down
1757	Rsa1.0_57936.1_g00001.1	down	down	down		down
1758	Rsa1.0_58368.1_g00001.1	down	down	down	down
1759	Rsa1.0_59212.1_g00001.1	down	down		down	down
1760	Rsa1.0_60527.1_g00001.1	down	down	down		down
1761	Rsa1.0_60647.1_g00001.1	down	down		down	down
1762	Rsa1.0_62765.1_g00001.1	down	down	down	down
1763	Rsa1.0_64559.1_g00001.1	down	down	down	down
1764	Rsa1.0_65310.1_g00001.1		down	down	down	down
1765	Rsa1.0_66082.1_g00001.1	down		down	down	down
1766	Rsa1.0_66886.1_g00001.1	down	down	down	down
1767	Rsa1.0_67527.1_g00001.1	down		down	down	down
1768	Rsa1.0_68083.1_g00001.1		down	down	down	down
1769	Rsa1.0_68747.1_g00001.1		down	down	down	down
1770	Rsa1.0_70205.1_g00001.1	down		down	down	down
1771	Rsa1.0_76025.1_g00001.1	down	down	down	down
1772	Rsa1.0_76138.1_g00001.1	down	down	down	down
1773	Rsa1.0_00999.1_g00004.1		down	down	down	up
1774	Rsa1.0_03485.1_g00001.1		down	down	down	up
1775	Rsa1.0_04417.1_g00002.1	down	up		down	down
1776	Rsa1.0_05453.1_g00001.1	up	down	down	down
1777	Rsa1.0_05638.1_g00001.1	up	down		down	down
1778	Rsa1.0_06952.1_g00001.1		down	down	up	down
1779	Rsa1.0_07093.1_g00001.1	up	down	down	down
1780	Rsa1.0_07528.1_g00002.1	down	down	up		down
1781	Rsa1.0_08361.1_g00002.1		down	down	up	down
1782	Rsa1.0_08883.1_g00001.1	up	down		down	down
1783	Rsa1.0_09176.1_g00002.1	down	down		up	down
1784	Rsa1.0_17294.1_g00002.1		down	down	down	up
1785	Rsa1.0_17558.1_g00001.1	up	down		down	down
1786	Rsa1.0_17583.1_g00001.1	down	down	down	up
1787	Rsa1.0_20840.1_g00001.1	down	up	down	down
1788	Rsa1.0_21366.1_g00001.1		down	down	down	up
1789	Rsa1.0_45183.1_g00001.1	down	up	down	down
1790	Rsa1.0_57352.1_g00001.1	up		down	down	down
1791	Rsa1.0_59256.1_g00001.1		down	down	down	up
1792	Rsa1.0_00634.1_g00008.1	up	down	down		up
1793	Rsa1.0_00964.1_g00009.1	up	up		down	down
1794	Rsa1.0_08069.1_g00003.1	up	up	down		down
1795	Rsa1.0_20304.1_g00001.1	down	up		down	up
1796	Rsa1.0_00098.1_g00039.1		down	up	up	up
1797	Rsa1.0_00604.1_g00025.1		up	up	down	up
1798	Rsa1.0_00703.1_g00016.1	up	down	up		up
1799	Rsa1.0_01118.1_g00006.1	up	up	up	down
1800	Rsa1.0_01262.1_g00003.1	up	up		down	up
1801	Rsa1.0_01393.1_g00007.1	up	down		up	up
1802	Rsa1.0_04380.1_g00001.1	down	up		up	up
1803	Rsa1.0_38435.1_g00001.1	up	down	up		up
1804	Rsa1.0_46508.1_g00001.1	up	up		down	up
1805	Rsa1.0_65877.1_g00001.1	down	up		up	up
1806	Rsa1.0_00002.1_g00086.1		up	up	up	up
1807	Rsa1.0_00007.1_g00040.1	up	up	up	up
1808	Rsa1.0_00009.1_g00061.1		up	up	up	up
1809	Rsa1.0_00017.1_g00052.1	up		up	up	up
1810	Rsa1.0_00017.1_g00099.1		up	up	up	up
1811	Rsa1.0_00019.1_g00002.1		up	up	up	up
1812	Rsa1.0_00020.1_g00011.1	up		up	up	up
1813	Rsa1.0_00022.1_g00002.1	up	up	up	up
1814	Rsa1.0_00022.1_g00019.1	up		up	up	up
1815	Rsa1.0_00033.1_g00031.1	up	up		up	up
1816	Rsa1.0_00038.1_g00030.1	up	up	up	up
1817	Rsa1.0_00042.1_g00004.1	up	up	up		up
1818	Rsa1.0_00048.1_g00038.1	up	up		up	up
1819	Rsa1.0_00050.1_g00039.1	up	up		up	up
1820	Rsa1.0_00053.1_g00022.1		up	up	up	up
1821	Rsa1.0_00054.1_g00035.1	up	up	up		up
1822	Rsa1.0_00055.1_g00032.1	up	up	up		up
1823	Rsa1.0_00056.1_g00069.1	up	up	up	up
1824	Rsa1.0_00064.1_g00025.1	up		up	up	up
1825	Rsa1.0_00065.1_g00049.1	up	up		up	up
1826	Rsa1.0_00073.1_g00005.1	up	up	up	up
1827	Rsa1.0_00075.1_g00030.1		up	up	up	up
1828	Rsa1.0_00087.1_g00008.1	up	up		up	up
1829	Rsa1.0_00087.1_g00049.1	up	up		up	up
1830	Rsa1.0_00087.1_g00070.1	up	up	up	up
1831	Rsa1.0_00087.1_g00103.1		up	up	up	up
1832	Rsa1.0_00092.1_g00070.1		up	up	up	up
1833	Rsa1.0_00101.1_g00011.1	up	up	up		up
1834	Rsa1.0_00103.1_g00003.1	up	up	up		up
1835	Rsa1.0_00103.1_g00019.1		up	up	up	up
1836	Rsa1.0_00106.1_g00016.1	up		up	up	up
1837	Rsa1.0_00111.1_g00011.1	up	up	up		up
1838	Rsa1.0_00114.1_g00017.1	up		up	up	up
1839	Rsa1.0_00118.1_g00003.1	up	up		up	up
1840	Rsa1.0_00129.1_g00025.1		up	up	up	up
1841	Rsa1.0_00134.1_g00025.1	up	up		up	up
1842	Rsa1.0_00134.1_g00029.1	up		up	up	up
1843	Rsa1.0_00141.1_g00014.1	up	up	up	up
1844	Rsa1.0_00150.1_g00006.1	up		up	up	up
1845	Rsa1.0_00150.1_g00007.1	up		up	up	up
1846	Rsa1.0_00153.1_g00032.1	up	up	up		up
1847	Rsa1.0_00154.1_g00027.1		up	up	up	up
1848	Rsa1.0_00157.1_g00020.1	up	up	up	up
1849	Rsa1.0_00165.1_g00001.1	up	up	up		up
1850	Rsa1.0_00167.1_g00018.1	up	up		up	up
1851	Rsa1.0_00177.1_g00001.1	up	up	up	up
1852	Rsa1.0_00195.1_g00006.1		up	up	up	up
1853	Rsa1.0_00197.1_g00008.1	up	up		up	up
1854	Rsa1.0_00220.1_g00006.1	up		up	up	up
1855	Rsa1.0_00221.1_g00016.1	up	up	up		up
1856	Rsa1.0_00236.1_g00017.1	up	up	up		up
1857	Rsa1.0_00245.1_g00008.1	up	up	up	up
1858	Rsa1.0_00248.1_g00012.1	up	up	up		up
1859	Rsa1.0_00251.1_g00019.1		up	up	up	up
1860	Rsa1.0_00254.1_g00018.1	up		up	up	up
1861	Rsa1.0_00259.1_g00015.1	up	up		up	up
1862	Rsa1.0_00262.1_g00001.1	up		up	up	up
1863	Rsa1.0_00271.1_g00008.1	up	up	up	up
1864	Rsa1.0_00286.1_g00009.1	up		up	up	up
1865	Rsa1.0_00291.1_g00021.1	up		up	up	up
1866	Rsa1.0_00293.1_g00027.1	up	up	up		up
1867	Rsa1.0_00313.1_g00008.1	up	up	up	up
1868	Rsa1.0_00321.1_g00016.1		up	up	up	up
1869	Rsa1.0_00336.1_g00001.1	up		up	up	up
1870	Rsa1.0_00341.1_g00018.1	up	up	up	up
1871	Rsa1.0_00344.1_g00005.1	up	up	up		up
1872	Rsa1.0_00368.1_g00012.1	up	up	up	up
1873	Rsa1.0_00374.1_g00012.1	up	up	up	up
1874	Rsa1.0_00380.1_g00018.1	up	up	up		up
1875	Rsa1.0_00380.1_g00021.1	up	up		up	up
1876	Rsa1.0_00383.1_g00029.1	up		up	up	up
1877	Rsa1.0_00388.1_g00005.1		up	up	up	up
1878	Rsa1.0_00389.1_g00011.1	up		up	up	up
1879	Rsa1.0_00395.1_g00019.1	up		up	up	up
1880	Rsa1.0_00402.1_g00024.1	up		up	up	up
1881	Rsa1.0_00408.1_g00018.1		up	up	up	up
1882	Rsa1.0_00413.1_g00008.1	up		up	up	up
1883	Rsa1.0_00421.1_g00011.1	up	up	up		up
1884	Rsa1.0_00431.1_g00001.1	up	up	up		up
1885	Rsa1.0_00438.1_g00008.1	up	up		up	up
1886	Rsa1.0_00441.1_g00018.1	up	up		up	up
1887	Rsa1.0_00444.1_g00016.1	up	up		up	up
1888	Rsa1.0_00454.1_g00004.1	up	up	up	up
1889	Rsa1.0_00469.1_g00007.1	up		up	up	up
1890	Rsa1.0_00472.1_g00027.1	up	up	up		up
1891	Rsa1.0_00486.1_g00004.1	up	up		up	up
1892	Rsa1.0_00508.1_g00004.1	up	up	up		up
1893	Rsa1.0_00509.1_g00011.1	up	up		up	up
1894	Rsa1.0_00524.1_g00011.1	up		up	up	up
1895	Rsa1.0_00551.1_g00016.1	up	up	up		up
1896	Rsa1.0_00556.1_g00016.1	up	up	up		up
1897	Rsa1.0_00558.1_g00009.1	up	up	up	up
1898	Rsa1.0_00564.1_g00002.1	up	up		up	up
1899	Rsa1.0_00565.1_g00003.1	up		up	up	up
1900	Rsa1.0_00576.1_g00022.1	up	up		up	up
1901	Rsa1.0_00595.1_g00002.1		up	up	up	up
1902	Rsa1.0_00595.1_g00024.1	up	up	up	up
1903	Rsa1.0_00618.1_g00003.1	up	up	up	up
1904	Rsa1.0_00619.1_g00006.1	up	up	up		up
1905	Rsa1.0_00632.1_g00005.1	up	up		up	up
1906	Rsa1.0_00649.1_g00011.1		up	up	up	up
1907	Rsa1.0_00655.1_g00005.1	up	up	up		up
1908	Rsa1.0_00658.1_g00005.1	up		up	up	up
1909	Rsa1.0_00660.1_g00001.1		up	up	up	up
1910	Rsa1.0_00678.1_g00004.1	up	up	up	up
1911	Rsa1.0_00697.1_g00002.1	up	up	up		up
1912	Rsa1.0_00698.1_g00001.1		up	up	up	up
1913	Rsa1.0_00698.1_g00008.1	up		up	up	up
1914	Rsa1.0_00699.1_g00008.1	up	up	up	up
1915	Rsa1.0_00699.1_g00012.1	up	up	up	up
1916	Rsa1.0_00726.1_g00007.1		up	up	up	up
1917	Rsa1.0_00728.1_g00004.1	up	up	up	up
1918	Rsa1.0_00743.1_g00005.1	up	up		up	up
1919	Rsa1.0_00749.1_g00007.1	up	up	up	up
1920	Rsa1.0_00753.1_g00001.1	up	up		up	up
1921	Rsa1.0_00772.1_g00008.1	up	up		up	up
1922	Rsa1.0_00777.1_g00002.1		up	up	up	up
1923	Rsa1.0_00777.1_g00004.1	up	up	up	up
1924	Rsa1.0_00777.1_g00010.1		up	up	up	up
1925	Rsa1.0_00822.1_g00008.1	up	up	up		up
1926	Rsa1.0_00832.1_g00013.1	up		up	up	up
1927	Rsa1.0_00835.1_g00018.1	up	up		up	up
1928	Rsa1.0_00840.1_g00010.1	up	up	up		up
1929	Rsa1.0_00848.1_g00007.1	up	up	up		up
1930	Rsa1.0_00863.1_g00008.1		up	up	up	up
1931	Rsa1.0_00872.1_g00013.1	up	up	up	up
1932	Rsa1.0_00886.1_g00010.1		up	up	up	up
1933	Rsa1.0_00894.1_g00008.1	up		up	up	up
1934	Rsa1.0_00920.1_g00012.1		up	up	up	up
1935	Rsa1.0_00922.1_g00007.1	up	up		up	up
1936	Rsa1.0_00931.1_g00009.1	up	up	up		up
1937	Rsa1.0_00944.1_g00007.1		up	up	up	up
1938	Rsa1.0_00952.1_g00006.1	up		up	up	up
1939	Rsa1.0_00954.1_g00006.1	up	up		up	up
1940	Rsa1.0_00959.1_g00005.1	up	up	up		up
1941	Rsa1.0_01009.1_g00002.1	up		up	up	up
1942	Rsa1.0_01023.1_g00003.1	up	up		up	up
1943	Rsa1.0_01035.1_g00002.1	up	up	up		up
1944	Rsa1.0_01050.1_g00007.1	up	up	up		up
1945	Rsa1.0_01090.1_g00002.1	up	up	up		up
1946	Rsa1.0_01117.1_g00004.1	up	up	up		up
1947	Rsa1.0_01144.1_g00003.1	up	up		up	up
1948	Rsa1.0_01148.1_g00006.1		up	up	up	up
1949	Rsa1.0_01157.1_g00005.1	up		up	up	up
1950	Rsa1.0_01181.1_g00004.1	up	up	up		up
1951	Rsa1.0_01190.1_g00005.1	up	up	up		up
1952	Rsa1.0_01198.1_g00012.1		up	up	up	up
1953	Rsa1.0_01210.1_g00005.1		up	up	up	up
1954	Rsa1.0_01212.1_g00001.1		up	up	up	up
1955	Rsa1.0_01214.1_g00006.1	up		up	up	up
1956	Rsa1.0_01226.1_g00008.1	up	up	up	up
1957	Rsa1.0_01249.1_g00019.1	up	up	up	up
1958	Rsa1.0_01261.1_g00005.1	up	up	up		up
1959	Rsa1.0_01298.1_g00005.1	up	up	up		up
1960	Rsa1.0_01307.1_g00006.1		up	up	up	up
1961	Rsa1.0_01338.1_g00007.1	up	up	up	up
1962	Rsa1.0_01374.1_g00004.1	up		up	up	up
1963	Rsa1.0_01400.1_g00009.1	up	up	up	up
1964	Rsa1.0_01400.1_g00010.1	up	up	up		up
1965	Rsa1.0_01414.1_g00002.1	up		up	up	up
1966	Rsa1.0_01424.1_g00009.1	up	up		up	up
1967	Rsa1.0_01470.1_g00006.1	up		up	up	up
1968	Rsa1.0_01472.1_g00002.1	up	up		up	up
1969	Rsa1.0_01484.1_g00003.1	up	up	up		up
1970	Rsa1.0_01503.1_g00004.1	up		up	up	up
1971	Rsa1.0_01571.1_g00008.1	up	up	up		up
1972	Rsa1.0_01606.1_g00005.1		up	up	up	up
1973	Rsa1.0_01701.1_g00007.1		up	up	up	up
1974	Rsa1.0_01705.1_g00010.1	up	up	up	up
1975	Rsa1.0_01715.1_g00002.1	up	up	up	up
1976	Rsa1.0_01760.1_g00002.1	up	up		up	up
1977	Rsa1.0_01789.1_g00003.1	up	up	up		up
1978	Rsa1.0_01826.1_g00001.1	up	up	up		up
1979	Rsa1.0_01827.1_g00006.1		up	up	up	up
1980	Rsa1.0_01893.1_g00004.1	up	up		up	up
1981	Rsa1.0_01897.1_g00001.1	up		up	up	up
1982	Rsa1.0_01973.1_g00003.1	up		up	up	up
1983	Rsa1.0_01993.1_g00002.1	up	up		up	up
1984	Rsa1.0_01994.1_g00008.1		up	up	up	up
1985	Rsa1.0_02017.1_g00005.1	up	up		up	up
1986	Rsa1.0_02017.1_g00007.1	up	up		up	up
1987	Rsa1.0_02020.1_g00019.1	up	up	up		up
1988	Rsa1.0_02064.1_g00002.1		up	up	up	up
1989	Rsa1.0_02081.1_g00003.1		up	up	up	up
1990	Rsa1.0_02117.1_g00007.1	up		up	up	up
1991	Rsa1.0_02150.1_g00006.1	up	up	up	up
1992	Rsa1.0_02163.1_g00002.1		up	up	up	up
1993	Rsa1.0_02185.1_g00011.1	up		up	up	up
1994	Rsa1.0_02197.1_g00002.1		up	up	up	up
1995	Rsa1.0_02204.1_g00007.1	up	up	up		up
1996	Rsa1.0_02221.1_g00007.1	up	up	up		up
1997	Rsa1.0_02232.1_g00001.1		up	up	up	up
1998	Rsa1.0_02252.1_g00009.1	up	up	up		up
[truncated: 6,418 more rows]
