# Supplementary material for: Comparative transcriptome analysis identifies genes associated with chlorophyll levels and reveals photosynthesis in green flesh of radish taproot
Source: PLoS One. 2021 May 27;16(5):e0252031. doi: 10.1371/journal.pone.0252031 (PMC8158985; doi:10.1371/journal.pone.0252031)
Supplement: S4 Table — (XLSX) [file pone.0252031.s008.xlsx]

## Sheet: Sheet1
Table S4 GO enrichment analyses of DEGs.
Sample	GO ID	Over_represented_pvalue	Adi_p	NumDEInCat	NumInCat	Ontology	Term
GFS1 vs WFS1	GO:0000266	0.00012039	0.0107052	12	55	BP	mitochondrial fission
GFS1 vs WFS1	GO:0000302	0.000165167	0.0145217	17	101	BP	response to reactive oxygen species
GFS1 vs WFS1	GO:0000312	0.000242721	0.0191847	3	3	CC	plastid small ribosomal subunit
GFS1 vs WFS1	GO:0000427	0.000182164	0.0158382	5	10	CC	plastid-encoded plastid RNA polymerase complex
GFS1 vs WFS1	GO:0003755	1.40738e-05	0.00161952	19	101	MF	peptidyl-prolyl cis-trans isomerase activity
GFS1 vs WFS1	GO:0004356	6.30453e-05	0.00624468	7	18	MF	glutamate-ammonia ligase activity
GFS1 vs WFS1	GO:0004365	2.21866e-05	0.00228724	8	21	MF	glyceraldehyde-3-phosphate dehydrogenase (NAD+) (phosphorylating) activity
GFS1 vs WFS1	GO:0004497	1.58299e-07	3.12276e-05	36	223	MF	monooxygenase activity
GFS1 vs WFS1	GO:0004807	8.49094e-06	0.00100669	7	14	MF	triose-phosphate isomerase activity
GFS1 vs WFS1	GO:0005432	0.000399054	0.0291832	6	17	MF	calcium:sodium antiporter activity
GFS1 vs WFS1	GO:0005506	0.000114874	0.010332	62	609	MF	iron ion binding
GFS1 vs WFS1	GO:0005773	4.58351e-07	7.47207e-05	133	1380	CC	vacuole
GFS1 vs WFS1	GO:0006006	0.000251822	0.0197051	10	43	BP	glucose metabolic process
GFS1 vs WFS1	GO:0006094	2.97052e-06	0.000381054	15	60	BP	gluconeogenesis
GFS1 vs WFS1	GO:0006096	0.000192733	0.0165729	23	162	BP	glycolytic process
GFS1 vs WFS1	GO:0006352	0.000451146	0.0317473	10	46	BP	DNA-templated transcription, initiation
GFS1 vs WFS1	GO:0006412	0.000643946	0.0427024	61	637	BP	translation
GFS1 vs WFS1	GO:0006537	9.847e-07	0.00013285	8	15	BP	glutamate biosynthetic process
GFS1 vs WFS1	GO:0006542	6.30453e-05	0.00624468	7	18	BP	glutamine biosynthetic process
GFS1 vs WFS1	GO:0006857	0.000454402	0.0317473	4	7	BP	oligopeptide transport
GFS1 vs WFS1	GO:0007623	0.000497532	0.0338538	28	228	BP	circadian rhythm
GFS1 vs WFS1	GO:0008266	9.53118e-05	0.00873819	11	46	MF	poly(U) RNA binding
GFS1 vs WFS1	GO:0008891	0.000454402	0.0317473	4	7	MF	glycolate oxidase activity
GFS1 vs WFS1	GO:0008974	0.000242721	0.0191847	3	3	MF	phosphoribulokinase activity
GFS1 vs WFS1	GO:0009228	0.000399054	0.0291832	6	17	BP	thiamine biosynthetic process
GFS1 vs WFS1	GO:0009269	0.000226383	0.018836	9	35	BP	response to desiccation
GFS1 vs WFS1	GO:0009295	2.22147e-05	0.00228724	14	62	CC	nucleoid
GFS1 vs WFS1	GO:0009409	9.28867e-08	1.91273e-05	91	822	BP	response to cold
GFS1 vs WFS1	GO:0009416	3.96529e-21	2.06856e-18	75	351	BP	response to light stimulus
GFS1 vs WFS1	GO:0009507	2.40405e-67	4.70292e-64	537	4038	CC	chloroplast
GFS1 vs WFS1	GO:0009508	3.34198e-06	0.00042179	9	22	CC	plastid chromosome
GFS1 vs WFS1	GO:0009512	0.000242721	0.0191847	3	3	CC	cytochrome b6f complex
GFS1 vs WFS1	GO:0009517	9.14887e-12	2.8636e-09	10	11	CC	PSII associated light-harvesting complex II
GFS1 vs WFS1	GO:0009522	1.73823e-35	1.51129e-32	36	45	CC	photosystem I
GFS1 vs WFS1	GO:0009523	9.70627e-41	9.49394e-38	43	56	CC	photosystem II
GFS1 vs WFS1	GO:0009534	1.01913e-71	3.98735e-68	122	277	CC	chloroplast thylakoid
GFS1 vs WFS1	GO:0009535	3.90195e-97	3.05328e-93	219	672	CC	chloroplast thylakoid membrane
GFS1 vs WFS1	GO:0009538	1.97497e-14	7.35912e-12	13	15	CC	photosystem I reaction center
GFS1 vs WFS1	GO:0009543	1.02538e-17	4.71975e-15	27	58	CC	chloroplast thylakoid lumen
GFS1 vs WFS1	GO:0009570	1.23247e-26	7.41852e-24	187	1306	CC	chloroplast stroma
GFS1 vs WFS1	GO:0009579	9.71868e-68	2.53496e-64	135	365	CC	thylakoid
GFS1 vs WFS1	GO:0009611	8.07851e-07	0.00012395	60	496	BP	response to wounding
GFS1 vs WFS1	GO:0009625	4.38506e-06	0.000544652	20	102	BP	response to insect
GFS1 vs WFS1	GO:0009627	0.000574588	0.0384286	18	122	BP	systemic acquired resistance
GFS1 vs WFS1	GO:0009635	0.000492138	0.0337805	7	24	BP	response to herbicide
GFS1 vs WFS1	GO:0009637	7.00135e-08	1.52182e-05	22	95	BP	response to blue light
GFS1 vs WFS1	GO:0009644	5.3448e-13	1.81839e-10	33	123	BP	response to high light intensity
GFS1 vs WFS1	GO:0009645	1.40146e-15	5.77179e-13	14	16	BP	response to low light intensity stimulus
GFS1 vs WFS1	GO:0009654	4.46564e-16	1.94131e-13	20	34	CC	photosystem II oxygen evolving complex
GFS1 vs WFS1	GO:0009735	2.00922e-07	3.74337e-05	57	443	BP	response to cytokinin
GFS1 vs WFS1	GO:0009765	7.18806e-05	0.00694402	4	5	BP	photosynthesis, light harvesting
GFS1 vs WFS1	GO:0009767	4.54254e-09	1.07713e-06	12	24	BP	photosynthetic electron transport chain
GFS1 vs WFS1	GO:0009768	2.38354e-35	1.86512e-32	34	40	BP	photosynthesis, light harvesting in photosystem I
GFS1 vs WFS1	GO:0009769	3.6577e-09	8.94421e-07	7	7	BP	photosynthesis, light harvesting in photosystem II
GFS1 vs WFS1	GO:0009773	1.01902e-09	2.65794e-07	13	26	BP	photosynthetic electron transport in photosystem I
GFS1 vs WFS1	GO:0009780	9.42864e-07	0.00013285	5	5	BP	photosynthetic NADP+ reduction
GFS1 vs WFS1	GO:0009853	0.000299016	0.0229392	15	87	BP	photorespiration
GFS1 vs WFS1	GO:0009941	2.35407e-47	3.07011e-44	203	1061	CC	chloroplast envelope
GFS1 vs WFS1	GO:0010007	5.36351e-06	0.000655772	5	6	CC	magnesium chelatase complex
GFS1 vs WFS1	GO:0010114	3.30535e-11	9.94784e-09	34	149	BP	response to red light
GFS1 vs WFS1	GO:0010196	9.847e-07	0.00013285	8	15	BP	nonphotochemical quenching
GFS1 vs WFS1	GO:0010205	0.000385029	0.0291832	8	30	BP	photoinhibition
GFS1 vs WFS1	GO:0010206	1.59184e-05	0.00173002	10	32	BP	photosystem II repair
GFS1 vs WFS1	GO:0010207	2.42361e-08	5.41851e-06	10	18	BP	photosystem II assembly
GFS1 vs WFS1	GO:0010218	4.4832e-11	1.2993e-08	28	106	BP	response to far red light
GFS1 vs WFS1	GO:0010287	6.27798e-31	4.09376e-28	56	140	CC	plastoglobule
GFS1 vs WFS1	GO:0010319	1.40117e-10	3.91577e-08	21	64	CC	stromule
GFS1 vs WFS1	GO:0015979	3.95751e-53	6.19351e-50	88	195	BP	photosynthesis
GFS1 vs WFS1	GO:0015995	4.31977e-12	1.40843e-09	28	97	BP	chlorophyll biosynthetic process
GFS1 vs WFS1	GO:0016020	1.5963e-07	3.12276e-05	227	2600	CC	membrane
GFS1 vs WFS1	GO:0016041	8.97896e-08	1.89893e-05	8	12	MF	glutamate synthase (ferredoxin) activity
GFS1 vs WFS1	GO:0016168	1.87612e-42	2.09724e-39	44	56	MF	chlorophyll binding
GFS1 vs WFS1	GO:0016491	0.000468777	0.0324618	48	465	MF	oxidoreductase activity
GFS1 vs WFS1	GO:0016627	9.44407e-05	0.00873819	7	19	MF	oxidoreductase activity, acting on the CH-CH group of donors
GFS1 vs WFS1	GO:0016630	0.000454402	0.0317473	4	7	MF	protochlorophyllide reductase activity
GFS1 vs WFS1	GO:0016851	1.77993e-05	0.00188215	5	7	MF	magnesium chelatase activity
GFS1 vs WFS1	GO:0018131	1.51304e-05	0.00166754	4	4	BP	oxazole or thiazole biosynthetic process
GFS1 vs WFS1	GO:0018298	5.76609e-31	4.09376e-28	50	110	BP	protein-chromophore linkage
GFS1 vs WFS1	GO:0019253	3.20091e-13	1.1385e-10	22	54	BP	reductive pentose-phosphate cycle
GFS1 vs WFS1	GO:0019563	0.000399054	0.0291832	6	17	BP	glycerol catabolic process
GFS1 vs WFS1	GO:0019676	9.847e-07	0.00013285	8	15	BP	ammonia assimilation cycle
GFS1 vs WFS1	GO:0019843	7.4962e-06	0.000902428	31	210	MF	rRNA binding
GFS1 vs WFS1	GO:0019898	9.22826e-05	0.00870014	14	70	CC	extrinsic component of membrane
GFS1 vs WFS1	GO:0019904	1.27697e-25	7.13737e-23	53	154	MF	protein domain specific binding
GFS1 vs WFS1	GO:0020037	2.94086e-05	0.0029886	72	704	MF	heme binding
GFS1 vs WFS1	GO:0030093	6.94565e-10	1.87413e-07	9	11	CC	chloroplast photosystem I
GFS1 vs WFS1	GO:0030104	0.00022868	0.018836	8	28	BP	water homeostasis
GFS1 vs WFS1	GO:0031407	0.000454402	0.0317473	4	7	BP	oxylipin metabolic process
GFS1 vs WFS1	GO:0031969	1.48325e-14	5.8032e-12	56	284	CC	chloroplast membrane
GFS1 vs WFS1	GO:0031977	5.39046e-19	2.63627e-16	29	62	CC	thylakoid lumen
GFS1 vs WFS1	GO:0032544	1.44232e-08	3.31946e-06	12	26	BP	plastid translation
GFS1 vs WFS1	GO:0042549	1.77993e-05	0.00188215	5	7	BP	photosystem II stabilization
GFS1 vs WFS1	GO:0042550	3.89203e-07	6.47981e-05	6	7	BP	photosystem I stabilization
GFS1 vs WFS1	GO:0042651	1.16603e-09	2.94329e-07	16	41	CC	thylakoid membrane
GFS1 vs WFS1	GO:0042742	1.78299e-07	3.40291e-05	103	980	BP	defense response to bacterium
GFS1 vs WFS1	GO:0043531	3.39667e-07	6.04068e-05	56	439	MF	ADP binding
GFS1 vs WFS1	GO:0044262	1.50589e-05	0.00166754	7	15	BP	cellular carbohydrate metabolic process
GFS1 vs WFS1	GO:0045550	1.47381e-06	0.000192209	6	8	MF	geranylgeranyl reductase activity
GFS1 vs WFS1	GO:0046028	1.51304e-05	0.00166754	4	4	MF	electron transporter, transferring electrons from cytochrome b6/f complex of photosystem II activity
GFS1 vs WFS1	GO:0046166	9.90829e-06	0.0011572	6	10	BP	glyceraldehyde-3-phosphate biosynthetic process
GFS1 vs WFS1	GO:0046686	0.000290679	0.0225204	79	850	BP	response to cadmium ion
GFS1 vs WFS1	GO:0046863	0.000242721	0.0191847	3	3	MF	ribulose-1,5-bisphosphate carboxylase/oxygenase activator activity
GFS1 vs WFS1	GO:0047100	3.89203e-07	6.47981e-05	6	7	MF	glyceraldehyde-3-phosphate dehydrogenase (NADP+) (phosphorylating) activity
GFS1 vs WFS1	GO:0048046	6.35708e-07	0.000101519	109	1082	CC	apoplast
GFS1 vs WFS1	GO:0050661	0.000566336	0.0382032	21	153	MF	NADP binding
GFS1 vs WFS1	GO:0051537	8.49117e-05	0.00810285	20	124	MF	2 iron, 2 sulfur cluster binding
GFS1 vs WFS1	GO:0051538	7.36892e-07	0.000115324	9	19	MF	3 iron, 4 sulfur cluster binding
GFS1 vs WFS1	GO:0052837	9.42864e-07	0.00013285	5	5	BP	thiazole biosynthetic process
GFS1 vs WFS1	GO:0055074	0.000399054	0.0291832	6	17	BP	calcium ion homeostasis
GFS1 vs WFS1	GO:0055114	0.000198804	0.0169092	32	260	BP	oxidation-reduction process
GFS1 vs WFS1	GO:0080153	0.000204915	0.0172415	4	6	BP	negative regulation of reductive pentose-phosphate cycle
GFS1 vs WFS1	GO:0097054	2.20576e-07	4.01397e-05	8	13	BP	L-glutamate biosynthetic process
GFS1 vs WFS1	GO:0097718	9.42864e-07	0.00013285	5	5	MF	disordered domain specific binding
GFS1 vs WFS1	GO:0098807	9.60363e-05	0.00873819	5	9	CC	chloroplast thylakoid membrane protein complex
GFS1 vs WFS1	GO:0099080	3.89203e-07	6.47981e-05	6	7	CC	supramolecular complex
GFS1 vs WFS1	GO:0102067	1.47381e-06	0.000192209	6	8	MF	geranylgeranyl diphosphate reductase activity
GFS1 vs WFS1	GO:1903428	9.42864e-07	0.00013285	5	5	BP	positive regulation of reactive oxygen species biosynthetic process
GFS1 vs WFS1	GO:1904964	7.18806e-05	0.00694402	4	5	BP	positive regulation of phytol biosynthetic process
GFS2 vs WFS2	GO:0000502	0.000657035	0.0480495	23	191	CC	proteasome complex
GFS2 vs WFS2	GO:0003924	0.000106459	0.010961	47	460	MF	GTPase activity
GFS2 vs WFS2	GO:0003994	0.000350868	0.0277328	5	12	MF	aconitate hydratase activity
GFS2 vs WFS2	GO:0004332	0.000687668	0.0498241	6	20	MF	fructose-bisphosphate aldolase activity
GFS2 vs WFS2	GO:0005777	2.44045e-06	0.000415142	50	433	CC	peroxisome
GFS2 vs WFS2	GO:0005829	0.000121854	0.0121859	341	4920	CC	cytosol
GFS2 vs WFS2	GO:0005876	0.00013342	0.0128891	12	60	CC	spindle microtubule
GFS2 vs WFS2	GO:0005938	0.000231569	0.0204834	15	92	CC	cell cortex
GFS2 vs WFS2	GO:0006101	0.000350868	0.0277328	5	12	BP	citrate metabolic process
GFS2 vs WFS2	GO:0007026	8.74407e-06	0.00122183	7	15	BP	negative regulation of microtubule depolymerization
GFS2 vs WFS2	GO:0009086	0.000361688	0.0283021	9	40	BP	methionine biosynthetic process
GFS2 vs WFS2	GO:0010168	0.000655805	0.0480495	7	27	CC	ER body
GFS2 vs WFS2	GO:0019137	5.65797e-07	0.00011651	10	25	MF	thioglucosidase activity
GFS2 vs WFS2	GO:0022627	8.11597e-05	0.00858209	30	245	CC	cytosolic small ribosomal subunit
GFS2 vs WFS2	GO:0030234	0.000148846	0.0142039	11	52	MF	enzyme regulator activity
GFS2 vs WFS2	GO:0034498	0.000350868	0.0277328	5	12	BP	early endosome to Golgi transport
GFS2 vs WFS2	GO:0050284	6.45814e-05	0.00721928	5	9	MF	sinapate 1-glucosyltransferase activity
GFS2 vs WFS2	GO:0050412	0.000330365	0.0269282	4	7	MF	cinnamate beta-D-glucosyltransferase activity
GFS2 vs WFS2	GO:0050821	5.82739e-06	0.000930598	14	60	BP	protein stabilization
GFS2 vs WFS2	GO:0051010	0.000169412	0.0159716	8	29	MF	microtubule plus-end binding
GFS2 vs WFS2	GO:0051013	7.19729e-05	0.0077149	8	26	BP	microtubule severing
GFS2 vs WFS2	GO:0051781	6.64015e-05	0.00731819	10	40	BP	positive regulation of cell division
GFS2 vs WFS2	GO:0102799	4.90812e-06	0.000800126	7	14	MF	glucosinolate glucohydrolase activity
GFS2 vs WFS2	GO:1902609	0.000630594	0.0469942	4	8	BP	(R)-2-hydroxy-alpha-linolenic acid biosynthetic process
GFS2 vs WFS2	GO:1990071	0.000543196	0.0408702	5	13	CC	TRAPPII protein complex
GFS2 vs WFS2	GO:0004807	7.18213e-05	0.0077149	6	14	MF	triose-phosphate isomerase activity
GFS2 vs WFS2	GO:0006094	2.91968e-05	0.00368492	13	60	BP	gluconeogenesis
GFS2 vs WFS2	GO:0008974	0.000189339	0.0172277	3	3	MF	phosphoribulokinase activity
GFS2 vs WFS2	GO:0009409	1.3919e-07	3.20342e-05	85	822	BP	response to cold
GFS2 vs WFS2	GO:0009416	4.49136e-11	1.67356e-08	54	351	BP	response to light stimulus
GFS2 vs WFS2	GO:0009507	1.84145e-47	3.60233e-44	458	4038	CC	chloroplast
GFS2 vs WFS2	GO:0009512	0.000189339	0.0172277	3	3	CC	cytochrome b6f complex
GFS2 vs WFS2	GO:0009517	4.01247e-12	1.56988e-09	10	11	CC	PSII associated light-harvesting complex II
GFS2 vs WFS2	GO:0009522	9.07157e-37	1.01407e-33	36	45	CC	photosystem I
GFS2 vs WFS2	GO:0009523	1.84268e-25	1.20158e-22	32	56	CC	photosystem II
GFS2 vs WFS2	GO:0009534	1.44987e-52	5.67262e-49	100	277	CC	chloroplast thylakoid
GFS2 vs WFS2	GO:0009535	9.0108e-65	7.05095e-61	173	672	CC	chloroplast thylakoid membrane
GFS2 vs WFS2	GO:0009538	4.87221e-13	2.11806e-10	12	15	CC	photosystem I reaction center
GFS2 vs WFS2	GO:0009543	1.06649e-07	2.52887e-05	16	58	CC	chloroplast thylakoid lumen
GFS2 vs WFS2	GO:0009570	1.94815e-17	1.08888e-14	154	1306	CC	chloroplast stroma
GFS2 vs WFS2	GO:0009579	2.27028e-51	5.92163e-48	113	365	CC	thylakoid
GFS2 vs WFS2	GO:0009637	3.7833e-07	8.00118e-05	20	95	BP	response to blue light
GFS2 vs WFS2	GO:0009644	6.93088e-06	0.00108468	21	123	BP	response to high light intensity
GFS2 vs WFS2	GO:0009645	4.43019e-16	2.31108e-13	14	16	BP	response to low light intensity stimulus
GFS2 vs WFS2	GO:0009654	1.53849e-10	4.81546e-08	15	34	CC	photosystem II oxygen evolving complex
GFS2 vs WFS2	GO:0009735	0.000321291	0.0269282	44	443	BP	response to cytokinin
GFS2 vs WFS2	GO:0009765	5.18289e-05	0.00614487	4	5	BP	photosynthesis, light harvesting
GFS2 vs WFS2	GO:0009768	1.17174e-34	1.14611e-31	33	40	BP	photosynthesis, light harvesting in photosystem I
GFS2 vs WFS2	GO:0009769	2.04801e-09	5.72345e-07	7	7	BP	photosynthesis, light harvesting in photosystem II
GFS2 vs WFS2	GO:0009773	7.60086e-08	1.9186e-05	11	26	BP	photosynthetic electron transport in photosystem I
GFS2 vs WFS2	GO:0009780	6.23167e-07	0.000118934	5	5	BP	photosynthetic NADP+ reduction
GFS2 vs WFS2	GO:0009941	1.16766e-29	9.13694e-27	161	1061	CC	chloroplast envelope
GFS2 vs WFS2	GO:0010114	8.09019e-11	2.75242e-08	32	149	BP	response to red light
GFS2 vs WFS2	GO:0010196	8.74407e-06	0.00122183	7	15	BP	nonphotochemical quenching
GFS2 vs WFS2	GO:0010207	1.09884e-08	2.96498e-06	10	18	BP	photosystem II assembly
GFS2 vs WFS2	GO:0010218	1.60204e-13	7.37412e-11	30	106	BP	response to far red light
GFS2 vs WFS2	GO:0010287	4.45933e-37	6.97885e-34	60	140	CC	plastoglobule
GFS2 vs WFS2	GO:0010319	7.91365e-08	1.93514e-05	17	64	CC	stromule
GFS2 vs WFS2	GO:0015979	5.44547e-37	7.1018e-34	70	195	BP	photosynthesis
GFS2 vs WFS2	GO:0015995	3.98162e-12	1.56988e-09	27	97	BP	chlorophyll biosynthetic process
GFS2 vs WFS2	GO:0016020	3.01161e-14	1.47286e-11	243	2600	CC	membrane
GFS2 vs WFS2	GO:0016168	4.18739e-34	3.6407e-31	38	56	MF	chlorophyll binding
GFS2 vs WFS2	GO:0016627	5.5832e-05	0.00642479	7	19	MF	oxidoreductase activity, acting on the CH-CH group of donors
GFS2 vs WFS2	GO:0018298	3.43689e-28	2.44488e-25	46	110	BP	protein-chromophore linkage
GFS2 vs WFS2	GO:0019253	6.56627e-11	2.3355e-08	19	54	BP	reductive pentose-phosphate cycle
GFS2 vs WFS2	GO:0019904	7.21384e-22	4.34218e-19	47	154	MF	protein domain specific binding
GFS2 vs WFS2	GO:0030093	3.3254e-10	9.6375e-08	9	11	CC	chloroplast photosystem I
GFS2 vs WFS2	GO:0031969	2.12547e-10	6.39683e-08	46	284	CC	chloroplast membrane
GFS2 vs WFS2	GO:0031977	1.26654e-10	4.12946e-08	20	62	CC	thylakoid lumen
GFS2 vs WFS2	GO:0042549	0.000330365	0.0269282	4	7	BP	photosystem II stabilization
GFS2 vs WFS2	GO:0042550	2.3783e-07	5.16951e-05	6	7	BP	photosystem I stabilization
GFS2 vs WFS2	GO:0042651	2.08019e-06	0.000361721	12	41	CC	thylakoid membrane
GFS2 vs WFS2	GO:0042742	2.5722e-05	0.00329958	88	980	BP	defense response to bacterium
GFS2 vs WFS2	GO:0045550	9.04634e-07	0.000164622	6	8	MF	geranylgeranyl reductase activity
GFS2 vs WFS2	GO:0046028	1.08643e-05	0.00149146	4	4	MF	electron transporter, transferring electrons from cytochrome b6/f complex of photosystem II activity
GFS2 vs WFS2	GO:0046166	0.000123027	0.0121859	5	10	BP	glyceraldehyde-3-phosphate biosynthetic process
GFS2 vs WFS2	GO:0046863	0.000189339	0.0172277	3	3	MF	ribulose-1,5-bisphosphate carboxylase/oxygenase activator activity
GFS2 vs WFS2	GO:0047100	2.3783e-07	5.16951e-05	6	7	MF	glyceraldehyde-3-phosphate dehydrogenase (NADP+) (phosphorylating) activity
GFS2 vs WFS2	GO:0048046	0.000304105	0.0261497	90	1082	CC	apoplast
GFS2 vs WFS2	GO:0097718	6.23167e-07	0.000118934	5	5	MF	disordered domain specific binding
GFS2 vs WFS2	GO:0099080	1.18666e-05	0.00160097	5	7	CC	supramolecular complex
GFS2 vs WFS2	GO:0102067	9.04634e-07	0.000164622	6	8	MF	geranylgeranyl diphosphate reductase activity
GFS2 vs WFS2	GO:1903428	6.23167e-07	0.000118934	5	5	BP	positive regulation of reactive oxygen species biosynthetic process
GFS2 vs WFS2	GO:0004356	3.7105e-05	0.00446687	7	18	MF	glutamate-ammonia ligase activity
GFS2 vs WFS2	GO:0004497	8.91646e-05	0.00930283	28	223	MF	monooxygenase activity
GFS2 vs WFS2	GO:0005506	0.000394554	0.0302684	56	609	MF	iron ion binding
GFS2 vs WFS2	GO:0005773	7.23042e-06	0.00110937	119	1380	CC	vacuole
GFS2 vs WFS2	GO:0006537	8.74407e-06	0.00122183	7	15	BP	glutamate biosynthetic process
GFS2 vs WFS2	GO:0006542	3.7105e-05	0.00446687	7	18	BP	glutamine biosynthetic process
GFS2 vs WFS2	GO:0009228	2.38613e-05	0.00311192	7	17	BP	thiamine biosynthetic process
GFS2 vs WFS2	GO:0009269	1.87172e-05	0.00248241	10	35	BP	response to desiccation
GFS2 vs WFS2	GO:0009767	2.73344e-08	7.12972e-06	11	24	BP	photosynthetic electron transport chain
GFS2 vs WFS2	GO:0016041	1.25475e-06	0.000223146	7	12	MF	glutamate synthase (ferredoxin) activity
GFS2 vs WFS2	GO:0019676	8.74407e-06	0.00122183	7	15	BP	ammonia assimilation cycle
GFS2 vs WFS2	GO:0031407	0.000330365	0.0269282	4	7	BP	oxylipin metabolic process
GFS2 vs WFS2	GO:0051538	5.5832e-05	0.00642479	7	19	MF	3 iron, 4 sulfur cluster binding
GFS2 vs WFS2	GO:0097054	2.5829e-06	0.000430025	7	13	BP	L-glutamate biosynthetic process
GFS2 vs WFS2	GO:0000266	0.000251606	0.0218757	11	55	BP	mitochondrial fission
GFS2 vs WFS2	GO:0006352	0.000232975	0.0204834	10	46	BP	DNA-templated transcription, initiation
GFS2 vs WFS2	GO:0008891	0.000330365	0.0269282	4	7	MF	glycolate oxidase activity
GFS2 vs WFS2	GO:0009625	0.000230429	0.0204834	16	102	BP	response to insect
GFS2 vs WFS2	GO:0009853	0.000424367	0.0322395	14	87	BP	photorespiration
GFS2 vs WFS2	GO:0020037	0.000369613	0.0286359	63	704	MF	heme binding
GFS2 vs WFS2	GO:0030104	0.00012916	0.0126334	8	28	BP	water homeostasis
GFS2 vs WFS2	GO:0044262	0.000113873	0.0115721	6	15	BP	cellular carbohydrate metabolic process
GFS2 vs WFS2	GO:0098807	6.45814e-05	0.00721928	5	9	CC	chloroplast thylakoid membrane protein complex
GFS2 vs WFS2	GO:0010205	3.18601e-05	0.00395723	9	30	BP	photoinhibition
GFS2 vs WFS2	GO:0032544	8.57808e-06	0.00122183	9	26	BP	plastid translation
GFS3 vs WFS3	GO:0004832	0.000167139	0.0198161	6	15	MF	valine-tRNA ligase activity
GFS3 vs WFS3	GO:0006438	0.000167139	0.0198161	6	15	BP	valyl-tRNA aminoacylation
GFS3 vs WFS3	GO:0006883	6.81948e-05	0.00904448	4	5	BP	cellular sodium ion homeostasis
GFS3 vs WFS3	GO:0009649	0.000157542	0.019262	8	27	BP	entrainment of circadian clock
GFS3 vs WFS3	GO:0009744	0.00052012	0.0490354	21	154	BP	response to sucrose
GFS3 vs WFS3	GO:0019902	0.000179601	0.0206673	7	21	MF	phosphatase binding
GFS3 vs WFS3	GO:0030371	0.000431698	0.0427599	4	7	MF	translation repressor activity
GFS3 vs WFS3	GO:0030644	0.000233205	0.0253449	3	3	BP	cellular chloride ion homeostasis
GFS3 vs WFS3	GO:0055062	5.45033e-05	0.00748226	11	44	BP	phosphate ion homeostasis
GFS3 vs WFS3	GO:0071540	0.000297617	0.0319021	5	11	CC	eukaryotic translation initiation factor 3 complex, eIF3e
GFS3 vs WFS3	GO:1902884	0.000431698	0.0427599	4	7	BP	positive regulation of response to oxidative stress
GFS3 vs WFS3	GO:0004807	0.000105803	0.0135723	6	14	MF	triose-phosphate isomerase activity
GFS3 vs WFS3	GO:0006094	2.52155e-06	0.000419811	15	60	BP	gluconeogenesis
GFS3 vs WFS3	GO:0008974	0.000233205	0.0253449	3	3	MF	phosphoribulokinase activity
GFS3 vs WFS3	GO:0009409	1.29535e-08	3.75411e-06	93	822	BP	response to cold
GFS3 vs WFS3	GO:0009416	1.8748e-14	9.16894e-12	63	351	BP	response to light stimulus
GFS3 vs WFS3	GO:0009507	4.00441e-37	6.2669e-34	451	4038	CC	chloroplast
GFS3 vs WFS3	GO:0009512	0.000233205	0.0253449	3	3	CC	cytochrome b6f complex
GFS3 vs WFS3	GO:0009517	8.01205e-12	3.13471e-09	10	11	CC	PSII associated light-harvesting complex II
GFS3 vs WFS3	GO:0009522	1.08087e-35	1.20825e-32	36	45	CC	photosystem I
GFS3 vs WFS3	GO:0009523	3.19888e-27	2.50313e-24	34	56	CC	photosystem II
GFS3 vs WFS3	GO:0009534	1.17624e-55	9.02256e-52	106	277	CC	chloroplast thylakoid
GFS3 vs WFS3	GO:0009535	3.48041e-55	9.07807e-52	166	672	CC	chloroplast thylakoid membrane
GFS3 vs WFS3	GO:0009538	1.10937e-12	4.82268e-10	12	15	CC	photosystem I reaction center
GFS3 vs WFS3	GO:0009543	1.09238e-10	3.71648e-08	20	58	CC	chloroplast thylakoid lumen
GFS3 vs WFS3	GO:0009570	3.48008e-11	1.2378e-08	142	1306	CC	chloroplast stroma
GFS3 vs WFS3	GO:0009579	2.30609e-55	9.02256e-52	121	365	CC	thylakoid
GFS3 vs WFS3	GO:0009637	1.11928e-06	0.000208533	20	95	BP	response to blue light
GFS3 vs WFS3	GO:0009644	1.11215e-07	2.63713e-05	25	123	BP	response to high light intensity
GFS3 vs WFS3	GO:0009645	1.16433e-15	6.50775e-13	14	16	BP	response to low light intensity stimulus
GFS3 vs WFS3	GO:0009654	1.30354e-13	6.00011e-11	18	34	CC	photosystem II oxygen evolving complex
GFS3 vs WFS3	GO:0009735	6.8911e-06	0.00105731	52	443	BP	response to cytokinin
GFS3 vs WFS3	GO:0009765	6.81948e-05	0.00904448	4	5	BP	photosynthesis, light harvesting
GFS3 vs WFS3	GO:0009768	1.14032e-33	1.11537e-30	33	40	BP	photosynthesis, light harvesting in photosystem I
GFS3 vs WFS3	GO:0009769	3.33158e-09	1.04279e-06	7	7	BP	photosynthesis, light harvesting in photosystem II
GFS3 vs WFS3	GO:0009773	1.53907e-07	3.54212e-05	11	26	BP	photosynthetic electron transport in photosystem I
GFS3 vs WFS3	GO:0009780	8.82044e-07	0.000174069	5	5	BP	photosynthetic NADP+ reduction
GFS3 vs WFS3	GO:0009941	2.88274e-23	1.87979e-20	154	1061	CC	chloroplast envelope
GFS3 vs WFS3	GO:0010114	4.88509e-12	2.01189e-09	35	149	BP	response to red light
GFS3 vs WFS3	GO:0010196	8.89809e-07	0.000174069	8	15	BP	nonphotochemical quenching
GFS3 vs WFS3	GO:0010207	2.13427e-08	5.96451e-06	10	18	BP	photosystem II assembly
GFS3 vs WFS3	GO:0010218	3.29079e-11	1.22621e-08	28	106	BP	response to far red light
GFS3 vs WFS3	GO:0010287	1.79439e-36	2.34018e-33	61	140	CC	plastoglobule
GFS3 vs WFS3	GO:0010319	1.17573e-06	0.000213956	16	64	CC	stromule
GFS3 vs WFS3	GO:0015979	6.13944e-39	1.20103e-35	74	195	BP	photosynthesis
GFS3 vs WFS3	GO:0015995	8.25359e-08	2.15281e-05	22	97	BP	chlorophyll biosynthetic process
GFS3 vs WFS3	GO:0016020	2.82586e-06	0.000451273	217	2600	CC	membrane
GFS3 vs WFS3	GO:0016168	5.52675e-33	4.8052e-30	38	56	MF	chlorophyll binding
GFS3 vs WFS3	GO:0016627	8.68044e-05	0.0113207	7	19	MF	oxidoreductase activity, acting on the CH-CH group of donors
GFS3 vs WFS3	GO:0018298	6.54589e-27	4.6565e-24	46	110	BP	protein-chromophore linkage
GFS3 vs WFS3	GO:0019253	9.1392e-08	2.29982e-05	16	54	BP	reductive pentose-phosphate cycle
GFS3 vs WFS3	GO:0019904	1.22654e-20	7.38282e-18	47	154	MF	protein domain specific binding
GFS3 vs WFS3	GO:0030093	2.85375e-08	7.70021e-06	8	11	CC	chloroplast photosystem I
GFS3 vs WFS3	GO:0031969	1.98576e-10	6.4744e-08	48	284	CC	chloroplast membrane
GFS3 vs WFS3	GO:0031977	7.72986e-15	4.03241e-12	25	62	CC	thylakoid lumen
GFS3 vs WFS3	GO:0042549	0.000431698	0.0427599	4	7	BP	photosystem II stabilization
GFS3 vs WFS3	GO:0042550	3.59538e-07	8.03823e-05	6	7	BP	photosystem I stabilization
GFS3 vs WFS3	GO:0042651	2.6644e-05	0.00379071	11	41	CC	thylakoid membrane
GFS3 vs WFS3	GO:0042742	1.54149e-05	0.00227588	94	980	BP	defense response to bacterium
GFS3 vs WFS3	GO:0045550	1.36249e-06	0.000236922	6	8	MF	geranylgeranyl reductase activity
GFS3 vs WFS3	GO:0046028	1.43446e-05	0.00215859	4	4	MF	electron transporter, transferring electrons from cytochrome b6/f complex of photosystem II activity
GFS3 vs WFS3	GO:0046166	0.000171029	0.0199747	5	10	BP	glyceraldehyde-3-phosphate biosynthetic process
GFS3 vs WFS3	GO:0046863	0.000233205	0.0253449	3	3	MF	ribulose-1,5-bisphosphate carboxylase/oxygenase activator activity
GFS3 vs WFS3	GO:0047100	1.66753e-05	0.00241637	5	7	MF	glyceraldehyde-3-phosphate dehydrogenase (NADP+) (phosphorylating) activity
GFS3 vs WFS3	GO:0048046	1.77507e-06	0.000301956	106	1082	CC	apoplast
GFS3 vs WFS3	GO:0097718	8.82044e-07	0.000174069	5	5	MF	disordered domain specific binding
GFS3 vs WFS3	GO:0099080	0.000431698	0.0427599	4	7	CC	supramolecular complex
GFS3 vs WFS3	GO:0102067	1.36249e-06	0.000236922	6	8	MF	geranylgeranyl diphosphate reductase activity
GFS3 vs WFS3	GO:1903428	8.82044e-07	0.000174069	5	5	BP	positive regulation of reactive oxygen species biosynthetic process
GFS3 vs WFS3	GO:0000302	3.06275e-06	0.00047932	20	101	BP	response to reactive oxygen species
GFS3 vs WFS3	GO:0004332	0.000126448	0.0157056	7	20	MF	fructose-bisphosphate aldolase activity
GFS3 vs WFS3	GO:0004497	2.76932e-06	0.000451273	33	223	MF	monooxygenase activity
GFS3 vs WFS3	GO:0005773	1.02091e-06	0.000194844	130	1380	CC	vacuole
GFS3 vs WFS3	GO:0009269	3.40218e-05	0.00475393	10	35	BP	response to desiccation
GFS3 vs WFS3	GO:0031407	0.000431698	0.0427599	4	7	BP	oxylipin metabolic process
GFS3 vs WFS3	GO:0043531	6.71848e-09	2.02201e-06	60	439	MF	ADP binding
GFS3 vs WFS3	GO:0051013	0.000117171	0.0147881	8	26	BP	microtubule severing
GFS3 vs WFS3	GO:0003755	0.000443839	0.043413	16	101	MF	peptidyl-prolyl cis-trans isomerase activity
GFS3 vs WFS3	GO:0003994	0.000484312	0.0462164	5	12	MF	aconitate hydratase activity
GFS3 vs WFS3	GO:0006101	0.000484312	0.0462164	5	12	BP	citrate metabolic process
GFS3 vs WFS3	GO:0019137	9.405e-08	2.29982e-05	11	25	MF	thioglucosidase activity
GFS3 vs WFS3	GO:0050412	0.000431698	0.0427599	4	7	MF	cinnamate beta-D-glucosyltransferase activity
GFS3 vs WFS3	GO:0102799	4.39109e-07	9.54451e-05	8	14	MF	glucosinolate glucohydrolase activity
GFS4 vs WFS4	GO:0003993	7.23338e-05	0.00912922	17	95	MF	acid phosphatase activity
GFS4 vs WFS4	GO:0005085	0.000446134	0.0394048	12	63	MF	guanyl-nucleotide exchange factor activity
GFS4 vs WFS4	GO:0008453	0.000176349	0.0191658	6	15	MF	alanine-glyoxylate transaminase activity
GFS4 vs WFS4	GO:0008661	0.000202072	0.0208055	4	6	MF	1-deoxy-D-xylulose-5-phosphate synthase activity
GFS4 vs WFS4	GO:0010048	0.00011378	0.0132885	11	47	BP	vernalization response
GFS4 vs WFS4	GO:0010099	1.41552e-05	0.00216128	8	20	BP	regulation of photomorphogenesis
GFS4 vs WFS4	GO:0010189	0.000190814	0.0201773	7	21	BP	vitamin E biosynthetic process
GFS4 vs WFS4	GO:0010264	0.000556312	0.0478368	6	18	BP	myo-inositol hexakisphosphate biosynthetic process
GFS4 vs WFS4	GO:0042753	1.62338e-05	0.00230963	9	26	BP	positive regulation of circadian rhythm
GFS4 vs WFS4	GO:0052852	0.000311501	0.0297256	5	11	MF	very-long-chain-(S)-2-hydroxy-acid oxidase activity
GFS4 vs WFS4	GO:0052853	0.000311501	0.0297256	5	11	MF	long-chain-(S)-2-hydroxy-long-chain-acid oxidase activity
GFS4 vs WFS4	GO:0052854	0.000311501	0.0297256	5	11	MF	medium-chain-(S)-2-hydroxy-acid oxidase activity
GFS4 vs WFS4	GO:0052865	0.000202072	0.0208055	4	6	BP	1-deoxy-D-xylulose 5-phosphate biosynthetic process
GFS4 vs WFS4	GO:0004807	0.000111693	0.0132424	6	14	MF	triose-phosphate isomerase activity
GFS4 vs WFS4	GO:0006094	1.43181e-05	0.00216128	14	60	BP	gluconeogenesis
GFS4 vs WFS4	GO:0008974	0.000240124	0.0237844	3	3	MF	phosphoribulokinase activity
GFS4 vs WFS4	GO:0009409	2.90902e-07	6.69503e-05	89	822	BP	response to cold
GFS4 vs WFS4	GO:0009416	1.0329e-11	4.49025e-09	58	351	BP	response to light stimulus
GFS4 vs WFS4	GO:0009507	5.49739e-41	1.07543e-37	466	4038	CC	chloroplast
GFS4 vs WFS4	GO:0009512	0.000240124	0.0237844	3	3	CC	cytochrome b6f complex
GFS4 vs WFS4	GO:0009517	8.82815e-12	4.06355e-09	10	11	CC	PSII associated light-harvesting complex II
GFS4 vs WFS4	GO:0009522	8.42975e-34	9.42325e-31	35	45	CC	photosystem I
GFS4 vs WFS4	GO:0009523	2.09644e-24	1.49133e-21	32	56	CC	photosystem II
GFS4 vs WFS4	GO:0009534	2.14835e-50	8.4054e-47	101	277	CC	chloroplast thylakoid
GFS4 vs WFS4	GO:0009535	2.54365e-55	1.99041e-51	167	672	CC	chloroplast thylakoid membrane
GFS4 vs WFS4	GO:0009538	1.24503e-12	6.08899e-10	12	15	CC	photosystem I reaction center
GFS4 vs WFS4	GO:0009543	7.43759e-09	2.02753e-06	18	58	CC	chloroplast thylakoid lumen
GFS4 vs WFS4	GO:0009570	1.47838e-13	7.71222e-11	151	1306	CC	chloroplast stroma
GFS4 vs WFS4	GO:0009579	6.00678e-48	1.56677e-44	113	365	CC	thylakoid
GFS4 vs WFS4	GO:0009637	2.02021e-05	0.00277335	18	95	BP	response to blue light
GFS4 vs WFS4	GO:0009644	7.63466e-09	2.02753e-06	27	123	BP	response to high light intensity
GFS4 vs WFS4	GO:0009645	1.16724e-17	6.52403e-15	15	16	BP	response to low light intensity stimulus
GFS4 vs WFS4	GO:0009654	3.59475e-11	1.40645e-08	16	34	CC	photosystem II oxygen evolving complex
GFS4 vs WFS4	GO:0009735	1.99647e-06	0.00036331	54	443	BP	response to cytokinin
GFS4 vs WFS4	GO:0009765	7.08702e-05	0.00909114	4	5	BP	photosynthesis, light harvesting
GFS4 vs WFS4	GO:0009768	9.89668e-32	9.68019e-29	32	40	BP	photosynthesis, light harvesting in photosystem I
GFS4 vs WFS4	GO:0009769	3.56697e-09	1.07352e-06	7	7	BP	photosynthesis, light harvesting in photosystem II
GFS4 vs WFS4	GO:0009773	1.79282e-06	0.00033402	10	26	BP	photosynthetic electron transport in photosystem I
GFS4 vs WFS4	GO:0009780	9.26105e-07	0.000185815	5	5	BP	photosynthetic NADP+ reduction
GFS4 vs WFS4	GO:0009941	7.533e-23	4.91214e-20	154	1061	CC	chloroplast envelope
GFS4 vs WFS4	GO:0010114	3.00215e-11	1.23641e-08	34	149	BP	response to red light
GFS4 vs WFS4	GO:0010196	1.47095e-05	0.00216128	7	15	BP	nonphotochemical quenching
GFS4 vs WFS4	GO:0010207	3.98412e-07	8.90736e-05	9	18	BP	photosystem II assembly
GFS4 vs WFS4	GO:0010218	4.12583e-11	1.53736e-08	28	106	BP	response to far red light
GFS4 vs WFS4	GO:0010287	3.662e-35	4.77586e-32	60	140	CC	plastoglobule
GFS4 vs WFS4	GO:0010319	6.55046e-09	1.89842e-06	19	64	CC	stromule
GFS4 vs WFS4	GO:0015979	1.18069e-38	1.84778e-35	74	195	BP	photosynthesis
GFS4 vs WFS4	GO:0015995	1.4221e-10	4.83823e-08	26	97	BP	chlorophyll biosynthetic process
GFS4 vs WFS4	GO:0016020	1.81393e-07	4.30121e-05	226	2600	CC	membrane
GFS4 vs WFS4	GO:0016168	2.43065e-31	2.11332e-28	37	56	MF	chlorophyll binding
GFS4 vs WFS4	GO:0016627	9.23243e-05	0.0111677	7	19	MF	oxidoreductase activity, acting on the CH-CH group of donors
GFS4 vs WFS4	GO:0018298	1.12514e-24	8.80422e-22	44	110	BP	protein-chromophore linkage
GFS4 vs WFS4	GO:0019253	6.59269e-07	0.000143299	15	54	BP	reductive pentose-phosphate cycle
GFS4 vs WFS4	GO:0019904	2.63782e-21	1.58776e-18	48	154	MF	protein domain specific binding
GFS4 vs WFS4	GO:0030093	6.72772e-10	2.19352e-07	9	11	CC	chloroplast photosystem I
GFS4 vs WFS4	GO:0031969	7.77327e-09	2.02753e-06	45	284	CC	chloroplast membrane
GFS4 vs WFS4	GO:0031977	6.63081e-11	2.35846e-08	21	62	CC	thylakoid lumen
GFS4 vs WFS4	GO:0042549	0.000448182	0.0394048	4	7	BP	photosystem II stabilization
GFS4 vs WFS4	GO:0042550	1.74897e-05	0.00244388	5	7	BP	photosystem I stabilization
GFS4 vs WFS4	GO:0042651	0.000160304	0.0179197	10	41	CC	thylakoid membrane
GFS4 vs WFS4	GO:0042742	2.33258e-08	5.70389e-06	106	980	BP	defense response to bacterium
GFS4 vs WFS4	GO:0045550	1.44301e-06	0.000275403	6	8	MF	geranylgeranyl reductase activity
GFS4 vs WFS4	GO:0046028	1.49149e-05	0.00216128	4	4	MF	electron transporter, transferring electrons from cytochrome b6/f complex of photosystem II activity
GFS4 vs WFS4	GO:0046166	0.000179101	0.0191982	5	10	BP	glyceraldehyde-3-phosphate biosynthetic process
GFS4 vs WFS4	GO:0046863	0.000240124	0.0237844	3	3	MF	ribulose-1,5-bisphosphate carboxylase/oxygenase activator activity
GFS4 vs WFS4	GO:0047100	0.000448182	0.0394048	4	7	MF	glyceraldehyde-3-phosphate dehydrogenase (NADP+) (phosphorylating) activity
GFS4 vs WFS4	GO:0048046	1.27116e-05	0.00211635	103	1082	CC	apoplast
GFS4 vs WFS4	GO:0097718	9.26105e-07	0.000185815	5	5	MF	disordered domain specific binding
GFS4 vs WFS4	GO:0099080	0.000448182	0.0394048	4	7	CC	supramolecular complex
GFS4 vs WFS4	GO:0102067	1.44301e-06	0.000275403	6	8	MF	geranylgeranyl diphosphate reductase activity
GFS4 vs WFS4	GO:1903428	9.26105e-07	0.000185815	5	5	BP	positive regulation of reactive oxygen species biosynthetic process
GFS4 vs WFS4	GO:0000302	1.33856e-05	0.00216128	19	101	BP	response to reactive oxygen species
GFS4 vs WFS4	GO:0004332	0.000134415	0.0152435	7	20	MF	fructose-bisphosphate aldolase activity
GFS4 vs WFS4	GO:0004356	6.16201e-05	0.00817249	7	18	MF	glutamate-ammonia ligase activity
GFS4 vs WFS4	GO:0005506	0.000539224	0.0468825	59	609	MF	iron ion binding
GFS4 vs WFS4	GO:0005773	9.27672e-05	0.0111677	121	1380	CC	vacuole
GFS4 vs WFS4	GO:0006537	1.47095e-05	0.00216128	7	15	BP	glutamate biosynthetic process
GFS4 vs WFS4	GO:0006542	6.16201e-05	0.00817249	7	18	BP	glutamine biosynthetic process
GFS4 vs WFS4	GO:0009228	1.10288e-08	2.78387e-06	10	17	BP	thiamine biosynthetic process
GFS4 vs WFS4	GO:0009767	7.6111e-06	0.00129471	9	24	BP	photosynthetic electron transport chain
GFS4 vs WFS4	GO:0016041	2.13831e-06	0.000380279	7	12	MF	glutamate synthase (ferredoxin) activity
GFS4 vs WFS4	GO:0019676	1.47095e-05	0.00216128	7	15	BP	ammonia assimilation cycle
GFS4 vs WFS4	GO:0043531	1.51448e-09	4.74031e-07	62	439	MF	ADP binding
GFS4 vs WFS4	GO:0051013	0.000125412	0.0144316	8	26	BP	microtubule severing
GFS4 vs WFS4	GO:0051538	9.23243e-05	0.0111677	7	19	MF	3 iron, 4 sulfur cluster binding
GFS4 vs WFS4	GO:0097054	4.38269e-06	0.000762102	7	13	BP	L-glutamate biosynthetic process
GFS4 vs WFS4	GO:0006352	0.00043855	0.0394048	10	46	BP	DNA-templated transcription, initiation
GFS4 vs WFS4	GO:0008891	0.000448182	0.0394048	4	7	MF	glycolate oxidase activity
GFS4 vs WFS4	GO:0044262	0.000176349	0.0191658	6	15	BP	cellular carbohydrate metabolic process
GFS4 vs WFS4	GO:0052837	7.08702e-05	0.00909114	4	5	BP	thiazole biosynthetic process
GFS4 vs WFS4	GO:0030371	0.000448182	0.0394048	4	7	MF	translation repressor activity
GFS5 vs WFS5	GO:0004141	6.22445e-05	0.00640872	4	5	MF	dethiobiotin synthase activity
GFS5 vs WFS5	GO:0006782	0.000178004	0.0163869	8	28	BP	protoporphyrinogen IX biosynthetic process
GFS5 vs WFS5	GO:0006809	0.000647409	0.0487113	6	19	BP	nitric oxide biosynthetic process
GFS5 vs WFS5	GO:0010438	0.00046664	0.0365146	6	18	BP	cellular response to sulfur starvation
GFS5 vs WFS5	GO:0016125	0.000385911	0.0312176	12	64	BP	sterol metabolic process
GFS5 vs WFS5	GO:0016705	0.000143961	0.0137378	22	154	MF	oxidoreductase activity, acting on paired donors, with incorporation or reduction of molecular oxygen
GFS5 vs WFS5	GO:0019288	0.000223434	0.0194264	6	16	BP	isopentenyl diphosphate biosynthetic process, methylerythritol 4-phosphate pathway
GFS5 vs WFS5	GO:0031507	9.30275e-05	0.00933256	6	14	BP	heterochromatin assembly
GFS5 vs WFS5	GO:0042372	0.000232902	0.020027	8	29	BP	phylloquinone biosynthetic process
GFS5 vs WFS5	GO:0051777	6.22445e-05	0.00640872	4	5	MF	ent-kaurenoate oxidase activity
GFS5 vs WFS5	GO:0070828	0.000267076	0.022716	5	11	BP	heterochromatin organization
GFS5 vs WFS5	GO:1990137	0.000672089	0.0496141	5	13	MF	plant seed peroxidase activity
GFS5 vs WFS5	GO:2000653	0.000672089	0.0496141	5	13	BP	regulation of genetic imprinting
GFS5 vs WFS5	GO:0004807	6.67286e-06	0.000870253	7	14	MF	triose-phosphate isomerase activity
GFS5 vs WFS5	GO:0006094	8.15365e-09	1.67901e-06	18	60	BP	gluconeogenesis
GFS5 vs WFS5	GO:0008974	0.000217581	0.01913	3	3	MF	phosphoribulokinase activity
GFS5 vs WFS5	GO:0009409	3.9537e-12	1.28907e-09	102	822	BP	response to cold
GFS5 vs WFS5	GO:0009416	6.56261e-15	3.02073e-12	63	351	BP	response to light stimulus
GFS5 vs WFS5	GO:0009507	1.56017e-52	3.05208e-49	487	4038	CC	chloroplast
GFS5 vs WFS5	GO:0009512	0.000217581	0.01913	3	3	CC	cytochrome b6f complex
GFS5 vs WFS5	GO:0009517	6.36518e-12	1.9923e-09	10	11	CC	PSII associated light-harvesting complex II
GFS5 vs WFS5	GO:0009522	7.26975e-38	8.12654e-35	37	45	CC	photosystem I
GFS5 vs WFS5	GO:0009523	5.93807e-29	4.22413e-26	35	56	CC	photosystem II
GFS5 vs WFS5	GO:0009534	1.24717e-56	3.25304e-53	106	277	CC	chloroplast thylakoid
GFS5 vs WFS5	GO:0009535	3.39286e-67	2.65491e-63	180	672	CC	chloroplast thylakoid membrane
GFS5 vs WFS5	GO:0009538	1.23401e-14	5.36452e-12	13	15	CC	photosystem I reaction center
GFS5 vs WFS5	GO:0009543	5.90153e-10	1.39938e-07	19	58	CC	chloroplast thylakoid lumen
GFS5 vs WFS5	GO:0009570	2.75394e-22	1.53926e-19	172	1306	CC	chloroplast stroma
GFS5 vs WFS5	GO:0009579	5.38829e-62	2.10817e-58	127	365	CC	thylakoid
GFS5 vs WFS5	GO:0009637	1.7493e-07	3.25911e-05	21	95	BP	response to blue light
GFS5 vs WFS5	GO:0009644	1.13072e-12	4.02175e-10	32	123	BP	response to high light intensity
GFS5 vs WFS5	GO:0009645	8.44209e-16	4.12871e-13	14	16	BP	response to low light intensity stimulus
GFS5 vs WFS5	GO:0009654	8.78455e-14	3.27329e-11	18	34	CC	photosystem II oxygen evolving complex
GFS5 vs WFS5	GO:0009735	1.60591e-05	0.00190398	50	443	BP	response to cytokinin
GFS5 vs WFS5	GO:0009765	6.22445e-05	0.00640872	4	5	BP	photosynthesis, light harvesting
GFS5 vs WFS5	GO:0009768	5.3494e-34	5.23239e-31	33	40	BP	photosynthesis, light harvesting in photosystem I
GFS5 vs WFS5	GO:0009769	2.83351e-09	6.15895e-07	7	7	BP	photosynthesis, light harvesting in photosystem II
GFS5 vs WFS5	GO:0009773	1.2176e-07	2.38193e-05	11	26	BP	photosynthetic electron transport in photosystem I
GFS5 vs WFS5	GO:0009780	7.85735e-07	0.000120556	5	5	BP	photosynthetic NADP+ reduction
GFS5 vs WFS5	GO:0009941	2.78749e-33	2.18121e-30	173	1061	CC	chloroplast envelope
GFS5 vs WFS5	GO:0010114	1.23715e-11	3.72336e-09	34	149	BP	response to red light
GFS5 vs WFS5	GO:0010196	7.46293e-07	0.000120556	8	15	BP	nonphotochemical quenching
GFS5 vs WFS5	GO:0010207	7.86635e-10	1.81042e-07	11	18	BP	photosystem II assembly
GFS5 vs WFS5	GO:0010218	8.09092e-14	3.16557e-11	31	106	BP	response to far red light
GFS5 vs WFS5	GO:0010287	3.86117e-38	5.03561e-35	62	140	CC	plastoglobule
GFS5 vs WFS5	GO:0010319	7.16166e-11	2.00143e-08	21	64	CC	stromule
GFS5 vs WFS5	GO:0015979	8.50667e-47	1.33129e-43	81	195	BP	photosynthesis
GFS5 vs WFS5	GO:0015995	8.48846e-17	4.42815e-14	33	97	BP	chlorophyll biosynthetic process
GFS5 vs WFS5	GO:0016020	4.9843e-11	1.44452e-08	238	2600	CC	membrane
GFS5 vs WFS5	GO:0016168	2.34365e-33	2.03767e-30	38	56	MF	chlorophyll binding
GFS5 vs WFS5	GO:0016627	0.000647409	0.0487113	6	19	MF	oxidoreductase activity, acting on the CH-CH group of donors
GFS5 vs WFS5	GO:0018298	3.16188e-23	1.90321e-20	42	110	BP	protein-chromophore linkage
GFS5 vs WFS5	GO:0019253	1.44364e-10	3.89533e-08	19	54	BP	reductive pentose-phosphate cycle
GFS5 vs WFS5	GO:0019904	1.90595e-25	1.24284e-22	52	154	MF	protein domain specific binding
GFS5 vs WFS5	GO:0030093	5.02277e-10	1.22822e-07	9	11	CC	chloroplast photosystem I
GFS5 vs WFS5	GO:0031969	2.3289e-12	7.92333e-10	51	284	CC	chloroplast membrane
GFS5 vs WFS5	GO:0031977	4.7583e-14	1.95967e-11	24	62	CC	thylakoid lumen
GFS5 vs WFS5	GO:0042549	0.000394957	0.0312176	4	7	BP	photosystem II stabilization
GFS5 vs WFS5	GO:0042550	3.13349e-07	5.57263e-05	6	7	BP	photosystem I stabilization
GFS5 vs WFS5	GO:0042651	2.15056e-05	0.00251166	11	41	CC	thylakoid membrane
GFS5 vs WFS5	GO:0042742	6.24321e-06	0.000828019	94	980	BP	defense response to bacterium
GFS5 vs WFS5	GO:0045550	1.18896e-06	0.00017229	6	8	MF	geranylgeranyl reductase activity
GFS5 vs WFS5	GO:0046028	1.30775e-05	0.00157433	4	4	MF	electron transporter, transferring electrons from cytochrome b6/f complex of photosystem II activity
GFS5 vs WFS5	GO:0046166	8.02545e-06	0.00101289	6	10	BP	glyceraldehyde-3-phosphate biosynthetic process
GFS5 vs WFS5	GO:0046863	0.000217581	0.01913	3	3	MF	ribulose-1,5-bisphosphate carboxylase/oxygenase activator activity
GFS5 vs WFS5	GO:0047100	3.13349e-07	5.57263e-05	6	7	MF	glyceraldehyde-3-phosphate dehydrogenase (NADP+) (phosphorylating) activity
GFS5 vs WFS5	GO:0048046	1.33871e-09	2.99297e-07	116	1082	CC	apoplast
GFS5 vs WFS5	GO:0097718	7.85735e-07	0.000120556	5	5	MF	disordered domain specific binding
GFS5 vs WFS5	GO:0099080	0.000394957	0.0312176	4	7	CC	supramolecular complex
GFS5 vs WFS5	GO:0102067	1.18896e-06	0.00017229	6	8	MF	geranylgeranyl diphosphate reductase activity
GFS5 vs WFS5	GO:1903428	7.85735e-07	0.000120556	5	5	BP	positive regulation of reactive oxygen species biosynthetic process
GFS5 vs WFS5	GO:0000302	3.09546e-05	0.00356205	18	101	BP	response to reactive oxygen species
GFS5 vs WFS5	GO:0004332	9.32508e-07	0.000140325	9	20	MF	fructose-bisphosphate aldolase activity
GFS5 vs WFS5	GO:0004356	4.99499e-05	0.00550505	7	18	MF	glutamate-ammonia ligase activity
GFS5 vs WFS5	GO:0004497	1.50133e-10	3.91596e-08	41	223	MF	monooxygenase activity
GFS5 vs WFS5	GO:0005506	4.13606e-05	0.00469053	62	609	MF	iron ion binding
GFS5 vs WFS5	GO:0006537	7.46293e-07	0.000120556	8	15	BP	glutamate biosynthetic process
GFS5 vs WFS5	GO:0006542	4.99499e-05	0.00550505	7	18	BP	glutamine biosynthetic process
GFS5 vs WFS5	GO:0009228	3.23654e-10	8.16964e-08	11	17	BP	thiamine biosynthetic process
GFS5 vs WFS5	GO:0009269	3.97042e-06	0.000554795	11	35	BP	response to desiccation
GFS5 vs WFS5	GO:0009767	5.22931e-05	0.00568325	8	24	BP	photosynthetic electron transport chain
GFS5 vs WFS5	GO:0016041	6.76266e-08	1.35687e-05	8	12	MF	glutamate synthase (ferredoxin) activity
GFS5 vs WFS5	GO:0019676	7.46293e-07	0.000120556	8	15	BP	ammonia assimilation cycle
GFS5 vs WFS5	GO:0031407	0.000394957	0.0312176	4	7	BP	oxylipin metabolic process
GFS5 vs WFS5	GO:0043531	1.25828e-05	0.00156287	50	439	MF	ADP binding
GFS5 vs WFS5	GO:0051013	9.9684e-05	0.00987376	8	26	BP	microtubule severing
GFS5 vs WFS5	GO:0051538	7.04951e-06	0.000904302	8	19	MF	3 iron, 4 sulfur cluster binding
GFS5 vs WFS5	GO:0097054	1.66478e-07	3.17729e-05	8	13	BP	L-glutamate biosynthetic process
GFS5 vs WFS5	GO:0000266	0.000374168	0.0308196	11	55	BP	mitochondrial fission
GFS5 vs WFS5	GO:0009625	0.000120924	0.0116819	17	102	BP	response to insect
GFS5 vs WFS5	GO:0009853	5.64916e-05	0.00605543	16	87	BP	photorespiration
GFS5 vs WFS5	GO:0020037	1.335e-06	0.000189935	75	704	MF	heme binding
GFS5 vs WFS5	GO:0030104	0.000178004	0.0163869	8	28	BP	water homeostasis
GFS5 vs WFS5	GO:0052837	7.85735e-07	0.000120556	5	5	BP	thiazole biosynthetic process
GFS5 vs WFS5	GO:0098807	8.06589e-05	0.00819683	5	9	CC	chloroplast thylakoid membrane protein complex
GFS5 vs WFS5	GO:0005777	0.000519194	0.0398303	44	433	CC	peroxisome
GFS5 vs WFS5	GO:0006096	0.000113211	0.0110734	23	162	BP	glycolytic process
GFS5 vs WFS5	GO:0007026	0.00014714	0.0138719	6	15	BP	negative regulation of microtubule depolymerization
GFS5 vs WFS5	GO:0008266	0.000337863	0.0281253	10	46	MF	poly(U) RNA binding
GFS5 vs WFS5	GO:0008661	4.47845e-06	0.000604204	5	6	MF	1-deoxy-D-xylulose-5-phosphate synthase activity
GFS5 vs WFS5	GO:0009611	3.56544e-09	7.54043e-07	65	496	BP	response to wounding
GFS5 vs WFS5	GO:0018131	1.30775e-05	0.00157433	4	4	BP	oxazole or thiazole biosynthetic process
GFS5 vs WFS5	GO:0019563	0.000327744	0.0275763	6	17	BP	glycerol catabolic process
GFS5 vs WFS5	GO:0050821	0.000205502	0.0186982	12	60	BP	protein stabilization
GFS5 vs WFS5	GO:0052865	4.47845e-06	0.000604204	5	6	BP	1-deoxy-D-xylulose 5-phosphate biosynthetic process
GFS5 vs WFS5	GO:0055114	0.000505408	0.0391566	30	260	BP	oxidation-reduction process
