# Supplementary material for: Comparative transcriptome analysis identifies genes associated with chlorophyll levels and reveals photosynthesis in green flesh of radish taproot
Source: PLoS One. 2021 May 27;16(5):e0252031. doi: 10.1371/journal.pone.0252031 (PMC8158985; doi:10.1371/journal.pone.0252031)
Supplement: S5 Table — (XLSX) [file pone.0252031.s009.xlsx]

## Sheet: Sheet1
Table S5 The enriched KEGG pathways.
Sample	Ko	Ko Description	Gene Ratio	BgRatio	pvalue	qvalue
GFS1 vs WFS1	ko00195	Photosynthesis	62/860	97/11426	6.66992e-46	2.1414e-43
GFS1 vs WFS1	ko00196	Photosynthesis - antenna proteins	35/860	39/11426	1.53996e-35	2.47204e-33
GFS1 vs WFS1	ko00630	Glyoxylate and dicarboxylate metabolism	31/860	145/11426	8.36838e-08	6.34188e-06
GFS1 vs WFS1	ko00710	Carbon fixation in photosynthetic organisms	31/860	146/11426	9.87669e-08	6.34188e-06
GFS1 vs WFS1	ko00860	Porphyrin and chlorophyll metabolism	31/860	94/11426	6.01259e-13	6.43453e-11
GFS2 vs WFS2	ko00195	Photosynthesis	54/817	97/11426	9.43428e-37	2.97925e-34
GFS2 vs WFS2	ko00196	Photosynthesis - antenna proteins	35/817	39/11426	2.50275e-36	3.95172e-34
GFS2 vs WFS2	ko00250	Alanine, aspartate and glutamate metabolism	16/817	94/11426	0.000946189	0.0497994
GFS2 vs WFS2	ko00630	Glyoxylate and dicarboxylate metabolism	27/817	145/11426	3.55779e-06	0.000224702
GFS2 vs WFS2	ko00710	Carbon fixation in photosynthetic organisms	28/817	146/11426	1.27924e-06	0.000100992
GFS2 vs WFS2	ko00860	Porphyrin and chlorophyll metabolism	23/817	94/11426	1.238e-07	1.30316e-05
GFS3 vs WFS3	ko00195	Photosynthesis	51/836	97/11426	1.26555e-32	2.1451e-30
GFS3 vs WFS3	ko00196	Photosynthesis - antenna proteins	35/836	39/11426	5.65249e-36	1.91619e-33
GFS3 vs WFS3	ko00330	Arginine and proline metabolism	18/836	105/11426	0.000561278	0.0317122
GFS3 vs WFS3	ko00630	Glyoxylate and dicarboxylate metabolism	24/836	145/11426	0.000128277	0.0086972
GFS3 vs WFS3	ko00710	Carbon fixation in photosynthetic organisms	25/836	146/11426	5.27772e-05	0.00447287
GFS3 vs WFS3	ko00860	Porphyrin and chlorophyll metabolism	20/836	94/11426	1.16549e-05	0.00131701
GFS4 vs WFS4	ko00195	Photosynthesis	51/821	97/11426	5.20423e-33	7.99807e-31
GFS4 vs WFS4	ko00196	Photosynthesis - antenna proteins	34/821	39/11426	2.81263e-34	8.64512e-32
GFS4 vs WFS4	ko00630	Glyoxylate and dicarboxylate metabolism	27/821	145/11426	3.89932e-06	0.00039951
GFS4 vs WFS4	ko00680	Methane metabolism	19/821	111/11426	0.000323923	0.0142234
GFS4 vs WFS4	ko00710	Carbon fixation in photosynthetic organisms	25/821	146/11426	3.91964e-05	0.00240955
GFS4 vs WFS4	ko00730	Thiamine metabolism	10/821	32/11426	5.22129e-05	0.00267477
GFS4 vs WFS4	ko00860	Porphyrin and chlorophyll metabolism	20/821	94/11426	8.91271e-06	0.000684872
GFS4 vs WFS4	ko04712	Circadian rhythm - plant	16/821	87/11426	0.000412309	0.0158413
GFS5 vs WFS5	ko00195	Photosynthesis	55/827	97/11426	1.02093e-37	3.08427e-35
GFS5 vs WFS5	ko00196	Photosynthesis - antenna proteins	35/827	39/11426	3.85198e-36	5.81852e-34
GFS5 vs WFS5	ko00630	Glyoxylate and dicarboxylate metabolism	26/827	145/11426	1.35496e-05	0.000682232
GFS5 vs WFS5	ko00680	Methane metabolism	19/827	111/11426	0.000354998	0.015321
GFS5 vs WFS5	ko00710	Carbon fixation in photosynthetic organisms	27/827	146/11426	5.11325e-06	0.000386185
GFS5 vs WFS5	ko00730	Thiamine metabolism	11/827	32/11426	8.39838e-06	0.000507439
GFS5 vs WFS5	ko00860	Porphyrin and chlorophyll metabolism	24/827	94/11426	3.43293e-08	3.45702e-06
