# Supplementary material for: Comparative transcriptome analysis identifies genes associated with chlorophyll levels and reveals photosynthesis in green flesh of radish taproot
Source: PLoS One. 2021 May 27;16(5):e0252031. doi: 10.1371/journal.pone.0252031 (PMC8158985; doi:10.1371/journal.pone.0252031)
Supplement: S6 Table — (XLSX) [file pone.0252031.s010.xlsx]

## Sheet: TABLE S5
Table S6 DEGs involved in the ten enriched pathways.
KEGG orthology	Gene ID	Gene name	KEGG pathway	GFS1 vs WFS1		GFS2 vs WFS2		GFS3 vs WFS3		GFS4 vs WFS4		GFS5 vs WFS5
				FC	padj	FC	padj	FC	padj	FC	padj	FC	padj
K02492	Rsa1.0_00002.1_g00086.1	hemA	Porphyrin and chlorophyll metabolism	1.82015	9.74944e-75	2.90956	3.01765e-165	2.69183	8.90777e-177	3.05544	1.18099e-181	2.99662	1.94771e-170
K08912	Rsa1.0_00006.1_g00001.1	LHCB1	Photosynthesis - antenna proteins	9.68796	4.25691e-173	11.0147	7.30677e-199	11.9077	2.54447e-231	10.2228	6.80046e-204	12.8355	9.41334e-250
K02717	Rsa1.0_00009.1_g00016.1	psbP	Photosynthesis	8.83207	2.63424e-129	6.35072	7.66573e-296	6.43966	0	5.71405	1.02042e-292	7.13554	6.47944e-296
K08903	Rsa1.0_00011.1_g00047.1	psb28	Photosynthesis	2.6405	8.82469e-25	1.61085	1.19108e-11	2.7318	9.97024e-30	1.63221	1.33129e-10	2.55066	6.22765e-27
K16241	Rsa1.0_00016.1_g00067.1	HY5	Circadian rhythm - plant	0.888466	0.000156475	-2.69237	4.30833e-71	-2.68212	4.34322e-76	-3.49403	1.28219e-87	-2.7255	2.06003e-54
K02109	Rsa1.0_00017.1_g00071.1	atpF	Photosynthesis	2.87696	9.04515e-158	1.24338	1.83344e-36	1.54531	6.21955e-64	0.328813	1	0.994661	2.45389e-24
K02639	Rsa1.0_00033.1_g00031.1	petF	Photosynthesis	4.90101	2.80265e-46	2.03981	4.17754e-23	1.3026	2.09145e-14	2.45901	5.2444e-32	2.56026	1.44886e-35
K02638	Rsa1.0_00034.1_g00011.1	petE	Photosynthesis	11.8911	4.62073e-41	7.2545	2.99265e-223	6.7802	9.94165e-256	5.29089	1.51954e-257	8.08814	5.77284e-177
K03781	Rsa1.0_00034.1_g00020.1	katE	Glyoxylate and dicarboxylate metabolism	2.36596	2.06207e-55	0.314728	1	-0.548558	1	-0.175648	1	1.17671	3.46189e-11
K02639	Rsa1.0_00035.1_g00009.1	petF	Photosynthesis	4.16168	1.23007e-152	2.62107	8.35917e-88	-0.239868	1	1.45922	2.79012e-28	1.38095	1.05937e-24
K08909	Rsa1.0_00039.1_g00031.1	LHCA3	Photosynthesis - antenna proteins	12.5983	9.8993e-22	11.6149	2.20217e-38	13.1346	6.82321e-24	10.6292	9.38631e-43	12.7442	2.54959e-22
K02639	Rsa1.0_00039.1_g00055.1	petF	Photosynthesis	6.39342	6.39338e-255	2.58991	5.49774e-137	1.11072	3.43381e-26	1.47212	2.85552e-47	1.79939	3.17205e-71
K16221	Rsa1.0_00058.1_g00008.1	TCP21	Circadian rhythm - plant	0.996937	0.000221546	2.28764	5.48109e-14	1.73796	1.61131e-17	2.62887	6.51904e-26	1.84793	2.26752e-11
K00814	Rsa1.0_00060.1_g00026.1	GPT	Carbon fixation in photosynthetic organisms，Alanine, aspartate and glutamate metabolism	8.27226	2.88423e-07	8.34671	1.74431e-07	6.66839	0.00159457	7.22933	9.01944e-05	6.32961	0.00806395
K02716	Rsa1.0_00062.1_g00016.1	psbO	Photosynthesis	8.02985	1.20919e-99	9.73079	1.33675e-70	7.5297	8.04043e-152	8.65247	9.10216e-94	11.6092	1.64337e-51
K00797	Rsa1.0_00065.1_g00020.1	speE	Arginine and proline metabolism	-0.40538	1	0.383503	1	2.43294	1.28109e-45	1.09734	1.66255e-07	2.33091	1.28262e-32
K08917	Rsa1.0_00065.1_g00057.1	LHCB6	Photosynthesis - antenna proteins	7.36657	1.09055e-277	6.24707	0	6.77624	0	6.11276	0	6.92836	0
K02723	Rsa1.0_00079.1_g00001.1	psbY	Photosynthesis	7.43658	2.2439e-73	5.27229	3.07224e-181	6.8705	1.09049e-176	5.03328	1.94381e-191	5.52604	4.49277e-218
K00122	Rsa1.0_00080.1_g00026.1	FDH	Glyoxylate and dicarboxylate metabolism, Methane metabolism	-1.25741	1	1.66784	1	0.823769	1	4.76207	1.58831e-06	3.55591	0.003721
K02723	Rsa1.0_00089.1_g00032.1	psbY	Photosynthesis	10.1337	5.75797e-13	12.1024	7.88818e-20	11.6715	3.05613e-18	10.7829	3.92801e-15	12.7371	2.67257e-22
K02639	Rsa1.0_00093.1_g00033.1	petF	Photosynthesis	9.51289	6.31545e-11	7.50107	2.91459e-24	4.16175	2.651e-40	4.99128	5.68435e-21	6.74022	5.53751e-19
K12129	Rsa1.0_00099.1_g00002.1	PRR7	Circadian rhythm - plant	0.743812	0.0234194	1.16546	7.83327e-06	3.74647	1.05719e-20	4.5842	1.89773e-33	5.02834	2.30857e-48
K04035	Rsa1.0_00100.1_g00046.1	chlE	Porphyrin and chlorophyll metabolism	10.7619	6.88628e-21	12.8466	1.10055e-22	9.14806	1.31405e-46	8.27905	3.70012e-50	9.79344	9.34417e-36
K10960	Rsa1.0_00104.1_g00052.1	chlP	Porphyrin and chlorophyll metabolism	6.99815	2.61084e-179	6.8069	5.67575e-199	6.16359	1.29851e-159	6.43778	3.81088e-186	7.0496	1.19872e-202
K03405	Rsa1.0_00107.1_g00005.1	chlI	Porphyrin and chlorophyll metabolism	2.81638	1.13326e-82	2.04417	4.88718e-46	2.11954	6.86138e-57	3.25168	7.04891e-109	2.09313	1.85332e-55
K08912	Rsa1.0_00111.1_g00067.1	LHCB1	Photosynthesis - antenna proteins	10.576	2.2167e-269	9.85833	6.72348e-261	10.7702	4.42244e-289	9.54745	8.2442e-257	11.5156	1.59645e-296
K02721	Rsa1.0_00112.1_g00012.1	psbW	Photosynthesis	5.54367	4.19116e-114	1.46899	9.98518e-30	0.011317	1	0.0786892	1	-0.137581	1
K02717	Rsa1.0_00112.1_g00020.1	psbP	Photosynthesis	9.47165	1.51077e-198	6.48003	0	6.41453	0	6.21662	0	8.13645	0
K00827	Rsa1.0_00116.1_g00021.1	AGXT2	Alanine, aspartate and glutamate metabolism	-0.533461	1	-2.35777	7.11217e-54	-1.2501	3.26948e-17	-1.48319	1.57683e-31	-0.817066	6.14223e-07
K11517	Rsa1.0_00119.1_g00048.1	HAO	Glyoxylate and dicarboxylate metabolism	5.30921	1	5.55493	0.438265	5.46019	0.00021673	4.65111	1.2295e-07	6.9127	1.63089e-05
K02695	Rsa1.0_00125.1_g00015.1	psaH	Photosynthesis	-7.02797	4.16597e-06	1.79519	0.658726	0.0410405	1	-0.557839	1	-0.180132	1
K02692	Rsa1.0_00132.1_g00003.1	psaD	Photosynthesis	6.64831	4.41397e-218	5.57988	7.31137e-295	5.99281	2.3731e-235	5.90907	4.59362e-276	7.04256	1.31163e-254
K01698	Rsa1.0_00134.1_g00039.1	hemB	Porphyrin and chlorophyll metabolism	-6.22449	0.00358876	-4.20155	1	0.633165	1	-1.16707	1	-0.114894	1
K02694	Rsa1.0_00142.1_g00011.1	psaF	Photosynthesis	1.70786	8.13699e-33	2.59695	3.4362e-76	2.7136	3.72244e-74	1.98274	3.53062e-45	2.85045	1.0235e-81
K14332	Rsa1.0_00157.1_g00024.1	psaO	Photosynthesis	10.184	1.48908e-18	11.5211	8.87977e-18	9.70968	5.56096e-45	7.94022	1.22511e-64	9.38612	2.23918e-50
K00218	Rsa1.0_00161.1_g00008.1	PORC	Porphyrin and chlorophyll metabolism	11.0171	6.224e-16	9.61964	3.58068e-16	10.0501	9.5232e-13	8.93224	2.00553e-09	10.0466	9.76132e-13
K08902	Rsa1.0_00161.1_g00011.1	psb27	Photosynthesis	4.28099	2.70458e-15	3.66915	2.6815e-19	4.19101	4.39353e-35	3.49668	1.07238e-11	5.19346	3.31031e-21
K02693	Rsa1.0_00171.1_g00010.1	psaE	Photosynthesis	10.6527	2.799e-32	9.6035	1.89421e-53	9.59955	1.73234e-62	7.0132	9.41992e-131	9.22384	1.97075e-57
K08903	Rsa1.0_00171.1_g00021.1	psb28	Photosynthesis	2.93219	1.27723e-27	1.35341	6.37399e-07	1.6798	2.76494e-07	1.85607	1.96302e-15	2.29282	6.07796e-22
K02716	Rsa1.0_00176.1_g00025.1	psbO	Photosynthesis	8.96055	3.58267e-219	3.99631	1.21393e-194	4.07913	3.69671e-202	3.55557	1.74476e-158	5.17679	0
K03405	Rsa1.0_00189.1_g00013.1	chlI	Porphyrin and chlorophyll metabolism	2.94865	5.34031e-42	1.47205	1.26504e-14	1.33861	2.78598e-13	2.29367	4.74246e-32	2.26594	6.03034e-37
K12119	Rsa1.0_00190.1_g00002.1	CRY2	Circadian rhythm - plant	7.71464	2.23195e-15	5.19892	9.75565e-26	9.41936	7.47899e-11	6.82944	4.55243e-16	6.85628	1.38031e-47
K16241	Rsa1.0_00195.1_g00004.1	HY5	Circadian rhythm - plant	1.67052	1	-3.92064	1.4663e-06	-2.68389	3.53217e-36	-6.40191	2.61594e-34	-4.25963	1.80649e-11
K01623	Rsa1.0_00211.1_g00034.1	ALDO	Carbon fixation in photosynthetic organisms, Methane metabolism	13.2697	1.67022e-24	10.2658	2.42204e-70	12.8818	6.19171e-23	8.46672	5.03007e-143	9.61534	2.89776e-134
K08914	Rsa1.0_00226.1_g00018.1	LHCB3	Photosynthesis - antenna proteins	12.9279	5.18265e-23	12.831	1.24821e-22	11.6357	1.2324e-51	12.5536	1.51057e-21	9.0059	6.07311e-126
K13544	Rsa1.0_00235.1_g00023.1	PPD	Porphyrin and chlorophyll metabolism	2.42611	2.52685e-12	-1.2952	0.0752859	-1.31443	0.0185901	-1.80989	9.83135e-07	0.244648	1
K01807	Rsa1.0_00250.1_g00025.1	rpiA	Carbon fixation in photosynthetic organisms	0.131611	1	0.364167	1	2.07235	2.63637e-15	1.84316	1.67297e-06	1.09176	1
K14272	Rsa1.0_00259.1_g00001.1	GGAT	Carbon fixation in photosynthetic organisms, Glyoxylate and dicarboxylate metabolism, Alanine, aspartate and glutamate metabolism	-4.09275	1	-8.19942	5.01071e-07	-0.652569	1	-9.42563	2.22337e-10	-8.52921	6.66581e-08
K00128	Rsa1.0_00272.1_g00009.1	ALDH	Arginine and proline metabolism	0.991258	1	2.15956	0.000177307	2.11366	0.000460588	-0.145832	1	2.83168	1.86309e-05
K03542	Rsa1.0_00272.1_g00011.1	psbS	Photosynthesis	12.7065	1.27469e-21	5.1722	2.0994e-69	6.38526	5.14206e-72	4.12299	1.28901e-42	8.29956	5.78846e-64
K00318	Rsa1.0_00294.1_g00026.1	PRODH	Arginine and proline metabolism	-2.41455	2.30123e-18	-1.33191	0.00395842	-2.92622	3.57524e-27	0.231395	1	-1.0346	0.253276
K22013	Rsa1.0_00297.1_g00007.1	SGR	Porphyrin and chlorophyll metabolism	2.69144	1.22374e-13	0.557758	1	0.60599	1	0.227951	1	1.24266	7.14849e-05
K02694	Rsa1.0_00337.1_g00003.1	psaF	Photosynthesis	8.52998	1.70296e-85	6.61045	2.76842e-218	6.85444	6.33659e-205	5.69922	5.49534e-268	6.27759	2.23852e-252
K00128	Rsa1.0_00344.1_g00024.1	ALDH	Arginine and proline metabolism	2.04454	1.28562e-17	-3.70847	8.30511e-46	-2.37012	1.04334e-42	-2.56603	9.17304e-42	-2.21795	3.64645e-25
K02693	Rsa1.0_00392.1_g00007.1	psaE	Photosynthesis	13.1351	7.07348e-24	12.7731	2.03014e-22	12.0247	1.52147e-19	10.5932	3.23569e-20	11.9834	2.1722e-19
K00472	Rsa1.0_00394.1_g00015.1	P4HA	Arginine and proline metabolism	-8.61197	2.26729e-08	-9.66729	2.20464e-11	-8.52004	3.68105e-08	-8.32036	1.2542e-07	-8.09478	5.37062e-07
K13606	Rsa1.0_00402.1_g00027.1	NOL	Porphyrin and chlorophyll metabolism	7.14783	0.00315096	4.67201	1	5.80801	0.643665	1.49975	1	5.16193	0.000255847
K08915	Rsa1.0_00409.1_g00011.1	LHCB4	Photosynthesis - antenna proteins	10.5483	2.90581e-53	10.8201	1.68622e-67	9.3525	3.94797e-135	10.1539	9.27479e-79	11.6968	7.25129e-53
K05298	Rsa1.0_00419.1_g00005.1	GAPA	Carbon fixation in photosynthetic organisms	11.0365	4.01688e-22	6.41466	2.61997e-141	6.64714	1.36509e-140	5.10433	8.13635e-141	6.76237	1.17188e-155
K00600	Rsa1.0_00426.1_g00006.1	glyA	Glyoxylate and dicarboxylate metabolism, Methane metabolism	3.0947	1.44564e-30	3.5007	1.6802e-29	2.67335	4.94723e-08	2.52184	4.57216e-08	2.975	1.51071e-10
K01623	Rsa1.0_00427.1_g00014.1	ALDO	Carbon fixation in photosynthetic organisms, Methane metabolism	11.7999	1.24561e-18	12.2457	2.6129e-20	11.1605	5.21308e-59	9.94626	2.52792e-73	9.78206	4.7649e-95
K02694	Rsa1.0_00459.1_g00006.1	psaF	Photosynthesis	10.0106	2.38307e-116	7.03987	0	8.21963	0	6.38568	0	8.57611	5.35877e-234
K02636	Rsa1.0_00467.1_g00009.1	petC	Photosynthesis	11.0357	5.93396e-16	10.3303	4.85532e-19	11.1813	2.63671e-35	9.28608	3.45567e-40	10.4107	3.15033e-30
K01623	Rsa1.0_00490.1_g00017.1	ALDO	Carbon fixation in photosynthetic organisms, Methane metabolism	3.38925	4.58181e-56	0.838691	0.384063	1.79544	7.75094e-18	6.40037	2.04442e-20	0.92674	1
K02641	Rsa1.0_00549.1_g00004.1	petH	Photosynthesis	7.90605	2.50122e-27	4.0821	2.35969e-44	4.41173	2.72641e-60	2.98392	4.21382e-32	3.79286	8.54922e-54
K00218	Rsa1.0_00556.1_g00016.1	PORC	Porphyrin and chlorophyll metabolism	3.29153	9.51749e-24	2.69307	3.87437e-24	3.03644	4.50632e-19	1.24567	0.0276242	3.09168	5.47525e-20
K13600	Rsa1.0_00571.1_g00030.1	CAO	Porphyrin and chlorophyll metabolism	3.02444	1.43624e-60	2.2209	8.21157e-74	0.801088	5.55201e-15	1.72138	1.42793e-59	1.40593	1.87348e-42
K11517	Rsa1.0_00579.1_g00010.1	HAO	Glyoxylate and dicarboxylate metabolism	2.82853	4.86876e-37	1.65444	2.28552e-13	0.047817	1	0.872765	0.0540271	1.69608	4.77392e-15
K11517	Rsa1.0_00579.1_g00011.1	HAO	Glyoxylate and dicarboxylate metabolism	4.36074	3.40577e-30	2.75439	1.78216e-17	2.8743	4.01987e-30	2.01064	6.11761e-08	4.11176	6.05021e-39
K11517	Rsa1.0_00618.1_g00002.1	HAO	Glyoxylate and dicarboxylate metabolism	9.68667	1.39431e-25	5.60594	7.58045e-59	7.56549	3.00598e-25	3.09644	1.13337e-35	5.55875	2.12773e-74
K11517	Rsa1.0_00618.1_g00003.1	HAO	Glyoxylate and dicarboxylate metabolism	2.13358	1.79859e-08	2.17753	5.64249e-07	2.58125	1.59425e-08	2.33618	1.30129e-10	1.41637	0.0446182
K02695	Rsa1.0_00628.1_g00010.1	psaH	Photosynthesis	13.2026	2.16671e-24	9.18985	8.45876e-66	9.2534	9.55205e-67	9.25514	9.28135e-67	9.14301	2.14535e-81
K00218	Rsa1.0_00630.1_g00021.1	PORB	Porphyrin and chlorophyll metabolism	11.1434	8.93792e-96	6.46009	0	4.08125	2.64765e-219	3.972	5.97633e-219	4.23726	1.4514e-250
K02701	Rsa1.0_00632.1_g00005.1	psaN	Photosynthesis	7.88154	8.9868e-182	4.29253	1.60746e-243	1.17399	1.84753e-21	2.82355	3.07519e-127	3.22761	2.08014e-163
K08912	Rsa1.0_00639.1_g00009.1	LHCB1	Photosynthesis - antenna proteins	9.29915	1.63887e-09	13.5405	1.27378e-23	10.1127	9.07937e-65	9.01194	3.50941e-35	12.1492	1.91883e-18
K08912	Rsa1.0_00639.1_g00010.1	LHCB1	Photosynthesis - antenna proteins	11.2761	4.69501e-58	11.8138	4.15577e-87	6.4692	8.01523e-82	7.93293	1.28741e-112	7.84375	3.19632e-112
K11517	Rsa1.0_00642.1_g00012.1	HAO	Glyoxylate and dicarboxylate metabolism	5.97149	0.28128	7.1094	0.00239334	3.56886	1	7.5097	0.000383615	-0.114894	1
K04040	Rsa1.0_00644.1_g00006.1	chlG	Porphyrin and chlorophyll metabolism	5.19175	1.21391e-104	1.69188	4.88706e-51	1.72218	2.4251e-54	1.40348	5.51419e-34	2.15898	1.68173e-78
K08099	Rsa1.0_00662.1_g00022.1	CLH	Porphyrin and chlorophyll metabolism	-2.20386	6.29729e-06	-2.61359	0.00702379	-3.96253	1	-2.00311	0.74208	-2.55602	1
K00472	Rsa1.0_00663.1_g00003.1	P4HA	Arginine and proline metabolism	-1.02676	2.7185e-05	-3.818	2.23218e-79	-2.20159	1.15636e-34	-1.08352	1.17139e-06	-1.03826	9.63576e-06
K00830	Rsa1.0_00713.1_g00004.1	AGXT	Glyoxylate and dicarboxylate metabolism, Alanine, aspartate and glutamate metabolism, Methane metabolism	8.10537	6.04126e-16	8.21032	2.72047e-10	4.82281	5.07393e-29	5.63237	5.55203e-06	6.76288	3.69896e-21
K02437	Rsa1.0_00733.1_g00009.1	gcvH	Glyoxylate and dicarboxylate metabolism	3.17188	4.78332e-15	2.87442	1.34941e-08	3.08619	1.0538e-12	2.95182	2.22276e-07	4.85572	4.37709e-14
K02437	Rsa1.0_00752.1_g00008.1	gcvH	Glyoxylate and dicarboxylate metabolism	-4.18857	1.79974e-09	-0.0129059	1	-5.01835	1.02861e-06	-3.367	3.17683e-05	-1.95143	1
K08901	Rsa1.0_00770.1_g00003.1	psbQ	Photosynthesis	6.57161	8.68084e-58	4.155	1.51615e-82	2.37856	4.02557e-34	2.81233	3.7444e-33	4.14265	2.61258e-43
K21480	Rsa1.0_00808.1_g00006.1	HO	Porphyrin and chlorophyll metabolism	3.26667	4.91044e-44	3.12082	9.33903e-36	2.34117	5.85554e-16	2.51615	9.294e-18	2.13557	4.63455e-16
K01783	Rsa1.0_00816.1_g00004.1	RPE	Carbon fixation in photosynthetic organisms	2.12156	3.75006e-42	1.35281	1.55582e-18	0.523623	1	0.712033	0.00509225	1.52692	1.67768e-24
K02492	Rsa1.0_00835.1_g00018.1	hemA	Porphyrin and chlorophyll metabolism	3.86866	7.76329e-91	2.67638	4.31642e-62	1.67351	1.24699e-25	2.74123	3.72462e-62	3.09443	9.0106e-79
K01662	Rsa1.0_00839.1_g00012.1	dxs	Thiamine metabolism	1.64467	4.72412e-66	1.53807	1.26084e-61	0.762432	4.72507e-13	1.67536	5.00109e-67	2.72607	1.17459e-141
K00051	Rsa1.0_00860.1_g00005.1	MDH(NADH+)	Carbon fixation in photosynthetic organisms	3.58624	4.15479e-23	1.14376	0.00392014	0.475509	1	0.171379	1	1.09896	0.0040978
K08910	Rsa1.0_00861.1_g00006.1	LHCA4	Photosynthesis - antenna proteins	8.80694	1.39966e-217	7.17469	2.56462e-211	7.81437	1.8144e-255	6.67486	8.28177e-191	7.90481	1.24154e-239
K13427	Rsa1.0_00861.1_g00009.1	NOA1	Arginine and proline metabolism	-0.147418	1	-0.854686	1	-2.66846	3.71606e-26	-0.189708	1	-0.677244	1
K01915	Rsa1.0_00887.1_g00003.1	glnA	Glyoxylate and dicarboxylate metabolism	3.98101	6.52461e-50	0.311058	1	0.790507	1	-0.306097	1	1.33929	4.37831e-11
K02695	Rsa1.0_00890.1_g00011.1	psaH	Photosynthesis	11.6931	2.01268e-18	11.0088	5.49227e-16	9.99266	8.28729e-18	9.86635	3.21697e-27	10.5665	6.95957e-43
K03146	Rsa1.0_00895.1_g00009.1	THI4	Thiamine metabolism	2.87855	1.24906e-107	0.859231	7.51929e-07	1.71955	1.62776e-36	3.54618	8.85508e-160	3.18797	7.23226e-132
K00855	Rsa1.0_00917.1_g00008.1	PRK	Carbon fixation in photosynthetic organisms	10.6506	1.93896e-14	9.85795	6.08022e-12	7.28221	5.31214e-66	6.85799	2.04016e-15	10.0323	1.71901e-12
K01623	Rsa1.0_00944.1_g00007.1	ALDO	Carbon fixation in photosynthetic organisms, Methane metabolism	0.804734	0.0186775	3.00548	2.49559e-73	3.12335	8.593e-81	3.6453	2.17463e-105	4.77631	3.223e-178
K08913	Rsa1.0_01007.1_g00009.1	LHCB2	Photosynthesis - antenna proteins	10.915	3.33903e-46	9.20473	3.59524e-217	9.21847	4.20313e-145	8.10727	2.57182e-263	10.9529	8.09357e-106
K01610	Rsa1.0_01012.1_g00006.1	pckA	Carbon fixation in photosynthetic organisms	1.45	1	1.50112	1	2.32113	0.00260478	1.17577	1	1.30169	1
K01602	Rsa1.0_01047.1_g00002.1	RBCS	Carbon fixation in photosynthetic organisms, Glyoxylate and dicarboxylate metabolism	4.64881	1	6.32876	0.0335304	6.06978	0.0976117	5.44997	1	9.11782	2.9089e-08
K01455	Rsa1.0_01053.1_g00006.1	FMID	Glyoxylate and dicarboxylate metabolism	6.21137	2.11026e-14	7.79269	4.27772e-06	6.05722	1.13494e-21	5.40899	1.94875e-20	5.75875	5.01185e-39
K01455	Rsa1.0_01053.1_g00007.1	FMID	Glyoxylate and dicarboxylate metabolism	2.93678	5.48446e-09	0.627777	1	-1.01289	0.0333409	-0.0764285	1	0.379299	1
K20896	Rsa1.0_01104.1_g00011.1	TENA_E	Thiamine metabolism	-1.29894	1	1.32155	1	-1.19741	1	-2.06551	2.32289e-06	-0.740663	1
K12121	Rsa1.0_01104.1_g00015.1	PHYB	Circadian rhythm - plant	-3.02244	2.24308e-10	-0.464288	1	-7.64029	2.83629e-08	-3.45662	3.90278e-18	-2.03757	0.000148636
K14332	Rsa1.0_01151.1_g00007.1	psaO	Photosynthesis	9.88854	3.38402e-141	9.15967	4.21371e-230	9.10084	9.91551e-299	7.57759	0	8.65443	0
K08916	Rsa1.0_01187.1_g00005.1	LHCB5	Photosynthesis - antenna proteins	10.9889	1.53976e-34	7.54118	1.27916e-226	6.09792	0	6.41282	0	6.88834	0
K02698	Rsa1.0_01190.1_g00011.1	psaK	Photosynthesis	11.9575	2.21218e-19	10.3566	2.52687e-19	10.0349	5.79166e-18	9.96	9.28766e-28	12.9005	4.54145e-23
K02641	Rsa1.0_01196.1_g00010.1	petH	Photosynthesis	5.87988	3.27619e-75	3.2004	9.16627e-52	1.89769	7.98844e-25	1.32298	6.25306e-10	2.82251	1.61237e-48
K19269	Rsa1.0_01261.1_g00005.1	PGP	Glyoxylate and dicarboxylate metabolism	3.77249	6.01895e-78	2.16542	2.22485e-41	3.60895	2.7621e-69	0.944405	5.25193e-06	2.14119	8.01194e-40
K03146	Rsa1.0_01301.1_g00005.1	THI4	Thiamine metabolism	11.1326	1.45171e-15	7.10669	0.000221711	4.94815	0.144135	5.1674	1	9.44063	2.55461e-10
K12120	Rsa1.0_01302.1_g00010.1	PHYA	Circadian rhythm - plant	-10.0158	1.17153e-12	-9.87386	3.37276e-12	-8.60077	2.90962e-27	-8.43299	4.64659e-08	-9.73645	8.6761e-12
K08913	Rsa1.0_01336.1_g00008.1	LHCB2	Photosynthesis - antenna proteins	9.01876	1.9264e-46	10.5943	5.57199e-76	9.05473	1.55365e-85	9.32246	7.4513e-91	11.2853	7.31731e-62
K01602	Rsa1.0_01369.1_g00002.1	RBCS	Carbon fixation in photosynthetic organisms, Glyoxylate and dicarboxylate metabolism	9.95291	1.37916e-302	3.29928	8.78914e-197	2.9132	1.79351e-158	2.07411	1.62533e-79	3.79943	1.30156e-266
K00660	Rsa1.0_01387.1_g00005.1	CHS	Circadian rhythm - plant	9.1919	3.21663e-09	11.0474	9.46479e-15	6.48315	0.00717541	9.80047	5.75119e-11	8.44135	2.79265e-07
K02699	Rsa1.0_01394.1_g00004.1	psaL	Photosynthesis	8.0691	3.92549e-147	6.93247	9.819e-202	7.32523	2.51189e-197	6.71052	6.84555e-203	8.27243	1.08455e-160
K13051	Rsa1.0_01400.1_g00009.1	ASRGL1	Alanine, aspartate and glutamate metabolism	10.2059	8.6469e-13	4.31572	3.27795e-14	10.5266	7.9223e-14	6.18215	1.24021e-12	0.773047	1
K00927	Rsa1.0_01434.1_g00012.1	PGK	Carbon fixation in photosynthetic organisms	2.45743	1.52838e-98	1.76907	4.10837e-49	1.76929	1.14733e-49	1.62028	1.3679e-43	2.70785	2.18195e-102
K00051	Rsa1.0_01484.1_g00003.1	MDH(NADH+)	Carbon fixation in photosynthetic organisms	5.65605	1.9221e-136	2.44818	1.28088e-69	2.86779	3.50087e-81	1.89005	1.0267e-41	2.58572	4.37516e-67
K01915	Rsa1.0_01497.1_g00005.1	glnA	Glyoxylate and dicarboxylate metabolism, Alanine, aspartate and glutamate metabolism	0.410833	1	-2.56808	1.08809e-44	-1.64266	1.03359e-17	-1.21634	1.39417e-08	-0.419958	1
K08915	Rsa1.0_01513.1_g00007.1	LHCB4	Photosynthesis - antenna proteins	12.1418	9.64541e-28	10.8113	1.38438e-68	9.38382	7.65609e-126	9.6562	4.17635e-99	9.19786	1.30074e-143
K03841	Rsa1.0_01540.1_g00012.1	FBP	Carbon fixation in photosynthetic organisms, Methane metabolism	10.3412	1.45773e-13	9.7535	1.54988e-16	7.80009	2.66234e-58	5.46424	3.65234e-65	7.61958	8.61583e-51
K02113	Rsa1.0_01546.1_g00005.1	atpH	Photosynthesis	8.82727	1.56096e-72	6.98627	2.00675e-169	6.14404	4.98612e-226	5.17012	2.84084e-181	5.73222	2.314e-192
K08908	Rsa1.0_01563.1_g00007.1	LHCA2	Photosynthesis - antenna proteins	6.2028	7.52319e-168	5.14703	1.12164e-126	5.7877	6.35565e-159	5.99502	2.32146e-166	6.49919	2.92537e-193
K02716	Rsa1.0_01585.1_g00004.1	psbO	Photosynthesis	12.2334	2.85263e-28	10.5922	3.50212e-77	9.47405	4.36942e-171	8.45614	1.36526e-191	11.0853	1.37079e-72
K08909	Rsa1.0_01610.1_g00002.1	LHCA3	Photosynthesis - antenna proteins	11.9243	1.66866e-26	9.03981	1.48836e-112	7.70408	9.57644e-295	8.69937	5.09817e-123	10.8354	1.80655e-56
K08905	Rsa1.0_01635.1_g00003.1	psaG	Photosynthesis	7.01409	1.54166e-151	8.61132	2.7518e-86	9.21806	2.42649e-99	9.0537	9.4563e-56	10.619	3.17235e-32
K03428	Rsa1.0_01701.1_g00005.1	chlM	Porphyrin and chlorophyll metabolism	7.53568	5.22998e-82	4.27537	1.29627e-143	3.50648	1.39491e-137	4.1939	3.40318e-147	4.91421	3.3016e-174
K01599	Rsa1.0_01712.1_g00001.1	hemE	Porphyrin and chlorophyll metabolism	1.61752	6.60025e-48	1.74811	1.34536e-54	1.55572	5.86972e-42	1.96031	2.91038e-67	2.18941	9.68279e-83
K02699	Rsa1.0_01787.1_g00007.1	psaL	Photosynthesis	8.94824	2.2074e-09	10.489	4.55543e-14	9.50361	5.18927e-11	7.16312	4.31404e-27	10.7805	4.77719e-15
K08908	Rsa1.0_01789.1_g00003.1	LHCA2	Photosynthesis - antenna proteins	5.74524	4.41528e-06	8.28996	4.01371e-07	8.14146	9.3371e-07	6.1397	0.0202838	6.89533	0.000615485
K01100	Rsa1.0_01803.1_g00012.1	SBPase	Carbon fixation in photosynthetic organisms	10.9224	1.2892e-15	6.57833	4.63843e-87	8.42217	8.3514e-33	5.40703	4.05728e-82	6.86308	2.20198e-98
K05298	Rsa1.0_01883.1_g00010.1	GAPA	Carbon fixation in photosynthetic organisms	6.84681	6.44722e-51	7.47844	1.70179e-66	7.57377	1.86063e-119	6.65531	7.33601e-98	7.14001	4.11068e-128
K00615	Rsa1.0_01958.1_g00014.1	tktA	Carbon fixation in photosynthetic organisms	-2.19361	2.11274e-07	-0.916118	1	-1.19781	1	-2.11461	5.61372e-11	-0.315717	1
K08916	Rsa1.0_02005.1_g00002.1	LHCB5	Photosynthesis - antenna proteins	6.97401	0	6.89448	0	5.85037	0	6.57797	0	7.17816	0
K02717	Rsa1.0_02015.1_g00007.1	psbP	Photosynthesis	6.44424	7.2648e-62	3.24348	8.36275e-55	3.46552	3.42155e-69	2.24137	5.23111e-29	3.17786	4.09275e-50
K02638	Rsa1.0_02020.1_g00017.1	petE	Photosynthesis	9.94517	1.90891e-12	8.15455	3.4838e-24	8.45501	7.93681e-12	8.37149	1.54158e-11	9.34596	1.22038e-10
K01783	Rsa1.0_02085.1_g00001.1	RPE	Carbon fixation in photosynthetic organisms	2.40327	2.81581e-83	2.01486	1.23376e-57	1.26007	6.7228e-22	1.22271	3.74417e-19	1.75117	4.33106e-42
K08912	Rsa1.0_02101.1_g00002.1	LHCB1	Photosynthesis - antenna proteins	10.3593	4.76588e-215	11.4522	5.90119e-253	9.496	9.58645e-257	9.40032	2.96912e-263	10.4523	1.57869e-281
K08912	Rsa1.0_02101.1_g00004.1	LHCB1	Photosynthesis - antenna proteins	10.2257	1.46457e-77	8.516	7.52649e-188	9.24871	2.81101e-248	8.44123	6.08949e-259	7.5454	1.25674e-293
K16241	Rsa1.0_02116.1_g00001.1	HY5	Circadian rhythm - plant	2.11151	3.85649e-06	-3.23992	2.76131e-20	-2.0373	1.6473e-08	-3.25591	3.14038e-14	-2.18584	0.000291764
K08912	Rsa1.0_02163.1_g00003.1	LHCB1	Photosynthesis - antenna proteins	10.398	7.07784e-130	11.2279	1.49586e-148	12.3147	6.17138e-182	10.5374	5.27238e-152	12.5524	3.44111e-192
K01580	Rsa1.0_02167.1_g00003.1	gadB	Alanine, aspartate and glutamate metabolism	5.14463	1.18831e-08	2.96378	2.12681e-05	-0.816937	1	-3.56069	4.24524e-11	-0.0638522	1
K00819	Rsa1.0_02200.1_g00003.1	rocD	Arginine and proline metabolism	1.12141	1.51843e-18	0.22379	1	2.33634	5.61772e-97	0.448762	1	0.87162	9.12034e-11
K16241	Rsa1.0_02208.1_g00006.1	HY5	Circadian rhythm - plant	0.826236	6.71331e-07	-2.92029	2.40129e-136	-3.08905	3.78619e-193	-2.59245	4.89595e-116	-2.00288	2.54983e-70
K08915	Rsa1.0_02221.1_g00007.1	LHCB4	Photosynthesis - antenna proteins	7.56892	2.61537e-51	2.31047	3.47194e-20	2.43824	3.49491e-22	1.18924	0.00754409	3.98078	5.21141e-49
K03541	Rsa1.0_02226.1_g00005.1	psbR	Photosynthesis	13.4989	1.87055e-25	8.68779	4.47826e-90	13.6113	6.06821e-26	9.5989	1.42378e-43	13.2887	1.36883e-24
K01953	Rsa1.0_02233.1_g00006.1	asnB	Alanine, aspartate and glutamate metabolism	-7.13896	4.65012e-29	-5.61963	0.0040611	-4.24762	6.89236e-13	-11.3531	2.92568e-21	0.846901	1
K00128	Rsa1.0_02253.1_g00007.1	ALDH	Arginine and proline metabolism	3.14449	9.95884e-23	1.57726	1	2.18817	0.00832059	1.7923	0.00155525	2.84723	4.52888e-18
K08099	Rsa1.0_02259.1_g00005.1	CLH	Porphyrin and chlorophyll metabolism	2.69659	0.000427197	-1.96751	1	-0.918353	1	-2.41343	9.38974e-06	1.34692	0.894429
K08099	Rsa1.0_02259.1_g00007.1	CLH	Porphyrin and chlorophyll metabolism	4.06477	1.46759e-11	-1.71198	0.469175	-0.749479	1	-2.42914	1.80586e-08	1.14063	1
K00284	Rsa1.0_02266.1_g00002.1	GLU	Glyoxylate and dicarboxylate metabolism	3.76077	2.33844e-20	0.43634	1	-0.462782	1	-1.43466	1	-3.81759	9.90134e-21
K00855	Rsa1.0_02322.1_g00003.1	PRK	Carbon fixation in photosynthetic organisms	6.67489	5.64036e-06	4.82966	2.19821e-34	3.28253	1.24364e-65	3.29203	9.18848e-41	4.95494	1.44844e-80
K02723	Rsa1.0_02420.1_g00005.1	psbY	Photosynthesis	2.03972	4.12538e-75	1.30116	1.30868e-40	0.822002	5.06594e-17	0.738692	1.41119e-13	0.497899	0.000130979
K08907	Rsa1.0_02429.1_g00005.1	LHCA1	Photosynthesis - antenna proteins	9.37261	1.69852e-120	7.1156	2.30114e-256	7.87232	6.27923e-158	6.56537	1.04527e-210	7.64384	1.49151e-205
K00058	Rsa1.0_02533.1_g00004.1	serA	Methane metabolism	8.11156	5.53737e-07	8.27605	2.03493e-07	7.71537	1.22963e-14	7.46439	3.36385e-08	8.11581	1.6253e-16
K01647	Rsa1.0_02570.1_g00007.1	CS	Glyoxylate and dicarboxylate metabolism	-0.906807	1	-1.29596	1	-3.53845	1.2366e-11	-5.82616	1.07062e-09	-1.74794	0.00837145
K08908	Rsa1.0_02580.1_g00002.1	LHCA2	Photosynthesis - antenna proteins	-0.381572	1	0.761658	1	0.126668	1	2.14544	1.70864e-16	1.62313	6.55153e-06
K01803	Rsa1.0_02591.1_g00003.1	TPI	Carbon fixation in photosynthetic organisms	-10.0094	1.46353e-12	-9.90542	3.19012e-12	-10.5238	3.18205e-14	-10.0863	8.34917e-13	-6.93887	7.81161e-07
K02639	Rsa1.0_02647.1_g00007.1	petF	Photosynthesis	3.36049	4.08293e-81	1.90569	4.37735e-31	1.51828	1.06369e-20	1.61986	3.27049e-21	1.92436	5.88991e-30
K13600	Rsa1.0_02667.1_g00003.1	CAO	Porphyrin and chlorophyll metabolism	3.11997	1.92297e-89	3.64956	2.25702e-151	2.4441	4.09218e-96	3.15829	5.29326e-133	2.77094	4.04914e-108
K01915	Rsa1.0_02678.1_g00001.1	glnA	Glyoxylate and dicarboxylate metabolism, Alanine, aspartate and glutamate metabolism	-1.54321	1.01539e-25	-2.24389	1.60512e-56	-1.5591	1.92642e-20	-2.14999	1.68534e-54	-1.17688	1.61772e-14
K15919	Rsa1.0_02733.1_g00001.1	HPR2_3	Glyoxylate and dicarboxylate metabolism	-7.11431	0.000518886	-2.67638	1	-0.262948	1	-3.25947	1	-4.36754	1
K00855	Rsa1.0_02756.1_g00004.1	PRK	Carbon fixation in photosynthetic organisms	8.83472	1.64235e-20	7.8169	1.34754e-26	5.79162	2.58611e-62	5.61234	3.64374e-20	6.85677	7.72059e-28
K01647	Rsa1.0_02762.1_g00002.1	CS	Glyoxylate and dicarboxylate metabolism	-2.47309	3.94683e-38	-1.73035	3.48414e-25	-1.77098	3.07532e-18	-0.907296	4.19169e-07	-1.39612	4.36125e-17
K13544	Rsa1.0_02769.1_g00002.1	PPD	Porphyrin and chlorophyll metabolism	6.32819	0.0118483	2.92874	0.00949002	1.72145	0.0626457	0.996194	1	2.07349	1
K08905	Rsa1.0_02774.1_g00005.1	psaG	Photosynthesis	12.061	8.05248e-20	9.87902	3.04932e-37	10.4564	4.94105e-31	7.76679	4.25208e-57	9.86227	4.08097e-37
K01915	Rsa1.0_02908.1_g00002.1	glnA	Glyoxylate and dicarboxylate metabolism	2.17289	1.71353e-42	1.42603	1.23519e-17	1.44766	1.94494e-18	1.63757	2.00921e-24	2.68186	2.97005e-62
K01611	Rsa1.0_03090.1_g00004.1	speD	Arginine and proline metabolism	0.205025	1	3.73929	0.102468	2.68634	1.5457e-08	2.67576	2.19697e-11	0.832063	1
K02717	Rsa1.0_03100.1_g00001.1	psbP	Photosynthesis	7.99371	3.33847e-93	7.42855	8.60692e-145	4.99244	1.23601e-178	7.37139	1.23279e-105	7.20769	9.26186e-147
K08908	Rsa1.0_03134.1_g00007.1	LHCA2	Photosynthesis - antenna proteins	9.96192	6.0928e-86	8.24391	7.25034e-178	10.1284	5.08576e-145	8.72708	1.17721e-199	12.4727	2.99829e-45
K00121	Rsa1.0_03277.1_g00002.1	frmA	Methane metabolism	1.54031	7.19528e-53	1.30113	3.68469e-37	2.20379	1.44527e-107	1.99075	3.85965e-87	2.52118	7.4296e-141
K05298	Rsa1.0_03303.1_g00003.1	GAPA	Carbon fixation in photosynthetic organisms	7.52228	3.14081e-75	4.29256	4.73268e-73	2.66393	3.64568e-32	1.85987	4.43964e-12	3.58936	1.47914e-52
K01749	Rsa1.0_03527.1_g00002.1	hemC	Porphyrin and chlorophyll metabolism	2.38918	1	3.9542	0.00929096	5.08508	1	-3.64506	1	3.58487	5.10189e-05
K03403	Rsa1.0_03609.1_g00003.1	chlH	Porphyrin and chlorophyll metabolism	8.6368	1.30972e-62	4.1373	3.23697e-160	1.72868	3.62083e-34	1.62438	3.92111e-29	2.9012	7.82908e-96
K02699	Rsa1.0_03694.1_g00001.1	psaL	Photosynthesis	12.032	1.13838e-19	10.587	5.25966e-43	9.45658	5.1552e-60	8.71346	6.91626e-72	11.0674	5.85998e-35
K00850	Rsa1.0_03711.1_g00002.1	PFK	Methane metabolism	0.581812	1	-1.99793	0.000745053	1.61437	1	0.432633	1	3.72654	1.96114e-07
K16241	Rsa1.0_03795.1_g00001.1	HY5	Circadian rhythm - plant	-1.32317	0.0103225	-1.60741	1.52593e-05	-1.59907	5.71252e-06	-2.65848	1.80133e-13	-1.57556	0.000457603
K02437	Rsa1.0_03873.1_g00003.1	gcvH	Glyoxylate and dicarboxylate metabolism	4.92003	4.17543e-45	2.73736	8.83166e-19	3.33435	9.30954e-27	1.45777	0.0212028	2.59318	4.40693e-10
K01662	Rsa1.0_03919.1_g00001.1	dxs	Thiamine metabolism	0.125537	1	0.655252	1	0.377807	1	2.05793	8.93168e-20	2.17484	3.05219e-22
K02701	Rsa1.0_03944.1_g00003.1	psaN	Photosynthesis	7.45961	2.41983e-62	7.58739	2.06332e-59	6.52278	3.19697e-150	8.21788	1.04738e-44	9.24674	1.46985e-23
K01602	Rsa1.0_04010.1_g00001.1	RBCS	Carbon fixation in photosynthetic organisms, Glyoxylate and dicarboxylate metabolism	13.0487	2.86345e-23	12.1209	1.14249e-19	9.63118	2.81706e-11	8.79503	6.74729e-09	10.72	1.00073e-14
K03841	Rsa1.0_04033.1_g00003.1	FBP	Carbon fixation in photosynthetic organisms, Methane metabolism	5.90854	0.0418329	8.345	1.24707e-07	9.84686	7.24618e-12	7.23629	6.24286e-05	9.57773	4.69975e-11
K00058	Rsa1.0_04107.1_g00002.1	serA	Methane metabolism	1.4144	1	2.89386	1	-1.54285	1	3.87797	2.25144e-06	-0.975203	1
K02639	Rsa1.0_04110.1_g00002.1	petF	Photosynthesis	2.60346	1.69767e-49	1.00849	7.45749e-08	0.339991	1	0.987572	3.97948e-07	0.749258	0.00247629
K08907	Rsa1.0_04123.1_g00004.1	LHCA1	Photosynthesis - antenna proteins	8.86255	8.20453e-112	9.96506	1.05068e-74	8.07265	1.26703e-157	9.05326	4.549e-61	10.8801	2.05651e-33
K08913	Rsa1.0_04138.1_g00003.1	LHCB2	Photosynthesis - antenna proteins	3.82554	3.45862e-68	3.712	4.97133e-142	2.86467	2.67257e-84	5.25767	2.43417e-221	5.52551	2.90096e-242
K02698	Rsa1.0_04198.1_g00003.1	psaK	Photosynthesis	11.49	1.45766e-24	8.94797	3.43467e-100	11.1976	4.07334e-36	9.23459	1.84531e-74	11.1138	1.66177e-35
K08909	Rsa1.0_04201.1_g00002.1	LHCA3	Photosynthesis - antenna proteins	9.17158	6.35602e-10	9.88776	4.4622e-12	10.6363	1.76132e-14	9.37576	1.515e-10	9.83261	6.45638e-12
K08914	Rsa1.0_04264.1_g00002.1	LHCB3	Photosynthesis - antenna proteins	10.7668	1.66814e-44	8.79272	2.35376e-200	8.90732	2.13284e-239	8.81069	9.41359e-160	9.71708	3.69273e-140
K02692	Rsa1.0_04332.1_g00004.1	psaD	Photosynthesis	12.6063	5.70682e-22	9.88011	1.90046e-37	12.0587	7.34234e-20	8.35004	9.63746e-54	11.8287	5.28374e-19
K14272	Rsa1.0_04817.1_g00001.1	GGAT	Carbon fixation in photosynthetic organisms, Glyoxylate and dicarboxylate metabolism, Alanine, aspartate and glutamate metabolism	-4.18743	0.000573233	-4.74059	0.0082156	-2.76039	0.000835203	-2.52874	0.00183642	-2.45226	1
K01623	Rsa1.0_04954.1_g00003.1	ALDO	Carbon fixation in photosynthetic organisms, Methane metabolism	3.56063	1	0.519798	1	3.91302	0.00321978	0.74379	1	4.64788	0.000195216
K00609	Rsa1.0_05000.1_g00003.1	pyrB	Alanine, aspartate and glutamate metabolism	-4.42649	7.03638e-69	-2.56134	1.62374e-27	-3.61585	1.61623e-87	-4.64696	2.08464e-94	-4.50076	8.5332e-55
K00318	Rsa1.0_05106.1_g00002.1	PRODH	Arginine and proline metabolism	-1.80841	0.844791	0.210609	1	-2.78052	7.68027e-06	-2.30451	0.0709433	-2.81236	1
K03541	Rsa1.0_05208.1_g00002.1	psbR	Photosynthesis	8.50055	3.49481e-181	3.36666	2.23488e-225	2.30066	2.19022e-122	2.78466	1.60575e-164	3.55457	2.37799e-260
K02641	Rsa1.0_05494.1_g00002.1	petH	Photosynthesis	8.60113	3.27589e-06	-1.00482	1	5.88474	0.449538	2.93009	1	0.0475069	1
K00472	Rsa1.0_05499.1_g00003.1	P4HA	Arginine and proline metabolism	0.892443	0.124379	1.24806	1.94118e-06	2.27553	2.4747e-26	5.42511	4.20779e-30	6.53474	2.69254e-42
K03541	Rsa1.0_05506.1_g00002.1	psbR	Photosynthesis	-1.26105	1	3.21185	1	-7.954	5.93227e-06	-7.10351	2.86779e-06	-3.83283	0.000182571
K08901	Rsa1.0_05544.1_g00003.1	psbQ	Photosynthesis	9.69106	2.09384e-201	9.3697	5.98965e-167	6.55765	0	7.91424	8.01203e-290	8.83956	3.32986e-241
K16221	Rsa1.0_05545.1_g00002.1	TCP21	Circadian rhythm - plant	0.418194	1	0.506413	1	1.14464	0.0267104	2.20554	1.68935e-12	1.84988	2.18239e-08
K08906	Rsa1.0_05687.1_g00002.1	petJ	Photosynthesis	7.79477	3.07907e-06	4.00607	4.56608e-18	4.88744	1.93244e-19	4.49934	1.86152e-11	3.57625	2.5714e-10
K00600	Rsa1.0_05755.1_g00002.1	glyA	Glyoxylate and dicarboxylate metabolism, Methane metabolism	6.10768	4.15992e-68	5.46055	1.9536e-53	7.30418	2.22946e-31	5.00326	7.51103e-55	5.16801	5.70588e-58
K13606	Rsa1.0_05760.1_g00001.1	NOL	Porphyrin and chlorophyll metabolism	5.18499	3.88443e-69	1.05964	8.71337e-06	1.0226	0.00255096	0.952861	0.00218726	1.87187	1.33287e-24
K03147	Rsa1.0_05778.1_g00001.1	thiC	Thiamine metabolism	8.40083	1.05187e-103	6.87274	3.11629e-11	6.79997	2.48503e-15	4.97527	9.02074e-29	9.18851	2.5685e-14
K08912	Rsa1.0_05812.1_g00002.1	LHCB1	Photosynthesis - antenna proteins	9.45748	1.30808e-118	11.0899	1.06313e-95	9.23214	3.30366e-205	8.02011	7.81393e-174	9.99124	1.9444e-114
K03115	Rsa1.0_05900.1_g00002.1	CSNK2B	Circadian rhythm - plant	-2.15164	3.7434e-50	-1.97056	1.00262e-44	-2.12768	1.86534e-55	-2.09351	1.79478e-51	-1.35865	1.49077e-20
K00026	Rsa1.0_05957.1_g00001.1	MDH2	Carbon fixation in photosynthetic organisms, Glyoxylate and dicarboxylate metabolism	1.30082	0.00893181	1.19069	0.566763	1.24444	1	2.29083	2.45718e-07	0.737766	1
K01602	Rsa1.0_06054.1_g00001.1	RBCS	Carbon fixation in photosynthetic organisms, Glyoxylate and dicarboxylate metabolism	6.99532	1.09291e-26	10.2691	3.21356e-12	7.72715	3.69675e-08	6.16253	0.0318981	8.39497	4.26038e-07
K01623	Rsa1.0_06203.1_g00001.1	ALDO	Carbon fixation in photosynthetic organisms, Methane metabolism	6.81848	0.00260278	6.88465	0.00173981	3.75587	1	6.64501	0.00512883	7.34845	0.000184602
K02721	Rsa1.0_06392.1_g00003.1	psbW	Photosynthesis	9.97254	4.9435e-87	5.07797	0	3.78624	4.10156e-248	3.70503	1.17694e-230	4.65965	0
K00830	Rsa1.0_06521.1_g00002.1	AGXT	Glyoxylate and dicarboxylate metabolism, Alanine, aspartate and glutamate metabolism, Methane metabolism	0.225103	1	-6.99906	0.000439468	0.311674	1	2.95037	4.82856e-06	2.13463	0.000190748
K03146	Rsa1.0_06637.1_g00001.1	THI4	Thiamine metabolism	3.89626	1.87405e-80	1.74281	1.10507e-09	3.26205	2.20055e-49	3.58046	1.29333e-43	3.79385	1.06378e-75
K10960	Rsa1.0_06710.1_g00001.1	chlP	Porphyrin and chlorophyll metabolism	4.24541	9.11433e-33	4.14291	1.07131e-45	4.43599	2.96568e-48	5.008	6.76042e-50	7.05074	6.72446e-36
K14454	Rsa1.0_07854.1_g00001.1	GOT1	Carbon fixation in photosynthetic organisms, Alanine, aspartate and glutamate metabolism	0.621006	1	-3.04898	1.3609e-60	0.190629	1	-1.66832	1.15579e-20	-0.662141	1
K12657	Rsa1.0_07894.1_g00001.1	ALDH18A1	Arginine and proline metabolism	1.02336	1.74738e-19	1.25579	5.8304e-30	2.308	2.04651e-36	1.8082	6.98927e-54	1.48188	1.32905e-42
K00026	Rsa1.0_08355.1_g00001.1	MDH2	Carbon fixation in photosynthetic organisms, Glyoxylate and dicarboxylate metabolism	-6.92518	0.00354874	-0.695102	1	-2.08322	1	-0.715045	1	-2.90739	1
K01681	Rsa1.0_08358.1_g00001.1	ACO	Glyoxylate and dicarboxylate metabolism	-1.38797	2.35666e-18	-2.12977	2.83084e-47	-2.36568	7.8725e-56	-1.86763	9.57384e-36	-1.53209	4.08706e-23
K14454	Rsa1.0_08390.1_g00001.1	GOT1	Carbon fixation in photosynthetic organisms, Alanine, aspartate and glutamate metabolism, Arginine and proline metabolism	-1.6028	1.78385e-17	-2.42354	5.69291e-44	-2.63251	3.56641e-42	-1.74378	4.17825e-24	-0.603974	1
K00134	Rsa1.0_08856.1_g00001.1	GAPDH	Carbon fixation in photosynthetic organisms	2.06396	2.32639e-25	0.815293	0.00237187	0.354073	1	-0.19022	1	0.304209	1
K00850	Rsa1.0_08980.1_g00002.1	PFK	Methane metabolism	6.3095	0.000187659	8.97474	8.06796e-09	8.7931	2.42292e-08	7.9982	2.48734e-06	5.65363	0.223987
K08905	Rsa1.0_09048.1_g00002.1	psaG	Photosynthesis	9.82186	4.34306e-12	9.9369	1.87185e-12	10.3162	1.12338e-13	8.1264	1.74017e-17	10.8665	1.69007e-15
K02638	Rsa1.0_09490.1_g00002.1	petE	Photosynthesis	11.3372	7.40682e-17	11.9321	5.22872e-19	5.15202	1.92218e-89	9.04334	9.89351e-14	11.3237	7.94564e-17
K08913	Rsa1.0_09928.1_g00001.1	LHCB2	Photosynthesis - antenna proteins	11.0258	4.30167e-47	4.61274	0	5.27167	5.12321e-262	3.02066	4.56528e-157	4.45899	0
K00284	Rsa1.0_10020.1_g00001.1	GLU	Glyoxylate and dicarboxylate metabolism	-3.12154	9.8886e-44	-3.39316	9.59201e-53	-2.72347	4.29314e-15	-3.1017	1.24922e-54	-2.92529	8.22979e-49
K00382	Rsa1.0_10201.1_g00002.1	DLD	Glyoxylate and dicarboxylate metabolism	-2.20952	1.86192e-13	-2.28973	5.68018e-12	-1.8201	7.90943e-06	-2.15312	4.97467e-14	-1.55097	5.28488e-05
K00284	Rsa1.0_10547.1_g00001.1	GLU	Glyoxylate and dicarboxylate metabolism	-2.60181	9.98877e-40	-2.16282	1.10936e-28	-1.79935	4.61816e-13	-2.679	2.1519e-45	-2.69871	3.04984e-45
K08913	Rsa1.0_10846.1_g00001.1	LHCB2	Photosynthesis - antenna proteins	8.5546	1.80132e-19	5.75186	2.12553e-109	5.31054	1.14988e-69	4.31684	4.07471e-109	4.73965	1.1112e-130
K08917	Rsa1.0_10932.1_g00002.1	LHCB6	Photosynthesis - antenna proteins	8.96676	1.19356e-104	8.72656	5.39373e-144	8.4504	1.95957e-102	6.70852	5.59112e-130	8.72919	6.58306e-114
K03781	Rsa1.0_11435.1_g00001.1	katE	Glyoxylate and dicarboxylate metabolism	1.14305	0.0473805	-0.859499	1	-2.50207	9.23036e-23	-1.73622	1.0141e-08	-2.42443	2.63554e-18
K00051	Rsa1.0_11573.1_g00002.1	MDH(NADH+)	Carbon fixation in photosynthetic organisms	3.13059	1.67214e-13	1.38605	0.267574	0.98623	1	0.949486	1	3.16701	5.2057e-12
K00284	Rsa1.0_11656.1_g00001.1	GLU	Glyoxylate and dicarboxylate metabolism	-8.87362	4.60424e-09	-6.88965	1.50111e-06	-6.74212	0.000934467	-7.11291	4.08101e-12	-7.55558	1.40189e-08
K00029	Rsa1.0_11756.1_g00001.1	maeB	Carbon fixation in photosynthetic organisms	-2.58939	5.62163e-39	-3.09311	1.15899e-39	-1.54471	5.10855e-05	-2.83736	4.24821e-39	-3.02507	9.53552e-44
K16241	Rsa1.0_12036.1_g00001.1	HY5	Circadian rhythm - plant	-1.68385	1	-3.21659	0.000867371	-2.37325	1.18233e-19	-5.33401	1.4068e-19	-3.18598	0.00635955
K03542	Rsa1.0_13747.1_g00001.1	psbS	Photosynthesis	9.97048	5.26303e-12	8.11711	1.86799e-41	8.9889	4.39e-13	10.9246	4.8329e-15	11.036	2.0581e-15
K04035	Rsa1.0_14292.1_g00001.1	chlE	Porphyrin and chlorophyll metabolism	4.46386	1.21154e-188	3.78142	1.64911e-170	3.94668	1.22027e-183	3.8538	1.04256e-174	3.32243	5.22813e-140
K02636	Rsa1.0_14660.1_g00001.1	petC	Photosynthesis	9.12282	5.19769e-64	4.53378	1.67455e-200	5.3561	3.65362e-261	3.82981	8.79514e-184	5.3389	7.25201e-282
K03541	Rsa1.0_14746.1_g00002.1	psbR	Photosynthesis	8.64186	8.01876e-98	4.73367	3.16775e-143	6.49465	1.10977e-145	4.86244	2.13134e-124	7.23245	5.06258e-179
K03146	Rsa1.0_16552.1_g00002.1	THI4	Thiamine metabolism	6.135	4.52831e-88	5.42312	3.82879e-23	5.39315	6.73318e-46	5.34116	1.03491e-40	5.06638	4.87431e-62
K02115	Rsa1.0_18326.1_g00001.1	atpG	Photosynthesis	8.24197	1.76268e-71	8.74923	1.18915e-73	8.3702	4.91324e-125	9.72274	1.38209e-45	11.6361	2.73508e-25
K01939	Rsa1.0_19899.1_g00001.1	purA	Alanine, aspartate and glutamate metabolism	-9.53366	4.79488e-11	-8.34616	1.01388e-07	-10.1278	7.01896e-13	-9.73903	2.97514e-16	-10.7538	6.35515e-15
K01662	Rsa1.0_19907.1_g00001.1	dxs	Thiamine metabolism	-0.506012	1	3.8761	7.0485e-06	-0.217003	1	3.18427	1.83511e-11	4.07995	3.66624e-15
K00318	Rsa1.0_21127.1_g00001.1	PRODH	Arginine and proline metabolism	-2.73344	2.45431e-05	-2.08489	1	-3.44731	1.9936e-08	-2.01239	1	-1.33232	1
K00831	Rsa1.0_21688.1_g00001.1	serC	Methane metabolism	-3.82118	2.89143e-151	-0.838762	2.74316e-06	-2.51321	2.81251e-30	-1.55973	1.02533e-23	-2.96301	2.12562e-65
K01803	Rsa1.0_22058.1_g00001.1	TPI	Carbon fixation in photosynthetic organisms	-8.46549	4.86574e-08	-10.6747	1.10734e-14	-9.9799	1.8989e-12	-8.33143	1.14309e-07	-7.99185	8.66939e-07
K01783	Rsa1.0_22496.1_g00001.1	RPE	Carbon fixation in photosynthetic organisms	4.31519	7.87537e-48	2.39746	3.4208e-17	-0.266787	1	2.21449	1.77044e-14	1.73268	9.87569e-08
K01681	Rsa1.0_22655.1_g00001.1	ACO	Glyoxylate and dicarboxylate metabolism	-7.46045	6.00249e-35	-10.9483	1.22927e-15	-10.8514	2.6276e-15	-6.07208	1.41104e-82	-9.71512	1.80928e-16
K01915	Rsa1.0_25053.1_g00001.1	glnA	Glyoxylate and dicarboxylate metabolism, Alanine, aspartate and glutamate metabolism	4.38781	6.20368e-10	3.34576	0.000264886	5.03073	1.97372e-10	3.74314	1.24027e-05	5.00048	8.928e-09
K10960	Rsa1.0_25222.1_g00001.1	chlP	Porphyrin and chlorophyll metabolism	5.26698	5.03293e-24	5.24457	2.61477e-18	7.12544	5.77727e-12	5.99653	1.02941e-19	5.80868	2.72332e-23
K01689	Rsa1.0_25656.1_g00001.1	ENO	Methane metabolism	-8.58747	3.36684e-08	-3.68033	1.68167e-10	-7.99579	1.18318e-06	-8.60986	2.99651e-08	-8.47999	6.59318e-08
K10960	Rsa1.0_27736.1_g00002.1	chlP	Porphyrin and chlorophyll metabolism	6.82374	1.81009e-65	5.7416	8.80644e-100	6.11085	4.00387e-85	6.03092	1.50257e-85	7.01802	9.70358e-70
K03115	Rsa1.0_30426.1_g00001.1	CSNK2B	Circadian rhythm - plant	10.1764	4.36537e-13	9.97864	1.79856e-12	10.6165	1.52659e-14	10.1886	3.78644e-13	9.75254	8.85847e-12
K00286	Rsa1.0_36357.1_g00001.1	proC	Arginine and proline metabolism	2.36831	1.08468e-06	2.44955	1.37343e-05	2.25771	1.67058e-05	1.54809	1	1.65378	0.516526
K08916	Rsa1.0_36558.1_g00001.1	LHCB5	Photosynthesis - antenna proteins	9.27039	2.32188e-10	10.3038	1.56055e-13	8.86806	1.57914e-36	6.17841	5.99152e-78	8.6542	9.22578e-49
K13427	Rsa1.0_39756.1_g00001.1	NOA1	Arginine and proline metabolism	0.220309	1	-4.77132	1	-7.43303	8.46723e-05	-6.54306	0.00664451	-7.09984	0.000454909
K03403	Rsa1.0_39956.1_g00001.1	chlH	Porphyrin and chlorophyll metabolism	7.12339	0.000138584	-5.24473	0.726248	-8.89064	5.18025e-09	-0.54554	1	1.52056	0.000427748
K08917	Rsa1.0_43698.1_g00001.1	LHCB6	Photosynthesis - antenna proteins	8.63537	6.08385e-126	7.51727	1.06276e-239	7.60059	6.58302e-177	6.35119	2.2098e-237	9.10853	3.91902e-127
K13427	Rsa1.0_45239.1_g00001.1	NOA1	Arginine and proline metabolism	-0.471971	1	-6.95891	0.000667813	-7.11243	0.000291297	-6.33647	0.0126647	-6.49783	0.0058298
K01845	Rsa1.0_45512.1_g00001.1	hemL	Porphyrin and chlorophyll metabolism	2.33432	2.60823e-08	0.465282	1	8.40316	9.02563e-08	0.788003	1	2.46039	7.66661e-11
K00831	Rsa1.0_45797.1_g00001.1	serC	Methane metabolism	4.07404	1.23512e-91	1.83442	8.13165e-06	5.40626	2.7287e-33	4.24529	1.34182e-37	4.92371	1.62916e-63
K08907	Rsa1.0_47220.1_g00001.1	LHCA1	Photosynthesis - antenna proteins	9.77731	1.12781e-11	8.90424	3.61325e-09	10.1717	6.39823e-13	7.46748	2.77358e-08	8.75018	9.38682e-09
K10960	Rsa1.0_48139.1_g00001.1	chlP	Porphyrin and chlorophyll metabolism	5.46933	2.09037e-80	5.46224	6.98463e-91	5.73997	4.15718e-84	5.64805	1.75981e-89	6.85917	7.42758e-76
K03115	Rsa1.0_50931.1_g00001.1	CSNK2B	Circadian rhythm - plant	10.2816	1.47558e-13	8.30216	2.35614e-11	10.7026	5.65209e-15	10.3898	6.20247e-14	10.1435	3.93197e-13
K08905	Rsa1.0_51013.1_g00001.1	psaG	Photosynthesis	9.42612	1.5538e-15	7.43888	4.24885e-47	11.8462	4.86685e-19	6.8453	2.75951e-48	7.76852	6.6064e-40
K01433	Rsa1.0_53228.1_g00001.1	purU	Glyoxylate and dicarboxylate metabolism	2.76383	2.70989e-14	7.85305	1.75368e-06	3.0109	3.76488e-19	4.68626	1.66392e-25	3.62834	2.96401e-17
K01662	Rsa1.0_55088.1_g00001.1	dxs	Thiamine metabolism	0.116842	1	6.95571	0.000672345	0.541907	1	4.73355	0.000145788	4.40041	8.88405e-05
K02259	Rsa1.0_58368.1_g00001.1	COX15	Porphyrin and chlorophyll metabolism	-2.7988	0.00213099	-5.38524	0.000138046	-2.59263	0.00343172	-5.84592	4.88718e-06	-2.83951	1
K01689	Rsa1.0_58614.1_g00001.1	ENO	Methane metabolism	-6.70694	0.00298748	-5.33615	0.867218	-5.81863	0.15801	-6.68815	0.00349862	-6.84992	0.00158935
K01662	Rsa1.0_59597.1_g00001.1	dxs	Thiamine metabolism	0.685188	1	6.9302	0.000980729	0.27995	1	4.46919	9.36407e-05	4.77806	0.000179853
K01845	Rsa1.0_64841.1_g00001.1	hemL	Porphyrin and chlorophyll metabolism	1.44699	0.271736	0.679416	1	7.18111	2.93202e-07	0.697678	1	2.63493	4.00508e-14
K03146	Rsa1.0_65364.1_g00001.1	THI4	Thiamine metabolism	4.08891	1.97005e-40	2.85167	0.000137553	3.84292	3.60258e-26	4.11228	3.07142e-18	3.50091	4.62586e-29
K08917	Rsa1.0_66862.1_g00001.1	LHCB6	Photosynthesis - antenna proteins	9.18044	3.28398e-40	8.16139	2.24955e-94	7.46561	1.96812e-83	6.24108	3.68398e-151	7.89175	2.72367e-82
K01885	Rsa1.0_67567.1_g00001.1	EARS	Porphyrin and chlorophyll metabolism	4.50395	6.46798e-19	2.71228	2.24165e-15	2.12649	0.000321392	2.72397	1.05125e-11	1.54497	0.00575879
K01689	Rsa1.0_68558.1_g00001.1	ENO	Methane metabolism	-4.93958	0.00136654	-1.79362	0.706437	-4.36758	0.0523126	-3.8485	6.87151e-06	-2.04098	0.287374
K01803	Rsa1.0_72343.1_g00001.1	TPI	Carbon fixation in photosynthetic organisms	-9.47485	6.41028e-11	-10.6241	1.54481e-14	-10.4199	7.03625e-14	-9.35968	1.42091e-10	-8.85596	3.99794e-09
