# Supplementary material for: Comparative transcriptome analysis identifies genes associated with chlorophyll levels and reveals photosynthesis in green flesh of radish taproot
Source: PLoS One. 2021 May 27;16(5):e0252031. doi: 10.1371/journal.pone.0252031 (PMC8158985; doi:10.1371/journal.pone.0252031)
Supplement: S7 Table — (XLSX) [file pone.0252031.s011.xlsx]

## Sheet: Sheet3
Table S7 Genes involved in carbon fixation pathway.
序号	KEGG Namea	RSA Namea	Gene expression quantityb
			GFS1	GFS2	GFS3	GFS4	GFS5	WFS1	WFS2	WFS3	WFS4	WFS5
1	ALDO	Rsa1.0_00490.1_g00017.1	1.47239	1.446	2.18831	0.897443	0.503494	0.570765	1.16589	1.61647	0.0308295	0.317677
2	ALDO	Rsa1.0_00211.1_g00034.1	2.08687	2.07665	2.05488	2.05158	2.22634	0.00554074	0.0365096	0.00601381	0.112324	0.0789584
3	ALDO	Rsa1.0_00427.1_g00014.1	1.36433	1.85664	2.19779	2.0329	2.11025	0	0.00502403	0.0275135	0.0430509	0.0559271
4	ALDO	Rsa1.0_06203.1_g00001.1	0.320806	0.37144	0.0632633	0.338995	0.458132	0	0	0	0	0
5	ALDO	Rsa1.0_00944.1_g00007.1	2.08338	2.41375	2.7473	2.28389	2.45388	1.82612	1.48613	1.78338	1.18075	1.02826
6	ALDO	Rsa1.0_04954.1_g00003.1	0.0627119	0.217527	0.323708	0.282131	0.387088	0.00448855	0.151153	0.029852	0.178953	0.0228596
7	ALDO	Rsa1.0_14183.1_g00001.1	2.56343	2.39049	3.08859	2.12694	2.11389	2.41	2.58755	3.00207	1.97886	2.02571
8	ALDO	Rsa1.0_00838.1_g00011.1	0.252608	0.104824	0.0809793	0.318541	0.237666	0.0456392	0.147909	0.0679884	0.144281	0.09895
9	ALDO	Rsa1.0_00490.1_g00018.1	0	0.0187284	0	0	0	0.193125	0.521113	0.255375	0.121555	0.324475
10	ALDO	Rsa1.0_00144.1_g00008.1	2.6617	2.6293	2.44508	2.61975	2.51851	2.71258	2.71138	2.49753	2.6293	2.7044
11	ALDO	Rsa1.0_04568.1_g00001.1	2.31354	2.34422	2.13183	2.16868	2.11423	2.37118	2.53715	2.64476	2.28783	2.30118
12	ALDO	Rsa1.0_00152.1_g00013.1	2.30957	2.32199	2.22103	2.26728	2.29693	2.35148	2.24208	2.2313	2.18534	2.19211
13	ALDO	Rsa1.0_00180.1_g00019.1	0.0345057	0.0333118	0.00283196	0.0376544	0.00598539	0.0707277	0	0.0057424	0.00593823	0.00278538
14	FBP	Rsa1.0_01540.1_g00012.1	1.20101	1.36959	1.52028	1.26929	1.41473	0.00397176	0.010289	0.0554126	0.137434	0.0495285
15	FBP	Rsa1.0_04033.1_g00003.1	0.23724	0.758335	0.898615	0.50863	0.818491	0.00549222	0.00502742	0	0.00505955	0
16	FBP	Rsa1.0_02069.1_g00003.1	0.762547	0.593703	0.713905	0.606673	0.727353	0.972234	1.01818	0.978908	1.0679	0.966693
17	FBP	Rsa1.0_00632.1_g00025.1	0.43798	0.376574	0.237846	0.1612	0.444336	0.00896478	0.0236751	0	0.0458395	0.0112889
18	FBP	Rsa1.0_00632.1_g00024.1	0.720088	0.70958	0.55075	0.688342	0.683932	0.557428	0.663646	0.612713	0.605626	0.588874
19	FBP	Rsa1.0_01248.1_g00009.1	0.682871	0.68019	0.7574	0.910943	1.20405	0.57673	0.616169	0.459509	0.71338	0.877092
20	FBP	Rsa1.0_01067.1_g00001.1	1.30212	1.63109	1.58664	1.54695	1.74458	1.29273	1.49356	1.9385	1.78286	1.72243
21	GAPA	Rsa1.0_03303.1_g00003.1	1.53185	1.67012	1.87897	1.15582	1.55726	0.0717054	0.49974	1.06745	0.642206	0.573206
22	GAPA	Rsa1.0_01883.1_g00010.1	1.22488	1.52286	1.81376	1.57472	1.76984	0.0548263	0.066658	0.118242	0.124348	0.142156
23	GAPA	Rsa1.0_00419.1_g00005.1	1.68463	1.7966	1.82043	1.77767	1.881	0.00927629	0.218337	0.20575	0.410896	0.213963
24	GAPA	Rsa1.0_00501.1_g00013.1	1.92012	2.03723	2.19436	2.09899	2.2414	1.33772	1.51679	2.01862	1.70489	1.76488
25	GAPDH	Rsa1.0_08856.1_g00001.1	0.997743	1.06698	1.10878	1.17855	1.13967	0.491834	0.817287	0.986438	1.19993	1.03295
26	GAPDH	Rsa1.0_00087.1_g00109.1	2.65442	2.47587	1.88404	2.3791	2.5071	2.7583	2.73109	2.0445	2.31792	2.40019
27	GAPDH	Rsa1.0_00065.1_g00026.1	1.26844	1.22749	1.34407	1.24023	1.04914	1.38052	1.12075	1.20278	0.946046	0.99202
28	GAPDH	Rsa1.0_01327.1_g00004.1	2.49954	2.47772	3.38011	2.38242	2.31544	2.42015	2.5637	3.38067	2.4345	2.47435
29	GAPDH	Rsa1.0_00041.1_g00011.1	2.731	2.72006	2.44157	2.68367	2.69774	2.77847	2.92646	2.61433	2.70847	2.84609
30	GAPDH	Rsa1.0_00018.1_g00017.1	2.97729	2.83133	3.4011	2.79027	2.72074	2.93908	2.95587	3.4857	2.79414	2.82773
31	GAPDH	Rsa1.0_04651.1_g00002.1	1.38345	1.34998	0.679669	1.17137	1.12766	1.39863	1.43811	0.747027	1.2926	1.20516
32	GGAT	Rsa1.0_04817.1_g00001.1	0.0375541	0.0208195	0.119563	0.145955	0.0288225	0.414483	0.343734	0.486583	0.492875	0.129326
33	GGAT	Rsa1.0_00259.1_g00001.1	0	0	0.447469	0	0	0.0493467	0.449202	0.557884	0.732981	0.543419
34	GGAT	Rsa1.0_00596.1_g00006.1	0.954576	1.12369	1.01451	1.00297	1.10098	0.770438	1.08125	1.05639	1.24448	1.22329
35	GGAT	Rsa1.0_05662.1_g00001.1	0.00908727	0.0198878	0	0	0	0.00342845	0	0	0	0
36	GOT1	Rsa1.0_08390.1_g00001.1	0.915891	0.863965	0.654235	1.11191	1.46957	1.35826	1.5106	1.3358	1.57994	1.62302
37	GOT1	Rsa1.0_07854.1_g00001.1	1.06515	0.690096	1.19137	1.34411	1.43929	0.887255	1.48921	1.11744	1.79798	1.61541
38	GOT1	Rsa1.0_02879.1_g00002.1	0.769288	0.873495	0.727495	1.0639	0.957702	0.612105	0.71355	0.516876	0.747844	0.79001
39	GOT1	Rsa1.0_42396.1_g00001.1	1.31115	1.37158	1.09272	1.56386	1.6727	1.36282	1.48551	1.3101	1.59593	1.64391
40	GOT1	Rsa1.0_03833.1_g00002.1	1.97786	1.82557	2.44751	1.787	1.64274	1.93729	2.13394	2.74755	1.82974	1.84503
41	GPT	Rsa1.0_00060.1_g00026.1	0.61809	0.696718	0.351201	0.455779	0.293041	0	0	0	0	0
42	GPT	Rsa1.0_01724.1_g00003.1	1.97017	2.02542	2.57913	1.7543	1.83352	1.86274	2.24644	2.55091	1.99293	1.9152
43	GPT	Rsa1.0_00153.1_g00020.1	1.39357	1.39491	2.41998	1.15336	1.10423	1.24888	1.55336	2.43731	1.19411	1.17884
44	GPT	Rsa1.0_00153.1_g00019.1	0.0226935	0	0	0	0.0231745	0	0	0	0	0.0428944
45	maeB	Rsa1.0_02053.1_g00001.1	1.84781	1.86177	1.82261	1.81314	1.72673	1.92217	1.8568	1.8943	1.80012	1.80421
46	maeB	Rsa1.0_02267.1_g00009.1	1.29349	1.37263	1.12406	1.40569	1.40318	1.4151	1.52653	1.1853	1.41394	1.29649
47	maeB	Rsa1.0_00891.1_g00004.1	0.940743	0.947251	0.744359	0.957443	1.02666	0.999004	0.891573	0.733844	0.874507	0.803551
48	maeB	Rsa1.0_11756.1_g00001.1	1.53059	0.870703	0.741049	1.08407	1.05753	2.30334	1.71993	1.13494	1.88325	1.91296
49	maeB	Rsa1.0_02750.1_g00007.1	2.70961	2.55174	1.92264	2.47515	2.52339	2.58098	2.37569	1.77869	2.22095	2.26142
50	maeB	Rsa1.0_22035.1_g00001.1	2.32136	2.14179	1.57737	2.10988	2.25602	2.5789	2.33256	1.77029	2.19372	2.24898
51	maeB	Rsa1.0_00044.1_g00001.1	0.299573	0.230329	0.115836	0.275189	0.146579	0.440832	0.285129	0.145464	0.281708	0.141344
52	maeB	Rsa1.0_68910.1_g00001.1	0	0	0	0	0	0.16238	0	0	0.0273704	0.106975
53	MDH	Rsa1.0_01484.1_g00003.1	1.46518	1.30058	1.28404	1.1972	1.21862	0.188913	0.622147	0.523064	0.668919	0.536377
54	MDH	Rsa1.0_00860.1_g00005.1	0.687558	0.836292	0.945956	0.8075	0.932179	0.120438	0.521804	0.798546	0.736037	0.636175
55	MDH	Rsa1.0_11573.1_g00002.1	0.839782	0.742082	0.765667	0.615872	0.830748	0.218362	0.405852	0.515429	0.401853	0.204958
56	MDH2	Rsa1.0_08355.1_g00001.1	0	0.121472	0.0171337	0.0359949	0.0171043	0.367012	0.173266	0.0625905	0.0544017	0.101791
57	MDH2	Rsa1.0_05957.1_g00001.1	0.804253	0.615181	0.275834	0.538252	0.280882	0.499317	0.352602	0.128613	0.162741	0.180283
58	MDH2	Rsa1.0_01469.1_g00003.1	0.70854	0.915985	0.220793	0.31986	0.426578	0.376982	0.466472	0.143762	0.369606	0.183395
59	MDH2	Rsa1.0_00168.1_g00014.1	0.328911	0.233064	0.156739	0.0831767	0.0797352	0.0155638	0.0060338	0	0.0056247	0
60	MDH2	Rsa1.0_02550.1_g00001.1	1.96174	1.81202	1.52257	1.77691	1.73027	2.02308	1.84155	1.50747	1.79304	1.85403
61	MDH2	Rsa1.0_00126.1_g00005.1	1.49984	1.57225	1.31949	1.61063	1.56013	1.52934	1.60593	1.36855	1.61984	1.55663
62	MDH2	Rsa1.0_01382.1_g00005.1	2.3485	2.27803	2.13516	2.21813	2.25871	2.30392	2.33614	2.21308	2.36325	2.3519
63	MDH2	Rsa1.0_02089.1_g00004.1	2.26046	2.18653	1.88617	2.09263	2.04326	2.23012	2.17079	1.9866	2.15083	2.13802
64	MDH2	Rsa1.0_70433.1_g00001.1	0.0676329	0.086594	0	0	0.0344161	0	0	0	0	0
65	MDH2	Rsa1.0_02648.1_g00001.1	0.0131281	0.0116398	0	0.0142752	0	0	0	0	0	0
66	pckA	Rsa1.0_01012.1_g00006.1	0.19159	0.165684	0.291949	0.153958	0.138443	0.0773552	0.0612569	0.0720149	0.0713361	0.0581027
67	pckA	Rsa1.0_00426.1_g00004.1	2.09007	1.95229	2.45651	1.99272	2.0975	2.41878	1.9857	1.93171	1.90176	2.01229
68	pckA	Rsa1.0_02158.1_g00005.1	0	0.0135464	0.0190894	0.0177177	0.00350586	0.00712397	0.0174919	0.019549	0.0113843	0.0253659
69	pckA	Rsa1.0_00889.1_g00002.1	0.0256792	0	0.016002	0.0024864	0	0.0148183	0.0301528	0.0644383	0.0131563	0.00620584
70	pckA	Rsa1.0_35481.1_g00001.1	0	0	0	0	0	0	0.0315072	0	0.0157357	0
71	PGK	Rsa1.0_01434.1_g00012.1	1.7056	1.57111	1.6029	1.66768	1.58783	0.991063	1.03312	1.06759	1.16784	0.809641
72	PGK	Rsa1.0_00925.1_g00002.1	1.9348	2.06817	1.9441	1.98769	2.08629	1.54715	1.61463	1.56696	1.66724	1.68388
73	PGK	Rsa1.0_04651.1_g00003.1	2.17087	2.23883	1.93908	2.17469	2.15404	2.29587	2.33533	2.12303	2.25438	2.25971
74	PGK	Rsa1.0_01203.1_g00007.1	1.46071	1.45695	1.53546	1.36374	1.37052	1.41608	1.42899	1.5916	1.42464	1.41745
75	PGK	Rsa1.0_05391.1_g00001.1	2.47828	2.32452	2.29169	2.40923	2.44584	2.46979	2.50631	2.39306	2.50814	2.50502
76	PRK	Rsa1.0_02756.1_g00004.1	1.2469	1.24929	1.37274	0.835297	1.10382	0.0168766	0.0279475	0.137787	0.0468712	0.0391706
77	PRK	Rsa1.0_00917.1_g00008.1	1.03564	1.16875	1.55219	0.872172	1.21078	0	0.00564949	0.0812732	0.0223392	0.00575863
78	PRK	Rsa1.0_02322.1_g00003.1	0.460709	0.866869	1.72222	1.04458	1.33863	0.00731824	0.0813227	0.772406	0.289343	0.20666
79	rbcS	Rsa1.0_01369.1_g00002.1	2.86222	2.79724	2.96775	2.80473	3.0482	0.234039	1.77443	2.06145	2.15292	1.88434
80	rbcS	Rsa1.0_06054.1_g00001.1	1.35621	1.24855	1.06847	0.294755	0.739086	0.0740169	0	0.0207641	0	0
81	rbcS	Rsa1.0_04010.1_g00001.1	2.0033	1.80832	1.09743	1.12678	1.3914	0	0	0	0.00952494	0
82	rbcS	Rsa1.0_01047.1_g00002.1	0.111245	0.327302	0.287931	0.211127	0.937925	0	0	0	0	0
83	rbcS	Rsa1.0_01446.1_g00005.1	0.234807	0.202764	0.171652	0.0325539	0.269509	0	0	0.0313024	0	0
84	rbcS	Rsa1.0_06054.1_g00003.1	0.222164	0.116674	0.0289787	0	0.0283169	0	0	0.00889609	0.0195579	0
85	rbcS	Rsa1.0_00756.1_g00009.1	0.0107495	0	0	0	0	0	0	0	0	0
86	RPE	Rsa1.0_02085.1_g00001.1	1.88662	1.84858	1.8346	1.64036	1.7378	1.18363	1.22636	1.4342	1.25351	1.20293
87	RPE	Rsa1.0_22496.1_g00001.1	1.66989	1.60375	1.01595	1.58496	1.48468	0.480305	0.893521	1.08134	0.935146	0.964931
88	RPE	Rsa1.0_00816.1_g00004.1	1.38314	1.55493	1.58719	1.48961	1.59869	0.794826	1.13255	1.40552	1.25416	1.13554
89	RPE	Rsa1.0_06728.1_g00003.1	1.5524	1.52893	1.91677	1.5539	1.5491	1.87874	1.72169	1.82532	1.62359	1.65506
90	RPE	Rsa1.0_50190.1_g00001.1	1.34861	1.26739	1.11896	1.27709	1.17247	0.814747	1.20149	1.36816	1.11656	1.25649
91	rpiA	Rsa1.0_00250.1_g00025.1	0.82812	0.657657	1.03133	0.648189	0.541826	0.788831	0.542249	0.494342	0.273458	0.31899
92	rpiA	Rsa1.0_04525.1_g00002.1	1.59025	1.45579	1.07389	1.25505	1.49859	1.66983	1.35226	0.885546	0.983916	1.02433
93	rpiA	Rsa1.0_00592.1_g00003.1	0.28928	0.206267	0.40786	0.150219	0.241106	0.0117776	0.0602281	0.13409	0.126026	0.0671145
94	rpiA	Rsa1.0_00087.1_g00068.1	1.37749	1.44748	1.42343	1.40015	1.49699	1.31519	1.41424	1.31066	1.38624	1.39895
95	rpiA	Rsa1.0_01146.1_g00008.1	0.884131	0.949608	1.1431	1.03866	1.02217	0.541371	0.507341	1.09946	0.643912	0.976413
96	rpiA	Rsa1.0_02922.1_g00010.1	0.619066	0.54594	0.549211	0.592168	0.581724	0.72361	0.293717	0.284744	0.388245	0.24408
97	SBPase	Rsa1.0_01803.1_g00012.1	1.4053	1.52554	1.40689	1.36647	1.61659	0.00433028	0.118511	0.0286357	0.169701	0.121603
98	SBPase	Rsa1.0_01032.1_g00011.1	0.358219	0.326009	0.213926	0.233661	0.170894	0.226385	0.187794	0.0629355	0.0791065	0.0899448
99	SBPase	Rsa1.0_00836.1_g00001.1	0.0155172	0	0	0	0	0.0370041	0	0	0	0
100	tktA	Rsa1.0_01958.1_g00014.1	0.131331	0.164886	0.144081	0.22508	0.206343	0.411766	0.256045	0.26648	0.580162	0.238515
101	tktA	Rsa1.0_01249.1_g00011.1	1.91485	1.8365	1.65441	1.83851	1.91739	1.75837	1.80549	1.76621	1.82503	1.87895
102	tktA	Rsa1.0_02662.1_g00002.1	1.90816	1.85649	1.55829	1.71869	1.83716	1.98818	1.86041	1.60237	1.68964	1.7316
103	tktA	Rsa1.0_03352.1_g00005.1	1.53348	1.57991	1.15247	1.60021	1.57673	1.58085	1.69226	1.24852	1.67876	1.60203
104	tktA	Rsa1.0_16644.1_g00001.1	0.02253	0.0751178	0	0	0	0.00476103	0.0160572	0	0	0
105	tktA	Rsa1.0_75614.1_g00001.1	0.0902249	0.0451111	0	0.0503207	0	0	0.0227196	0	0	0
106	tktA	Rsa1.0_13236.1_g00001.1	0.0139214	0.192468	0	0.0105186	0	0	0.0125615	0	0	0
107	tktA	Rsa1.0_10866.1_g00001.1	0	0	0	0	0	0	0	0	0.286387	0
108	TPI	Rsa1.0_02591.1_g00003.1	0	0	0	0	0.0318178	1.36647	1.26242	1.4884	1.32283	0.984065
109	TPI	Rsa1.0_72343.1_g00001.1	0	0	0	0	0	1.56198	1.82299	1.81282	1.46272	1.33807
110	TPI	Rsa1.0_22058.1_g00001.1	0	0	0	0	0	1.00631	1.56178	1.40869	0.912192	0.844485
111	TPI	Rsa1.0_03618.1_g00003.1	2.51603	2.47477	2.39145	2.52079	2.45163	2.60473	2.54029	2.52333	2.50183	2.54295
112	TPI	Rsa1.0_00418.1_g00010.1	1.93312	1.92785	1.90011	1.84675	1.79962	1.86292	1.88261	1.8368	1.89421	1.84513
113	TPI	Rsa1.0_05745.1_g00001.1	2.47728	2.40328	2.40612	2.44862	2.45108	2.4901	2.50721	2.54106	2.48656	2.52075
114	TPI	Rsa1.0_00427.1_g00003.1	1.96592	1.97045	1.86807	1.98113	1.89608	1.96498	1.98326	1.91352	1.8624	1.86657
a DEGs are indicated in red; bGene expression quantity was caculated by Log2 (FPKM+1).
