# Supplementary material for: Comparative transcriptome analysis identifies genes associated with chlorophyll levels and reveals photosynthesis in green flesh of radish taproot
Source: PLoS One. 2021 May 27;16(5):e0252031. doi: 10.1371/journal.pone.0252031 (PMC8158985; doi:10.1371/journal.pone.0252031)
Supplement: S8 Table — (XLSX) [file pone.0252031.s012.xlsx]

## Sheet: Sheet1
Table S8 The radishes used for validation by qRT-PCR.
Code	Cultivar	Flesh color
W1	Xuehuadagen	white
W2	Sanchibai	white
W3	Jiujinwang	white
W4	Fengqiuqingyu	white
W5	Xuejianchun	white
G1	Qingcui	green
G2	Jiaozhouqing	green
G3	Falande	green
G4	Xixing5	green
G5	Weixianqing	green
