# Supplementary material for: Comparative transcriptome analysis identifies genes associated with chlorophyll levels and reveals photosynthesis in green flesh of radish taproot
Source: PLoS One. 2021 May 27;16(5):e0252031. doi: 10.1371/journal.pone.0252031 (PMC8158985; doi:10.1371/journal.pone.0252031)
Supplement: S9 Table — (XLSX) [file pone.0252031.s013.xlsx]

## Sheet: Sheet1
Table S9 Correlation coefficients between expression levels of 34 DEGs involved in Chl metabolism and contents of Chl a, Chl b and total Chls only in GF.
DEG	Gene name	Correlation coefficient
		Chl a	Chl b	Total Chls
Rsa1.0_00002.1_g00086.1	hemA	0.466	0.339	0.433
Rsa1.0_00100.1_g00046.1	chlE	-0.292	-0.446	-0.403
Rsa1.0_00104.1_g00052.1	chlP	-0.409	-0.393	-0.434
Rsa1.0_00107.1_g00005.1	chlI	0.564*	0.364	0.498
Rsa1.0_00134.1_g00039.1	hemB	0.463	0.436	0.486
Rsa1.0_00161.1_g00008.1	POR	-0.758**	-0.699**	-0.787**
Rsa1.0_00189.1_g00013.1	chlI	0.363	0.143	0.268
Rsa1.0_00235.1_g00023.1	PPD	0.557*	0.257	0.434
Rsa1.0_00297.1_g00007.1	SGR	-0.387	-0.217	-0.323
Rsa1.0_00402.1_g00027.1	NOL	0.262	-0.027	0.12
Rsa1.0_00556.1_g00016.1	POR	-0.633*	-0.617*	-0.677**
Rsa1.0_00571.1_g00030.1	CAO	0.336	0.418	0.411
Rsa1.0_00630.1_g00021.1	POR	-0.269	-0.208	-0.257
Rsa1.0_00644.1_g00006.1	chlG	0.301	0.046	0.182
Rsa1.0_00662.1_g00022.1	CLH	-0.001	-0.244	-0.139
Rsa1.0_00835.1_g00018.1	hemA	0.173	0.217	0.212
Rsa1.0_01701.1_g00005.1	chlM	0.384	0.279	0.357
Rsa1.0_01712.1_g00001.1	hemE	-0.112	-0.081	-0.104
Rsa1.0_02259.1_g00005.1	CLH	0.347	0.124	0.25
Rsa1.0_02259.1_g00007.1	CLH	0.298	0.066	0.191
Rsa1.0_02667.1_g00003.1	CAO	0.332	0.328	0.357
Rsa1.0_02769.1_g00002.1	PPD	0.42	0.324	0.401
Rsa1.0_03527.1_g00002.1	hemC	-0.267	-0.301	-0.308
Rsa1.0_03609.1_g00003.1	chlH	0.457	0.468	0.502
Rsa1.0_05760.1_g00001.1	NOL	0.052	-0.313	-0.151
Rsa1.0_06710.1_g00001.1	chlP	0.178	0.355	0.293
Rsa1.0_14292.1_g00001.1	chlE	0.018	0.175	0.108
Rsa1.0_25222.1_g00001.1	chlP	0.428	0.506	0.508
Rsa1.0_27736.1_g00002.1	chlP	-0.164	-0.093	-0.137
Rsa1.0_39956.1_g00001.1	chlH	0.154	0.071	0.12
Rsa1.0_45512.1_g00001.1	hemL	0.452	0.304	0.406
Rsa1.0_48139.1_g00001.1	chlP	0.085	0.147	0.127
Rsa1.0_64841.1_g00001.1	hemL	0.137	0.119	0.138
Rsa1.0_67567.1_g00001.1	EARS	-0.674**	-0.488	-0.625*
*Significant difference at P ≤ 0.05; **Significant difference at P ≤ 0.01.
