# Supplementary material for: Comparative transcriptome analysis identifies genes associated with chlorophyll levels and reveals photosynthesis in green flesh of radish taproot
Source: PLoS One. 2021 May 27;16(5):e0252031. doi: 10.1371/journal.pone.0252031 (PMC8158985; doi:10.1371/journal.pone.0252031)
Supplement: S10 Table — (XLSX) [file pone.0252031.s014.xlsx]

## Sheet: Sheet1
Table S10 The raw data of photochemical efficiency and ETR for Fig 2.
No.	PAR	Y(II)1	Y(II)2	Y(II)3	Y(II)4	Y(II)	standard deviation				0	1	14	26	40	71	112	135	161	197	242	308	384
1	0	0.669	0.681	0.712	0.713	0.69375	0.0222017			Y(II)	0.69375	0.591	0.18725	0.15975	0.1395	0.10475	0.0745	0.065	0.0585	0.04275	0.03375	0	0
2	1	0.578	0.543	0.619	0.624	0.591	0.0380614			standard deviation	0.0222017	0.0380614	0.0351888	0.0432618	0.0372514	0.023768	0.00967815	0.0169902	0.0112694	0.00629153	0.00644851	0	0
3	14	0.138	0.186	0.21	0.215	0.18725	0.0351888
4	26	0.101	0.154	0.187	0.197	0.15975	0.0432618
5	40	0.09	0.132	0.164	0.172	0.1395	0.0372514
6	71	0.07	0.11	0.116	0.123	0.10475	0.023768
7	112	0.061	0.074	0.082	0.081	0.0745	0.00967815
8	135	0.04	0.077	0.069	0.074	0.065	0.0169902
9	161	0.042	0.067	0.064	0.061	0.0585	0.0112694
10	197	0.041	0.052	0.04	0.038	0.04275	0.00629153
11	242	0.032	0.043	0.032	0.028	0.03375	0.00644851
12	308	0	0	0	0	0	0
13	384	0	0	0	0	0	0
No.	PAR	ETR1	ETR2	ETR3	ETR4	ETR	standard deviation				0	1	14	26	40	71	112	135	161	197	242	308	384
1	0	0	0	0	0	0	0			ETR	0	0.225	1	1.6	2.1	2.85	3.2	3.375	3.575	3.275	3.2	0	0
2	1	0.2	0.2	0.2	0.3	0.225	0.05			standard deviation	0	0.05	0.244949	0.469042	0.60553	0.772442	0.547723	1.07819	0.853913	0.861684	0.920145	0	0
3	14	0.8	1.1	0.8	1.3	1	0.244949
4	26	1.1	1.7	1.4	2.2	1.6	0.469042
5	40	1.5	2.2	1.8	2.9	2.1	0.60553
6	71	2.1	3.3	2.3	3.7	2.85	0.772442
7	112	2.9	3.5	2.6	3.8	3.2	0.547723
8	135	2.3	4.4	2.6	4.2	3.375	1.07819
9	161	2.8	4.5	2.9	4.1	3.575	0.853913
10	197	3.4	4.3	2.2	3.2	3.275	0.861684
11	242	3.3	4.4	2.2	2.9	3.2	0.920145
12	308	0	0	0	0	0	0
13	384	0	0	0	0	0	0
