# Supplementary material for: Comparative transcriptome analysis identifies genes associated with chlorophyll levels and reveals photosynthesis in green flesh of radish taproot
Source: PLoS One. 2021 May 27;16(5):e0252031. doi: 10.1371/journal.pone.0252031 (PMC8158985; doi:10.1371/journal.pone.0252031)
Supplement: S11 Table — (XLSX) [file pone.0252031.s015.xlsx]

## Sheet:  RAW DATA FOR fig 3
Table S11 The raw data of Chl content for Fig 3.
		Chl a(ug/gFW)
	stage	replicate 1	replicate 2	replicate 3	mean value	standard deviation	significance
WF	S1	1.88	4.7	4.42	3.66667	1.55362	c
WF	S2	3.76	1.88	4.42	3.35333	1.31793	c
WF	S3	2.54	4.7	3.76	3.66667	1.08302	c
WF	S4	2.54	2.82	1.88	2.41333	0.482632	c
WF	S5	3.76	1.6	2.54	2.63333	1.08302	c
GF	S1	30.351	28.19	24.43	27.657	2.99627	a
GF	S2	14.565	14.662	14.846	14.691	0.142727	b
GF	S3	33.171	29.886	28.752	30.603	2.29509	a
GF	S4	24.246	21.804	29.508	25.186	3.93708	a
GF	S5	24.808	23.209	31.669	26.562	4.49447	a
		Chl b (ug/gFW)
	stage	replicate 1	replicate 2	replicate 3	mean value	standard deviation	significance
WF	S1	3.02	7.55	9.563	6.71	3.34994	c
WF	S2	6.04	3.02	9.563	6.20667	3.27318	c
WF	S3	6.543	7.55	6.04	6.71	0.76922	c
WF	S4	6.543	4.53	3.02	4.69667	1.76591	c
WF	S5	6.04	5.033	6.543	5.87	0.76922	c
GF	S1	21.647	20.64	14.6	18.9633	3.81235	ab
GF	S2	11.075	18.624	9.062	12.92	5.03861	b
GF	S3	26.177	33.222	16.614	25.3367	8.33705	a
GF	S4	24.162	25.168	27.686	25.6733	1.81803	a
GF	S5	20.136	15.103	28.693	21.31	6.87013	a
			Total chls (ug/gFW)
	stage	replicate1	replicate2	replicate3	mean value	standard deviation	significance
WF	S1	4.9	12.25	13.982	10.3767	4.82117	a
WF	S2	9.8	4.9	13.982	9.56	4.54476	b
WF	S3	9.082	12.25	9.8	10.3767	1.66182	a
WF	S4	9.082	7.35	4.9	7.11	2.10031	a
WF	S5	9.8	6.632	9.082	8.50333	1.66182	a
GF	S1	51.998	48.83	39.03	46.62	6.76153	c
GF	S2	25.64	33.286	23.908	27.6133	4.99166	c
GF	S3	59.348	63.108	45.366	55.9433	9.34778	c
GF	S4	48.408	46.972	57.194	50.8567	5.53188	c
GF	S5	44.944	38.312	60.362	47.87	11.3132	c
			Ration of chl a to chl b
	stage	replicate 1	replicate 2	replicate 3	mean value	standard deviation	significance
WF	S1	0.622517	0.622517	0.462093	0.566667	0.092376	b
WF	S2	0.622517	0.622517	0.462093	0.566667	0.092376	b
WF	S3	0.388048	0.622517	0.622517	0.543333	0.132791	b
WF	S4	0.388048	0.622517	0.622517	0.543333	0.132791	b
WF	S5	0.622517	0.317703	0.388048	0.443333	0.15695	b
GF	S1	1.40209	1.36579	1.67329	1.48	0.165227	a
GF	S2	1.31512	0.787264	1.63827	1.25	0.429302	a
GF	S3	1.26718	0.899585	1.73059	1.3	0.415812	a
GF	S4	1.00348	0.866338	1.06581	0.98	0.101489	a
GF	S5	1.23202	1.53671	1.10372	1.29	0.226053	a
