# Supplementary material for: Comparative transcriptome analysis identifies genes associated with chlorophyll levels and reveals photosynthesis in green flesh of radish taproot
Source: PLoS One. 2021 May 27;16(5):e0252031. doi: 10.1371/journal.pone.0252031 (PMC8158985; doi:10.1371/journal.pone.0252031)
Supplement: S12 Table — (XLSX) [file pone.0252031.s016.xlsx]

## Sheet: Sheet1
Table S12 The expression data (normalized counts) of all genes.
ID	GFS1-1	GFS1-2	GFS1-3	GFS2-1	GFS2-2	GFS2-3	GFS3-1	GFS3-2	GFS3-3	GFS4-1	GFS4-2	GFS4-3	GFS5-1	GFS5-2	GFS5-3	WFS1-1	WFS1-2	WFS1-3	WFS2-1	WFS2-2	WFS2-3	WFS3-1	WFS3-2	WFS3-3	WFS4-1	WFS4-2	WFS4-3	WFS5-1	WFS5-2	WFS5-3
Rsa1.0_00001.1_g00001.1	1.99075	6.01753	9.07749	0	0.903883	0	0	0	0	0	0	0	1.0676	0	0	1.00828	0	0.856463	0	0	0	0	0	0	0	0	0	0	0	1.1397
Rsa1.0_00001.1_g00002.1	0	0	0	0	0	0	0	0	1.1014	0	0	0	1.0676	0	1.94024	0	0	0	0	5.37012	0	0	1.15115	0	0	0	0	0	0	1.1397
Rsa1.0_00001.1_g00003.1	342.408	396.154	457.909	333.512	334.437	351.07	916.076	780.291	888.827	283.53	328.734	377.754	354.444	369.819	393.869	317.609	349.608	334.021	358.16	354.428	373.296	1192.53	1231.73	1352.17	376.686	405.215	443.635	449.5	442.725	412.571
Rsa1.0_00001.1_g00004.1	5.97224	4.01169	4.03444	2.57207	1.80777	0.875485	2.1035	6.73632	6.60838	6.01655	2.75475	3.43413	3.20281	3.76406	2.91036	4.03313	3.80836	7.70817	4.23858	2.14805	8.61453	6.45776	8.05808	0	7.1297	3.02399	3.02479	1.05765	1.02246	0
Rsa1.0_00001.1_g00005.1	155.278	181.529	146.249	169.757	163.603	174.222	125.159	122.377	148.689	137.629	135.901	175.141	128.112	131.742	114.474	159.309	166.806	157.589	99.6067	123.513	111.032	135.613	138.138	121.991	117.64	114.912	106.876	136.436	134.965	133.345
Rsa1.0_00001.1_g00006.1	7.96298	3.00877	6.05166	1.71472	0.903883	2.62646	3.15526	5.6136	0	6.01655	6.42775	9.15768	3.20281	11.2922	2.91036	4.03313	8.37839	9.4211	0	0	4.78585	2.15259	0	1.28411	4.75313	1.008	5.04131	5.28823	5.1123	10.2573
Rsa1.0_00001.1_g00007.1	0	0	0	0	0	0.875485	0	0	0	1.50414	0.91825	0	1.0676	0	0	0	0	0.856463	0	1.07402	0	0	0	0	0	0	0	0	0	0
Rsa1.0_00001.1_g00008.1	743.544	701.042	807.897	846.212	847.842	854.474	686.794	748.855	832.656	834.044	849.382	1001.62	802.837	846.914	876.019	809.65	798.994	786.233	886.924	884.996	853.796	1042.93	1044.1	1091.5	888.835	938.445	886.263	803.812	831.259	853.635
Rsa1.0_00001.1_g00009.1	339.422	325.95	343.936	286.357	274.78	260.019	494.324	463.684	531.975	382.803	360.872	455.594	305.334	293.597	324.99	460.785	402.163	381.983	437.634	431.758	433.598	766.321	758.61	716.535	431.347	434.447	484.974	434.693	401.827	560.732
Rsa1.0_00001.1_g00010.1	60.7178	52.1519	65.5597	39.4385	47.9058	59.533	108.33	81.9586	114.545	56.4052	65.1958	67.5379	53.3801	57.4019	51.4164	33.2733	39.607	33.4021	32.849	40.8129	32.5438	79.6457	52.9531	73.1945	55.8493	59.4718	78.6445	52.8823	67.4823	54.7056
Rsa1.0_00001.1_g00011.1	112.477	131.383	162.386	84.8784	94.0038	101.556	189.315	130.236	123.356	79.7193	87.2338	85.8532	89.6786	131.742	73.7292	187.54	182.801	174.718	62.5191	48.3311	86.1453	110.858	103.604	127.127	93.8743	80.6398	101.835	66.6318	65.4374	51.2865
Rsa1.0_00001.1_g00012.1	100.533	96.2805	75.6458	51.4415	52.4252	63.0349	115.693	98.7994	69.388	55.6531	59.6863	49.2225	50.1773	61.166	54.3268	111.919	93.6857	53.9572	76.2945	34.3688	81.3595	102.248	102.453	80.8991	38.025	53.4238	54.4462	33.8447	53.1679	50.1468
Rsa1.0_00001.1_g00013.1	560.395	554.616	554.736	503.269	479.962	569.065	286.077	296.398	243.409	579.093	509.629	524.277	267.968	277.6	282.305	432.553	421.966	446.217	581.746	579.973	549.416	265.844	308.509	371.109	304.2	296.351	314.578	619.781	647.217	500.328
Rsa1.0_00001.1_g00014.1	752.502	758.209	677.786	720.18	701.413	626.847	439.632	524.311	455.978	582.101	612.473	619.288	720.631	696.351	704.308	1015.34	1001.6	988.359	792.615	808.74	809.766	707.125	710.262	665.171	709.405	839.662	789.469	957.17	1000.99	885.547
Rsa1.0_00001.1_g00015.1	511.622	390.137	705.019	231.487	257.607	280.155	185.108	223.421	205.961	334.671	340.671	357.149	234.872	216.434	309.469	430.536	441.008	626.075	338.027	298.579	345.538	181.894	173.824	183.628	209.138	191.519	189.553	446.327	402.849	378.38
Rsa1.0_00001.1_g00016.1	1.99075	3.00877	3.02583	0	0.903883	0	0	0	0	5.26448	11.9373	11.4471	0	0	0	0	0	0	0	1.07402	0	0	1.15115	0	0	0	0	1.05765	3.06738	0
Rsa1.0_00001.1_g00017.1	196.089	233.681	213.825	367.806	388.67	301.167	117.796	135.849	115.647	178.24	201.097	163.693	187.898	180.675	183.353	531.365	608.576	692.022	1170.91	1133.1	1261.55	700.667	688.39	724.24	270.928	319.535	289.371	667.375	814.9	574.409
Rsa1.0_00001.1_g00018.1	0	0	0	0	0	0	0	0	0	0	0	0	0	0	0	0	0	0	0	0	0	0	0	1.28411	0	0	0	0	0	0
Rsa1.0_00001.1_g00019.1	3.98149	1.00292	6.05166	0	0	0.875485	7.36227	22.4544	5.50699	0	3.673	1.14471	0	1.88203	0	6.04969	3.04669	1.71293	1.05965	4.2961	1.91434	19.3733	14.965	19.2617	1.18828	3.02399	1.00826	1.05765	4.08984	1.1397
Rsa1.0_00001.1_g00020.1	361.32	283.827	288.463	367.806	353.418	384.338	504.841	588.306	507.744	468.539	474.735	471.62	409.959	421.575	358.945	390.205	355.701	348.581	436.574	466.127	420.198	681.294	674.576	735.797	506.208	514.079	464.809	534.112	526.567	502.608
Rsa1.0_00001.1_g00021.1	2.98612	4.01169	3.02583	2.57207	4.51941	4.37743	4.20701	0	5.50699	0	4.59125	1.14471	1.0676	1.88203	3.88048	3.02485	2.28502	3.42585	2.11929	2.14805	2.87151	2.15259	5.75577	3.85234	0	2.01599	0	5.28823	2.04492	1.1397
Rsa1.0_00001.1_g00022.1	47.7779	37.1081	42.3616	40.2958	47.0019	39.3968	48.3806	33.6816	52.8671	31.5869	21.1198	34.3413	25.6224	15.9973	26.1933	26.2153	41.1303	30.8327	21.1929	22.5545	28.7151	41.9754	31.0812	39.8075	8.31798	13.104	17.1405	21.1529	20.4492	22.794
Rsa1.0_00001.1_g00023.1	1229.29	1279.73	1171	1615.26	1569.14	1335.11	1864.76	1832.28	1912.03	1525.95	1590.41	1354.19	1118.85	1137.69	1184.52	1223.05	1317.69	1163.08	1152.9	1240.5	1207.95	1179.62	1169.57	1168.54	1322.56	1344.67	1203.87	955.055	912.034	1082.71
Rsa1.0_00001.1_g00024.1	0.995373	0	0	18.8619	33.4437	16.6342	16.828	23.5771	15.4196	0	0	0	32.0281	43.2867	32.9841	22.1822	24.3735	11.134	0	0	0.95717	106.553	128.929	78.3309	2.37657	6.04798	7.05784	3.17294	2.04492	4.5588
Rsa1.0_00001.1_g00025.1	147.315	162.473	110.947	21.4339	5.4233	10.5058	8.41402	4.49088	4.40559	8.27276	9.1825	4.57884	20.2844	23.5254	48.506	61.5052	127.961	17.9857	1.05965	0	0.95717	2.15259	0	1.28411	1.18828	1.008	2.01652	4.23059	0	0
Rsa1.0_00001.1_g00026.1	32.8473	35.1023	31.2669	39.4385	33.4437	17.5097	83.0884	96.554	104.633	15.0414	10.1008	12.5918	38.4337	28.2305	37.8347	11.0911	3.80836	5.99524	6.35788	5.37012	10.5289	7.53405	19.5696	19.2617	11.8828	6.04798	6.04957	1.05765	3.06738	2.2794
Rsa1.0_00001.1_g00027.1	180.163	170.497	230.972	106.312	108.466	102.432	148.297	167.285	144.283	118.075	137.738	188.877	200.709	202.318	149.399	159.309	147.003	166.154	129.277	136.401	137.833	190.504	206.057	251.686	121.205	126	170.396	153.359	145.189	136.764
Rsa1.0_00001.1_g00028.1	131.389	139.406	140.197	101.168	124.736	115.564	89.3989	104.413	156.398	160.943	118.454	151.102	224.196	239.959	234.769	212.748	185.086	185.853	190.736	201.917	313.952	73.1879	61.0112	98.8767	235.28	234.863	266.181	251.72	224.941	239.337
Rsa1.0_00001.1_g00029.1	759.47	694.022	663.666	746.759	742.088	705.641	932.904	1014.94	920.768	973.177	1010.99	968.424	941.625	906.198	907.063	764.278	714.448	729.707	638.967	698.116	697.777	1089.21	1137.34	1204.5	754.559	739.87	728.974	714.969	745.373	696.357
Rsa1.0_00001.1_g00030.1	670.881	680.984	747.38	620.727	658.931	686.38	838.246	854.39	810.628	639.259	624.41	662.787	569.032	561.786	535.507	851.998	869.068	825.631	1148.66	1052.54	1076.82	1462.68	1374.48	1431.79	1014.79	1051.34	1016.33	948.709	1008.14	1008.63
Rsa1.0_00001.1_g00031.1	26.8751	41.1198	21.1808	16.2898	22.5971	13.1323	70.4674	121.254	64.9824	87.24	24.7928	38.9201	16.014	29.1715	3.88048	85.704	60.1721	67.6606	25.4315	24.7026	70.8306	116.24	136.987	101.445	33.2719	41.3279	20.1652	10.5765	14.3144	13.6764
Rsa1.0_00001.1_g00032.1	242.871	223.652	285.437	238.345	240.433	239.007	294.491	260.471	348.041	216.596	232.317	278.164	228.467	195.731	291.036	217.789	201.843	215.829	222.526	218.027	223.021	292.752	293.544	317.176	267.364	261.071	241.983	316.236	291.401	348.748
Rsa1.0_00001.1_g00033.1	64.6993	94.2747	84.7233	99.4535	107.562	85.7975	48.3806	39.2952	75.9964	150.414	141.411	132.786	156.937	154.327	157.16	28.2319	44.177	58.2395	68.877	40.8129	47.8585	22.6022	25.3254	61.6374	64.1673	62.4958	73.6032	65.5741	51.123	34.191
Rsa1.0_00001.1_g00034.1	297.617	284.83	363.1	294.931	331.725	365.953	416.494	491.752	405.314	276.761	285.576	291.901	279.712	283.246	275.514	307.526	328.281	313.466	317.894	404.907	343.624	461.73	443.194	391.655	292.318	288.287	327.685	319.409	299.581	283.785
Rsa1.0_00001.1_g00035.1	26.8751	40.1169	19.1636	1.71472	1.80777	0	35.7596	21.3317	36.3461	20.3059	26.6293	32.0519	56.5829	41.4047	96.042	3.02485	3.80836	1.71293	1.05965	1.07402	2.87151	6.45776	1.15115	3.85234	0	0	0	0	1.02246	0
Rsa1.0_00001.1_g00036.1	374.26	387.128	422.608	397.814	371.496	413.229	283.973	330.08	310.594	413.638	411.376	428.121	448.393	446.041	485.06	483.975	472.998	484.758	502.272	526.272	503.472	403.61	401.753	346.711	500.267	482.831	450.693	503.44	499.983	507.166
Rsa1.0_00001.1_g00037.1	187.13	144.421	165.412	199.764	170.834	198.735	201.936	169.531	218.077	178.992	163.449	201.469	188.966	148.68	192.084	300.468	274.964	244.092	259.613	270.654	256.522	280.913	317.718	299.198	326.778	355.823	416.412	322.582	338.434	362.424
Rsa1.0_00001.1_g00038.1	0	0	0	0	0	0	0	0	0	0	0	0	0	0	0	0	0	0	0	0	0	0	0	0	0	0	0	0	0	0
Rsa1.0_00001.1_g00039.1	221.968	181.529	223.912	255.493	224.163	210.116	151.452	174.022	192.744	215.092	190.996	183.154	245.548	212.669	244.47	166.367	165.283	171.293	111.263	133.179	116.775	93.6375	58.7088	83.4674	95.0626	88.7037	103.851	112.111	126.785	90.0363
Rsa1.0_00001.1_g00040.1	430.001	508.481	431.685	108.027	112.081	103.307	349.182	286.294	323.811	203.811	210.279	242.678	371.525	376.406	404.54	428.52	464.62	420.523	123.979	120.291	143.576	274.455	268.219	276.084	112.887	101.808	101.835	138.552	122.695	126.507
Rsa1.0_00001.1_g00041.1	332.455	361.052	295.523	366.092	326.302	412.354	307.112	299.766	349.143	443.721	402.194	429.266	419.568	410.283	409.391	332.733	351.131	363.14	361.339	361.946	333.095	224.945	194.545	186.196	303.012	343.727	269.206	335.274	344.569	353.307
Rsa1.0_00001.1_g00042.1	509.631	380.107	598.106	1104.28	1059.35	1044.45	1496.64	1601	1822.81	1271	1347.99	1476.68	2133.07	2085.29	2158.52	320.634	341.229	416.241	998.187	909.699	982.057	746.948	704.506	884.754	1078.96	1144.08	942.725	1221.58	1118.57	1153.38
Rsa1.0_00001.1_g00043.1	1269.1	1340.91	1147.8	1400.07	1435.37	1391.15	1129.58	1107	1052.94	1527.45	1492.16	1533.91	1583.25	1707.94	1612.34	1534.61	1556.1	1557.05	1743.12	1748.51	1631.02	1465.91	1474.63	1438.21	1617.25	1658.16	1569.86	1753.58	1798.51	1689.03
Rsa1.0_00001.1_g00044.1	542.478	535.56	424.625	728.754	708.644	615.466	753.055	787.027	730.226	789.672	817.243	694.839	749.456	754.694	672.294	479.942	468.428	426.519	537.241	586.417	491.028	549.986	538.74	582.988	573.941	523.151	505.139	544.688	560.308	502.608
Rsa1.0_00001.1_g00045.1	18.9121	28.0818	29.2497	4.28679	15.366	4.37743	52.5876	60.6269	57.2726	98.521	95.498	106.458	37.3661	43.2867	92.1615	1564.85	1600.27	1675.24	1724.04	1470.34	1508.5	1915.8	1778.53	2239.49	2161.49	2156.11	2266.57	2368.07	2096.04	2196.2
Rsa1.0_00001.1_g00046.1	386.205	409.192	371.169	218.626	200.662	154.961	69.4156	85.3268	53.9685	106.042	94.5798	108.747	345.903	312.417	267.753	560.605	577.347	494.179	179.08	137.475	250.779	60.2724	62.1623	41.0916	152.1	134.064	129.058	100.476	83.8417	83.1981
Rsa1.0_00001.1_g00047.1	1403.48	1173.42	1117.54	1634.98	1575.47	1413.91	2821.85	2060.19	2810.77	3645.28	4034.79	3001.43	2218.48	2287.61	2138.15	1267.41	1367.2	1179.35	1664.7	1620.7	1670.26	743.719	643.495	744.786	1965.42	1971.64	1774.54	2038.09	2023.45	1926.09
Rsa1.0_00001.1_g00048.1	16.9213	21.0614	18.155	24.8634	13.5582	21.0116	67.3121	40.4179	49.5629	40.6117	37.6483	34.3413	28.8252	8.46914	21.3427	34.2816	20.5651	21.4116	24.3719	20.4065	21.0577	16.1444	11.5115	15.4094	1.18828	1.008	1.00826	31.7294	40.8984	42.1689
Rsa1.0_00001.1_g00049.1	278.704	281.821	301.575	260.637	241.337	307.295	408.08	344.675	470.297	347.456	341.589	323.953	392.877	393.344	362.825	279.294	231.548	214.116	364.518	365.168	361.81	483.256	488.089	443.019	452.736	471.743	444.644	453.73	400.804	494.63
Rsa1.0_00001.1_g00050.1	1140.7	1062.09	989.447	831.637	858.689	843.092	144.09	151.567	142.08	578.341	591.353	520.843	461.204	444.159	480.21	1029.46	1094.52	961.808	784.138	904.329	761.908	139.918	130.08	152.81	634.543	590.686	653.354	711.796	851.709	661.026
Rsa1.0_00001.1_g00051.1	403.126	332.97	362.091	383.239	392.285	376.459	557.429	550.133	565.017	348.96	344.344	360.584	377.931	356.645	333.722	380.122	329.042	363.997	429.157	421.018	369.468	490.79	512.263	458.429	361.238	397.151	344.826	347.966	349.681	320.256
Rsa1.0_00001.1_g00052.1	0	0	0	0	0.903883	2.62646	1.05175	0	3.30419	1.50414	0.91825	0	3.20281	1.88203	3.88048	0	2.28502	2.56939	1.05965	6.44415	0	1.07629	1.15115	0	3.56485	4.03199	0	0	1.02246	2.2794
Rsa1.0_00001.1_g00053.1	2.98612	3.00877	3.02583	1.71472	0	1.75097	0	0	0	1.50414	0	1.14471	0	1.88203	0.970121	2.01656	0	0	2.11929	1.07402	5.74302	0	2.30231	2.56823	9.50626	6.04798	4.03305	4.23059	10.2246	4.5588
Rsa1.0_00001.1_g00054.1	611.159	779.27	625.338	749.331	769.204	747.664	407.028	341.307	270.944	601.655	585.844	671.945	563.694	513.794	406.481	715.88	831.746	635.496	650.623	653.007	709.263	600.572	587.088	618.943	592.953	669.31	555.553	516.132	482.601	419.409
Rsa1.0_00001.1_g00055.1	0	0	0	0	0	0	0	0	0	0	0	0	0	0	0	0	0	0	0	0	0	7.53405	6.90692	12.8411	0	0	0	0	1.02246	1.1397
Rsa1.0_00001.1_g00056.1	1325.84	1240.61	949.102	1249.17	1303.4	1141.63	1283.14	1279.9	1116.82	1363.5	1392.07	1126.39	1271.51	1334.36	1158.32	1538.64	1548.48	1461.13	1480.33	1480.01	1370.67	1653.19	1537.94	1299.52	1496.05	1481.76	1309.73	1324.17	1425.31	1357.38
Rsa1.0_00001.1_g00057.1	2568.06	2750.01	2469.08	2460.62	2554.37	2400.58	2028.83	2093.87	1937.36	3218.1	3023.8	3320.8	4212.76	4053.89	4099.73	2768.74	2847.13	2826.33	2991.38	3019.08	3088.79	3231.03	3006.81	3440.14	3987.88	3956.39	3806.19	4397.7	4149.14	4512.07
Rsa1.0_00001.1_g00058.1	0	0	2.01722	8.57358	15.366	10.5058	31.5526	35.9271	48.4615	12.7852	11.019	11.4471	14.9464	8.46914	8.73109	0	0	0	1.05965	0	0	5.38147	2.30231	2.56823	9.50626	4.03199	7.05784	1.05765	3.06738	3.4191
Rsa1.0_00001.1_g00059.1	193.102	222.649	233.998	252.921	253.991	248.638	195.626	178.513	267.639	206.819	208.443	277.02	165.478	191.026	214.397	174.433	167.568	156.733	123.979	155.734	103.374	63.5013	71.3715	107.866	85.5564	121.968	95.7849	111.053	102.246	105.992
Rsa1.0_00001.1_g00060.1	2.98612	0	0	0	0	0	0	1.12272	0	0	0	0	0	0.941015	0	0	0	0	0	0	0	0	1.15115	0	0	0	0	0	0	0
Rsa1.0_00001.1_g00061.1	2264.47	2217.46	2284.5	2804.42	2590.53	2597.56	2947.01	2713.62	2863.63	2996.24	3225.81	3208.62	2896.4	2783.52	2963.72	2131.51	2058.04	2183.12	2156.38	2078.24	2054.09	1881.36	1914.37	1965.98	2576.2	2706.47	2669.88	2200.96	2236.12	2315.87
Rsa1.0_00001.1_g00062.1	249.839	256.748	264.256	300.075	290.146	283.657	400.718	308.748	433.95	311.357	280.985	331.966	292.523	240.9	218.277	355.924	388.453	363.997	297.761	320.059	290.023	551.062	489.24	498.236	257.857	269.135	271.223	250.662	228.008	271.249
Rsa1.0_00001.1_g00063.1	592.247	528.54	701.993	581.289	527.868	587.451	493.272	547.888	573.828	412.134	399.439	463.607	318.145	392.403	389.018	343.824	343.514	361.427	273.389	268.506	303.423	229.25	264.765	256.823	251.916	233.855	222.826	273.931	210.627	209.705
Rsa1.0_00001.1_g00064.1	2683.53	2220.47	2694	2949.31	2852.65	2936.38	1675.44	1544.86	1690.64	5445.73	5374.52	4588	3480.38	3178.75	3149.98	4040.19	4060.47	3482.38	2349.24	2557.25	2748.04	473.569	444.345	588.124	6308.59	6677.98	5820.7	5050.26	5729.86	5911.62
Rsa1.0_00001.1_g00065.1	909.771	889.592	843.198	968.814	989.752	1047.08	471.185	497.365	491.223	1076.96	1043.13	1081.75	1287.53	1258.14	1309.66	918.545	954.375	938.684	1150.78	1284.53	1172.53	670.531	705.657	747.354	1083.71	1073.52	1026.41	1351.67	1424.29	1326.61
Rsa1.0_00001.1_g00066.1	391.182	400.166	392.349	300.075	311.84	267.023	746.744	808.359	938.39	405.365	357.199	409.806	322.416	326.532	383.198	590.853	577.347	527.581	416.441	405.981	387.654	773.855	743.645	703.694	579.882	579.598	586.809	758.333	666.644	785.253
Rsa1.0_00001.1_g00067.1	1711.05	1961.72	1717.66	1582.68	1710.15	1646.79	1458.78	1529.15	1528.74	1695.16	1722.64	1615.19	1532.01	1529.15	1499.81	2123.44	2072.51	1979.29	2250.69	2193.16	2156.5	1984.68	1890.19	1892.78	2037.9	2226.67	2121.38	2432.59	2338.36	2330.69
Rsa1.0_00001.1_g00068.1	1858.36	1876.47	2011.17	1564.68	1495.93	1483.95	1148.51	1186.72	1241.27	1357.48	1510.52	1543.07	1337.71	1169.68	1429.96	1632.41	1617.79	1579.32	1271.58	1223.31	1231.88	660.844	651.553	862.924	1084.9	1063.44	999.188	1493.4	1371.12	1405.25
Rsa1.0_00001.1_g00069.1	1202.41	1053.07	1096.36	1093.13	1178.66	1188.03	497.479	534.415	519.859	1031.09	1065.17	1080.61	1165.82	1169.68	1285.41	1308.75	1310.84	1330.09	1340.45	1306.01	1257.72	439.128	467.368	421.189	1437.82	1390.03	1284.53	1531.47	1512.22	1465.65
Rsa1.0_00001.1_g00070.1	154.283	174.508	152.3	71.1607	84.0611	78.7937	58.8981	63.9951	92.5174	195.538	135.901	211.771	262.63	346.294	284.245	156.284	160.713	168.723	102.786	125.661	144.533	68.8828	56.4065	75.7627	77.2384	73.5838	70.5784	66.6318	90.9989	70.6614
Rsa1.0_00001.1_g00071.1	198.079	198.579	228.955	281.213	263.934	251.264	287.128	258.226	326.014	249.687	249.764	263.283	228.467	209.846	219.247	156.284	162.998	198.699	168.484	165.4	146.447	165.749	133.534	177.208	185.372	140.112	183.504	147.013	163.593	157.279
Rsa1.0_00001.1_g00072.1	3.98149	9.0263	1.00861	4.28679	3.61553	0	0	1.12272	0	6.01655	2.75475	2.28942	4.27041	0	1.94024	14.1159	6.09338	16.2728	7.41752	6.44415	13.4004	1.07629	1.15115	1.28411	1.18828	7.05598	8.0661	2.11529	1.02246	1.1397
Rsa1.0_00001.1_g00073.1	722.641	875.551	814.957	1070.84	1153.35	1243.19	554.273	510.838	617.884	910.003	890.703	992.463	1155.15	1203.56	1392.12	1391.43	1225.53	1277.84	1260.98	1206.13	1260.59	875.026	865.668	943.823	1323.75	1211.61	1298.64	1391.86	1267.85	1246.83
Rsa1.0_00001.1_g00074.1	42.801	32.0935	52.4477	54.0135	68.6951	57.782	64.1569	63.9951	60.5768	54.901	53.2585	46.9331	72.5969	90.3375	58.2072	10.0828	10.6634	18.8422	24.3719	19.3324	31.5866	18.297	13.8138	14.1252	36.8368	19.1519	13.1074	33.8447	20.4492	23.9337
Rsa1.0_00001.1_g00075.1	2142.04	2136.22	2464.04	2226.56	2400.71	2534.53	1445.11	1419.12	1743.51	1719.23	1875.99	2052.46	1417.78	1480.22	1578.39	1503.35	1481.45	1448.28	1428.4	1332.86	1388.85	752.329	791.994	794.866	1155.01	1135	1133.29	1263.89	1197.3	1270.77
Rsa1.0_00001.1_g00076.1	193.102	164.479	205.757	171.472	190.719	181.225	166.177	124.622	112.342	64.6779	71.6235	85.8532	102.49	95.0426	105.743	20.1656	20.5651	26.5504	32.849	20.4065	14.3576	2.15259	1.15115	6.42057	15.4477	10.08	10.0826	13.7494	12.2695	11.397
Rsa1.0_00001.1_g00077.1	488.728	559.63	518.426	632.73	574.869	605.836	283.973	289.662	316.101	470.043	501.365	434.99	374.728	352.881	324.99	404.321	444.817	473.624	384.652	418.87	397.226	287.37	284.335	281.221	294.694	263.087	278.28	291.911	291.401	276.947
Rsa1.0_00001.1_g00078.1	50.764	57.1665	101.87	6.0015	16.2699	6.1284	27.3456	30.3135	23.1293	10.529	2.75475	10.3024	11.7436	7.52812	32.014	13.1077	10.6634	35.115	4.23858	2.14805	2.87151	10.7629	9.20923	6.42057	1.18828	3.02399	4.03305	3.17294	4.08984	3.4191
Rsa1.0_00001.1_g00079.1	406.112	428.248	490.185	497.267	497.136	546.303	733.071	683.737	694.982	621.209	657.467	681.102	676.86	672.826	658.712	391.213	387.691	367.423	458.827	513.384	463.27	454.196	500.752	463.565	589.388	550.366	552.528	541.515	459.084	492.35
Rsa1.0_00001.1_g00080.1	0	0	0	0	0	0	0	0	0	0	0	0	0	0	0	0	0	0	0	0	0	0	0	0	0	0	0	0	0	0
Rsa1.0_00001.1_g00081.1	0	0	0	0	0	0	0	0	0	2.25621	0	0	0	0	0	0	0	0	0	0	0	0	0	0	0	0	0	0	0	0
Rsa1.0_00001.1_g00082.1	0	0	0	0	0	0	0	0	0	0	0	0	0	0	0	2.01656	0.761672	0	0	0	0	0	0	0	0	0	0	0	0	0
Rsa1.0_00001.1_g00083.1	32.8473	42.1227	39.3358	31.7222	36.1553	37.6459	44.1736	34.8043	49.5629	24.8183	33.057	34.3413	26.69	16.9383	25.2231	6.04969	8.37839	11.9905	9.53682	5.37012	11.486	6.45776	4.60462	15.4094	10.6945	15.12	13.1074	19.0376	7.15722	14.8161
Rsa1.0_00001.1_g00084.1	54.7455	85.2484	48.4133	61.7298	58.7524	70.0388	49.4324	37.0498	39.6503	57.1572	24.7928	50.3672	36.2985	65.8711	44.6256	65.5383	57.1254	36.8279	81.5928	74.1077	129.218	50.5858	59.86	62.9216	38.025	41.3279	47.3883	14.8071	26.5839	21.6543
Rsa1.0_00002.1_g00001.1	0	0	2.01722	0.857358	0	0	0	0	0	0	0	0	0	0	0	0	0	0	0	0	0	0	0	0	0	0	0	0	0	0
Rsa1.0_00002.1_g00002.1	0	2.00584	2.01722	0	0	0	0	0	0	0	0	0	0	0	0	0	0	0	0	0	0	0	0	0	0	0	0	0	0	0
Rsa1.0_00002.1_g00003.1	483.751	502.464	518.426	443.254	460.98	501.653	384.941	346.921	464.79	352.72	421.477	423.543	406.756	364.173	440.435	278.286	269.632	271.499	429.157	366.242	384.782	362.711	339.59	430.178	337.472	382.031	400.28	360.658	326.165	376.101
Rsa1.0_00002.1_g00004.1	898.822	906.641	1221.43	1154.86	1085.56	1006.81	687.846	624.233	783.093	970.169	1002.73	1087.47	713.158	698.233	741.172	663.45	671.033	785.377	578.567	577.825	636.518	477.874	497.298	498.236	552.551	526.175	559.586	846.117	836.372	683.82
Rsa1.0_00002.1_g00005.1	22.8936	30.0877	18.155	0.857358	0.903883	0.875485	0	0	1.1014	0	0	0	0	0	0	13.1077	43.4153	5.13878	0	3.22207	2.87151	0	0	0	1.18828	0	0	0	0	0
Rsa1.0_00002.1_g00006.1	5552.19	6411.68	6213.04	5857.47	6040.65	6340.26	3023.79	3104.32	3033.25	4795.94	4694.1	5146.61	4444.43	4625.09	4714.79	3388.84	3489.22	3693.07	6522.12	5882.43	5721.01	3074.97	3131.14	2700.49	4615.29	4618.64	4272.01	4924.4	4665.48	5261.99
Rsa1.0_00002.1_g00007.1	1208.38	985.872	1188.14	1756.73	1617.05	1537.35	1240.02	1250.71	1375.64	1696.67	1957.71	2171.51	2699.96	2826.81	2988.94	1019.37	980.272	1032.89	1495.16	1390.86	1397.47	948.214	1015.32	1174.96	1536.45	1508.97	1427.7	1587.53	1541.87	1534.04
Rsa1.0_00002.1_g00008.1	5026.63	4566.3	5388	5004.4	5002.99	5070.81	3685.34	4096.81	4265.71	5235.9	5581.13	5943.33	4761.5	4876.34	5135.82	8180.19	7906.16	7737.29	5062.99	5366.9	5078.75	3884.34	3531.74	4231.15	4718.67	4534.98	4595.66	6824.99	6553.96	6193.13
Rsa1.0_00002.1_g00009.1	0	0	1.00861	0	0	0	0	1.12272	0	0	0	0	0	0	0	0	0	0	0	0	0	0	0	0	0	0	0	0	0	0
Rsa1.0_00002.1_g00010.1	731.599	743.165	651.562	800.772	742.992	705.641	847.712	798.254	762.167	840.061	808.979	682.247	816.715	800.804	716.919	671.516	647.421	596.098	792.615	772.224	703.52	892.247	872.575	785.877	767.631	793.294	749.139	707.566	762.755	643.93
Rsa1.0_00002.1_g00011.1	1645.35	1526.45	1341.45	1400.92	1287.13	1181.91	932.904	1019.43	756.66	1331.91	1392.07	1197.37	1425.25	1482.1	1277.65	1329.92	1399.95	1320.67	1604.3	1628.22	1489.36	1176.39	1124.68	1010.6	1408.11	1404.14	1240.16	1391.86	1496.88	1413.23
Rsa1.0_00002.1_g00012.1	78.6345	89.26	92.7922	35.1517	37.9631	24.5136	14.7245	7.85905	3.30419	12.0331	10.1008	11.4471	26.69	33.8766	22.3128	33.2733	22.0885	52.2443	16.9543	18.2584	37.3296	12.9155	2.30231	1.28411	13.0711	7.05598	7.05784	4.23059	6.13476	2.2794
Rsa1.0_00002.1_g00013.1	109.491	94.2747	87.7491	91.7373	103.947	108.56	169.332	147.076	129.965	97.0169	106.517	116.76	108.895	104.453	105.743	76.6294	76.1672	61.6654	82.6524	88.07	85.1882	85.0272	104.755	77.0468	84.3681	67.5358	92.7601	107.88	103.268	85.4775
Rsa1.0_00002.1_g00014.1	0	0	0	0	0	0	0	0	0	0	0	0	0	0	0	0	0	0	0	0	0	0	0	0	0	0	0	0	0	0
Rsa1.0_00002.1_g00015.1	400.14	373.087	392.349	410.674	419.402	428.988	535.342	614.128	577.132	500.126	469.226	509.396	396.08	402.755	399.69	352.899	389.976	387.978	394.188	436.054	358.939	544.604	524.926	532.907	369.556	409.247	374.065	375.465	339.457	320.256
Rsa1.0_00002.1_g00016.1	0.995373	0	0	0	0	0	1.05175	0	0	0	0	0	0	0	0	0	0.761672	0	0	0	0	0	0	0	0	0	0	0	0	0
Rsa1.0_00002.1_g00017.1	349.376	335.979	368.143	420.105	380.535	376.459	300.801	323.344	340.332	382.803	392.093	451.016	327.754	319.004	302.678	375.081	412.065	435.94	359.22	281.394	296.723	267.997	272.823	305.619	402.828	379.007	405.321	394.502	377.288	404.593
Rsa1.0_00002.1_g00018.1	15.926	32.0935	23.198	84.0211	75.0223	101.556	31.5526	61.7496	35.2447	154.926	168.958	176.285	43.7717	20.7023	51.4164	0	0	0	0	0	0	0	0	0	0	0	0	0	0	0
Rsa1.0_00002.1_g00019.1	2.98612	3.00877	1.00861	1.71472	1.80777	2.62646	1.05175	1.12272	3.30419	1.50414	3.673	8.01297	10.676	13.1742	10.6713	1.00828	0	1.71293	0	0	1.91434	17.2207	20.7208	5.13645	7.1297	10.08	6.04957	2.11529	6.13476	6.8382
Rsa1.0_00002.1_g00020.1	1318.87	1173.42	1127.63	1586.97	1559.2	1434.04	1456.68	1406.77	1332.69	1498.87	1404	1466.37	1395.36	1421.87	1316.45	1406.55	1387	1324.09	1836.37	1850.54	1707.59	1585.38	1608.16	1510.12	1492.48	1527.12	1512.39	1478.59	1455.98	1347.13
Rsa1.0_00002.1_g00021.1	100.533	107.313	131.119	127.746	119.313	152.334	113.589	95.4313	153.094	141.389	147.838	182.009	155.87	179.734	155.219	52.4307	46.462	61.6654	127.158	106.328	133.047	100.095	77.1273	105.297	112.887	103.824	126.033	123.745	117.583	102.573
Rsa1.0_00002.1_g00022.1	1024.24	942.747	815.966	1016.83	968.058	999.804	882.42	962.172	777.586	1200.3	1183.62	1181.34	1335.57	1341.89	1302.87	1082.89	1163.07	1031.18	1322.44	1375.83	1260.59	1027.86	1037.19	947.676	1324.94	1424.3	1326.87	1442.63	1513.24	1412.09
Rsa1.0_00002.1_g00023.1	487.733	415.21	509.348	313.793	341.668	323.054	244.007	268.33	252.22	445.977	458.207	494.515	432.379	474.272	478.27	529.348	437.961	496.749	348.624	336.17	328.309	205.572	160.01	169.503	474.125	466.703	443.635	555.265	489.758	540.218
Rsa1.0_00002.1_g00024.1	2.98612	2.00584	1.00861	0	0.903883	0	0	0	1.1014	0	0	0	0	0	0	0	0.761672	1.71293	0	0	0	0	0	1.28411	2.37657	0	0	0	0	0
Rsa1.0_00002.1_g00025.1	0	0	0	0.857358	0	0	0	0	0	0	0	0	0	0	0	0	0	0	0	0	0	1.07629	0	0	1.18828	0	0	0	0	0
Rsa1.0_00002.1_g00026.1	307.57	268.783	327.798	364.377	282.011	261.77	438.581	479.402	471.398	348.96	322.306	314.795	353.376	398.05	402.6	260.137	295.529	274.925	309.417	311.467	297.68	509.087	478.88	482.827	377.874	341.711	359.95	289.795	298.558	288.344
Rsa1.0_00002.1_g00027.1	834.123	786.291	632.399	776.766	818.918	800.193	885.575	1017.18	798.513	970.921	1011.91	843.651	958.706	974.892	856.617	1499.32	1448.7	1330.09	1458.07	1471.41	1502.76	1480.98	1364.12	1382.99	1454.46	1508.97	1409.55	1637.24	1608.33	1489.59
Rsa1.0_00002.1_g00028.1	655.951	816.378	768.561	1039.12	1154.26	1190.66	840.35	926.245	1052.94	1069.44	1123.02	1262.61	948.03	940.074	1049.67	1186.75	1176.02	1264.14	1366.94	1443.49	1397.47	920.231	930.132	927.13	1429.5	1349.71	1574.91	1482.82	1292.39	1446.28
Rsa1.0_00002.1_g00029.1	1038.17	986.875	926.913	889.08	902.075	879.863	1030.72	1043.01	913.058	1067.19	1035.79	1025.66	1309.95	1255.31	1171.91	1259.34	1275.8	1152.8	1001.37	1061.14	993.543	1688.7	1635.79	1479.3	1159.76	1323.5	1169.58	1361.19	1215.7	1357.38
Rsa1.0_00002.1_g00030.1	0	0	0	0	0	0	0	0	2.20279	0.752069	0	0	0	0	0	0	0	0	0	0	0	0	1.15115	0	0	0	0	0	0	2.2794
Rsa1.0_00002.1_g00031.1	382.223	371.081	342.928	623.299	583.908	499.902	826.677	874.599	778.688	680.622	756.638	586.091	648.034	665.298	606.326	526.323	444.817	408.533	651.682	660.525	666.191	1035.39	1085.54	1026.01	644.049	683.422	599.916	608.147	608.363	670.143
Rsa1.0_00002.1_g00032.1	14.9306	1.00292	9.07749	22.2913	16.2699	8.75485	11.5693	20.209	9.91257	3.00828	11.019	8.01297	4.27041	2.82305	0.970121	0	4.57003	0	0	0	0	0	0	0	0	0	0	1.05765	0	0
Rsa1.0_00002.1_g00033.1	128.403	121.354	156.335	102.883	97.6193	97.1789	42.0701	42.6634	33.0419	225.621	209.361	172.851	11.7436	15.0562	22.3128	168.383	194.226	183.283	44.5051	56.9233	80.4023	6.45776	13.8138	12.8411	29.7071	19.1519	24.1983	26.4412	26.5839	26.2131
Rsa1.0_00002.1_g00034.1	35.8334	20.0584	28.2411	6.85886	17.1738	14.0078	9.46577	4.49088	5.50699	6.76862	9.1825	4.57884	6.40561	0	1.94024	16.1325	3.80836	3.42585	10.5965	8.5922	8.61453	2.15259	0	7.70468	4.75313	4.03199	7.05784	1.05765	5.1123	0
Rsa1.0_00002.1_g00035.1	2054.45	1940.65	1698.5	1562.96	1486.89	1435.8	974.974	1060.97	946.1	1827.53	1956.79	1802.92	2074.35	2081.53	1910.17	1559.81	1489.07	1581.89	1319.26	1391.94	1350.57	764.168	751.703	812.844	1372.47	1242.86	1258.31	1358.02	1349.65	1350.54
Rsa1.0_00002.1_g00036.1	538.497	608.774	646.519	713.322	707.74	757.295	915.024	849.9	987.953	583.605	613.391	633.024	681.13	614.483	649.981	249.046	226.217	239.81	290.343	273.876	324.481	377.779	407.508	416.053	223.397	251.999	233.917	203.068	207.559	229.08
Rsa1.0_00002.1_g00037.1	0	0	0	0	0	0	0	0	0	0	0	0	0	0	0	0	0	0	0	0	0	0	0	0	0	0	0	0	0	0
Rsa1.0_00002.1_g00038.1	0	0	0	0	0	0	0	0	0	0	0	0	0	0	0	0	0	0	0	0	0	0	0	0	0	0	0	0	0	0
Rsa1.0_00002.1_g00039.1	0	0	0	0	0	0	0	0	0	0	0	0	0	0	0	0	0	0	0	0	0	0	0	0	0	0	0	0	0	0
Rsa1.0_00002.1_g00040.1	0	1.00292	0	0	5.4233	5.25291	0	0	0	0	0	0	0	0	0	0	0	0	0	0	0	0	0	0	0	0	0	0	0	0
Rsa1.0_00002.1_g00041.1	0	1.00292	0	0.857358	8.13494	5.25291	0	0	0	0.752069	0	2.28942	3.20281	2.82305	0.970121	0	0	0	0	1.07402	0	0	0	0	0	0	0	0	1.02246	1.1397
Rsa1.0_00002.1_g00042.1	185.139	158.462	149.274	246.919	199.758	210.992	68.3639	80.8359	60.5768	141.389	134.983	103.024	239.143	224.903	193.054	195.607	212.507	214.972	201.333	146.067	145.49	65.6539	75.9762	48.7963	128.335	138.096	126.033	159.705	170.751	143.602
Rsa1.0_00002.1_g00043.1	0.995373	0	0	0	0	0	0	0	0	0	0	0	0	0	0	0	0	0	0	0	0	0	0	0	0	2.01599	0	0	0	0
Rsa1.0_00002.1_g00044.1	82.616	74.2162	69.5941	111.457	99.4271	93.6769	77.8297	65.1178	98.0243	71.4465	67.9505	75.5508	50.1773	65.8711	54.3268	93.7702	95.9707	73.6558	47.6841	50.4792	48.8157	97.9427	79.4296	95.0244	96.2509	102.816	91.7519	89.9	66.4599	93.4554
Rsa1.0_00002.1_g00045.1	68.6807	43.1256	49.4219	80.5916	60.5601	63.9104	67.3121	72.9768	69.388	76.711	84.479	66.3932	88.6109	90.3375	70.8188	33.2733	33.5136	28.2633	42.3858	32.2207	37.3296	49.5095	49.4996	61.6374	30.8953	35.2799	46.3801	51.8247	40.8984	61.5438
Rsa1.0_00002.1_g00046.1	0	0	0	0	0	0	0	0	0	0	0	0	0	0	0	0	0	0	0	0	0	0	0	0	0	0	0	0	0	0
Rsa1.0_00002.1_g00047.1	123.426	131.383	127.085	102.026	116.601	111.187	99.9165	99.9221	70.4894	109.802	119.373	103.024	54.4477	81.8683	47.5359	149.226	123.391	123.331	49.8034	52.6272	54.5587	62.425	51.8019	37.2393	98.6275	65.5198	97.8015	42.3059	50.1005	61.5438
Rsa1.0_00002.1_g00048.1	572.34	576.68	514.391	496.41	534.195	546.303	921.335	884.704	786.397	545.25	529.83	486.502	577.573	604.132	607.296	535.398	555.259	543.854	516.048	542.382	581.002	895.476	882.935	1009.31	488.384	574.558	506.148	537.285	536.791	600.622
Rsa1.0_00002.1_g00049.1	199.075	201.587	196.679	168.899	169.026	136.576	199.833	189.74	155.297	169.968	173.549	159.115	201.777	183.498	181.413	196.615	172.138	138.747	153.649	176.14	184.734	161.444	195.696	211.879	222.209	159.264	232.909	200.953	202.447	231.359
Rsa1.0_00002.1_g00050.1	22.8936	41.1198	22.1894	17.1472	26.2126	21.0116	10.5175	4.49088	12.1154	2.25621	0.91825	3.43413	5.33801	5.64609	4.8506	28.2319	30.4669	24.8374	22.2526	32.2207	39.244	1.07629	3.45346	0	3.56485	5.03999	2.01652	1.05765	3.06738	3.4191
Rsa1.0_00002.1_g00051.1	611.159	637.858	726.2	859.93	906.594	922.761	328.147	321.098	406.416	736.275	766.739	824.191	547.68	558.963	698.487	778.394	723.589	799.937	853.015	890.366	866.239	504.782	512.263	522.634	875.764	855.79	892.312	826.022	771.957	853.635
Rsa1.0_00002.1_g00052.1	41.8057	44.1286	40.3444	50.5841	62.3679	48.1517	37.8631	56.136	42.9545	52.6448	49.5855	58.3802	40.5689	47.9918	53.3566	29.2402	31.2286	33.4021	9.53682	19.3324	19.1434	5.38147	9.20923	8.98879	10.6945	10.08	9.07436	8.46117	15.3369	14.8161
Rsa1.0_00002.1_g00053.1	6172.31	6192.04	6203.96	8327.52	7983.09	8404.66	3949.33	4050.78	4559.78	5999.25	5949.34	6445.86	4776.45	4796.36	5178.5	6936.98	7117.83	7915.43	8212.26	8203.4	7598.98	5287.83	5059.32	5466.47	6038.85	6239.5	6006.22	5845.61	5876.07	6108.79
Rsa1.0_00002.1_g00054.1	169.213	215.628	179.533	144.036	139.198	182.101	257.679	263.839	264.335	161.695	159.776	128.207	158.005	144.916	174.622	277.278	254.398	249.231	290.343	250.248	261.308	461.73	400.602	473.838	294.694	316.511	290.38	303.545	286.289	324.814
Rsa1.0_00002.1_g00055.1	1075	1019.97	1011.64	908.799	977.097	962.158	513.255	543.397	585.943	945.351	952.226	986.74	903.191	909.021	984.673	1340.01	1361.87	1338.65	1362.71	1369.38	1261.55	913.773	865.668	851.367	1171.65	1201.53	1198.82	1353.79	1381.34	1521.5
Rsa1.0_00002.1_g00056.1	1.99075	0	4.03444	8.57358	10.8466	9.63034	43.1218	76.345	17.6224	0.752069	0	0	17.0816	6.58711	1.94024	0	0	0	0	0	0	0	0	0	0	0	0	0	0	0
Rsa1.0_00002.1_g00057.1	45.7872	33.0964	29.2497	9.43093	4.51941	9.63034	13.6728	20.209	24.2307	18.8017	22.9563	22.8942	9.60842	16.9383	9.70121	37.3064	67.0271	38.5408	19.0736	24.7026	26.8008	60.2724	55.2554	52.6487	47.5313	31.2479	28.2313	51.8247	46.0107	37.6101
Rsa1.0_00002.1_g00058.1	210.024	237.692	252.153	226.342	222.355	223.249	174.591	170.654	191.643	291.803	242.418	252.981	431.311	436.631	399.69	39.323	41.892	25.6939	75.2349	68.7376	69.8734	17.2207	29.93	17.9776	165.171	192.527	151.239	117.399	87.9315	92.3157
Rsa1.0_00002.1_g00059.1	42.801	41.1198	50.4305	84.0211	63.2718	42.8988	12.621	7.85905	16.521	46.6283	39.4848	33.1966	24.5548	44.2277	43.6554	47.3893	55.6021	46.249	33.9087	38.6649	27.7579	8.61035	8.05808	6.42057	27.3305	16.128	29.2396	30.6718	48.0556	43.3086
Rsa1.0_00002.1_g00060.1	422.038	403.175	433.702	322.366	332.629	390.466	125.159	112.272	121.154	342.943	345.262	432.7	532.733	478.977	525.805	378.106	336.659	320.317	457.767	436.054	498.686	96.8664	122.022	88.6038	420.652	369.935	412.379	471.71	429.433	426.248
Rsa1.0_00002.1_g00061.1	319.515	306.894	378.229	426.107	408.555	424.61	348.13	387.339	414.125	409.878	421.477	495.659	444.122	513.794	530.656	312.567	328.281	285.202	465.185	456.46	456.57	316.43	333.835	324.881	486.008	462.671	473.883	479.114	490.78	514.005
Rsa1.0_00002.1_g00062.1	2.98612	2.00584	3.02583	0.857358	4.51941	6.1284	1.05175	3.36816	0	2.25621	0	1.14471	0	1.88203	0	0	1.52334	0	3.17894	6.44415	15.3147	1.07629	1.15115	2.56823	4.75313	0	2.01652	2.11529	1.02246	0
Rsa1.0_00002.1_g00063.1	93.5651	53.1549	61.5252	44.5826	54.233	42.8988	56.7946	40.4179	46.2587	32.339	35.8118	25.1836	26.69	37.6406	18.4323	71.588	55.6021	46.249	24.3719	20.4065	22.0149	47.3569	41.4415	39.8075	35.6485	36.2879	40.3305	19.0376	28.6289	13.6764
Rsa1.0_00002.1_g00064.1	5337.19	4157.11	4741.48	1869.9	2234.4	1588.13	1675.44	1383.19	1124.53	1411.63	1976.07	1192.79	1748.73	1643.01	1539.58	4031.11	4700.28	6832.86	3787.18	3930.93	3960.77	2199.94	2456.56	2542.54	3574.35	3290.1	2960.26	3359.09	3402.74	3360.97
Rsa1.0_00002.1_g00065.1	35.8334	27.0789	27.2325	58.3003	44.2903	51.6536	44.1736	41.5407	19.8251	51.1407	27.5475	21.7495	53.3801	52.6969	42.6853	84.6957	86.8306	79.6511	109.144	96.6622	82.3166	96.8664	92.0923	107.866	174.678	160.272	147.206	124.802	147.234	159.558
Rsa1.0_00002.1_g00066.1	0	0	0	0	0	0	1.05175	0	1.1014	0	0	0	0	0	0	0	0	0	0	0	0	0	0	0	0	0	0	0	0	0
Rsa1.0_00002.1_g00067.1	1.99075	4.01169	5.04305	0	0	0.875485	1.05175	1.12272	1.1014	1.50414	1.8365	0	0	0	0.970121	2.01656	3.04669	5.13878	0	1.07402	2.87151	0	0	0	0	1.008	5.04131	1.05765	0	0
Rsa1.0_00002.1_g00068.1	36.8288	50.1461	24.2067	13.7177	31.6359	21.0116	57.8464	51.6452	83.7062	39.8596	44.9943	48.0778	32.0281	28.2305	34.9243	75.6211	52.5554	37.6844	30.7297	33.2948	39.244	91.4849	102.453	71.9104	43.9665	42.3359	33.2727	33.8447	56.2353	60.4041
Rsa1.0_00002.1_g00069.1	1703.08	1569.57	1659.16	1273.18	1297.07	1174.03	4818.08	4527.93	6035.66	2438.96	2558.25	2708.38	1376.14	1472.69	1736.52	1771.55	1870.67	1940.75	1002.43	974.14	939.941	3874.66	3962.27	4191.35	1670.73	1680.33	1593.05	1869.92	1639	2085.65
Rsa1.0_00002.1_g00070.1	0	0	0	0	0	0	0	0	0	0	0	0	0	0	0	0	0	0	0	0	0	0	1.15115	0	0	0	0	0	0	1.1397
Rsa1.0_00002.1_g00071.1	4.97687	14.0409	8.06888	1.71472	1.80777	7.00388	2.1035	6.73632	5.50699	3.00828	13.7738	9.15768	9.60842	8.46914	8.73109	0	0	0	0	0	0	1.07629	1.15115	0	0	0	0	1.05765	3.06738	1.1397
Rsa1.0_00002.1_g00072.1	0.995373	0	0	3.42943	0	0	0	0	0	0	0	0	0	0	0	0	0.761672	0	0	0	0	0	0	0	0	0	1.00826	4.23059	2.04492	1.1397
Rsa1.0_00002.1_g00073.1	512.617	536.563	409.496	486.979	441.095	428.112	500.634	555.747	392.097	503.886	533.503	447.581	570.099	570.255	561.7	478.934	501.18	472.768	519.227	562.789	557.073	501.553	457.008	407.064	482.443	489.887	451.702	624.012	611.431	585.806
Rsa1.0_00002.1_g00074.1	31.8519	43.1256	48.4133	49.7267	46.098	37.6459	93.6059	126.867	122.255	78.2152	61.5228	64.1037	56.5829	47.9918	54.3268	43.3561	47.9853	48.8184	117.621	90.2181	99.5457	108.706	96.6969	137.4	41.5899	40.3199	41.3388	51.8247	32.7187	62.6835
Rsa1.0_00002.1_g00075.1	28.8658	35.1023	22.1894	5.14415	7.23106	14.8832	12.621	31.4362	9.91257	30.8348	10.1008	17.1706	9.60842	4.70508	3.88048	26.2153	18.2801	28.2633	11.6561	22.5545	16.2719	6.45776	3.45346	6.42057	10.6945	2.01599	8.0661	3.17294	2.04492	2.2794
Rsa1.0_00002.1_g00076.1	905.79	843.457	893.629	898.511	912.018	892.119	790.918	806.113	806.223	762.598	786.022	819.612	819.918	845.973	829.453	766.294	802.041	741.697	867.85	857.072	863.368	572.588	539.891	599.681	778.325	798.334	734.015	827.08	758.665	767.018
Rsa1.0_00002.1_g00077.1	306.575	264.771	342.928	263.209	272.069	272.276	494.324	518.697	556.206	339.935	307.614	305.637	206.047	205.141	199.845	348.866	303.907	310.896	162.126	171.844	167.505	555.367	564.065	552.169	275.682	229.823	256.099	294.026	290.378	306.579
Rsa1.0_00002.1_g00078.1	358.334	386.125	361.083	414.104	430.248	408.852	370.217	353.657	340.332	388.068	341.589	360.584	349.106	354.763	351.184	448.685	430.345	367.423	360.28	403.833	394.354	395	453.555	368.541	411.146	364.895	372.049	379.695	328.209	354.447
Rsa1.0_00002.1_g00079.1	2.98612	2.00584	3.02583	0	0.903883	0.875485	0	0	0	0	0	0	0	0	0	0	0	0	0	0	0	0	0	0	0	0	0	0	0	0
Rsa1.0_00002.1_g00080.1	0	0	0	0	0	0	0	0	0	0	0.91825	0	0	0	0	0	0	0	0	0	0	0	0	0	0	0	0	0	0	0
Rsa1.0_00002.1_g00081.1	230.927	276.806	193.653	214.339	237.721	204.864	254.524	297.521	258.828	273.753	248.846	289.612	259.427	274.777	257.082	328.7	361.033	283.489	278.687	231.989	338.838	363.787	391.392	308.187	295.882	309.455	312.561	291.911	277.086	250.734
Rsa1.0_00002.1_g00082.1	1595.58	1489.34	1077.2	1658.99	1700.2	1432.29	2046.71	2057.95	1755.63	1556.78	1505.01	1065.72	1670.8	1683.48	1568.69	1552.75	1542.39	1369.48	2001.67	2101.87	1807.14	2323.72	2230.94	1704.02	1922.64	1782.14	1456.94	1681.66	1885.42	1559.11
Rsa1.0_00002.1_g00083.1	34.8381	3.00877	10.0861	26.5781	29.8281	21.0116	31.5526	16.8408	20.9265	22.5621	18.365	21.7495	40.5689	59.284	79.5499	13.1077	19.8035	10.2776	36.028	21.4805	48.8157	3.22888	2.30231	2.56823	7.1297	8.06398	7.05784	12.6918	4.08984	14.8161
Rsa1.0_00002.1_g00084.1	47.7779	27.0789	26.2239	35.1517	45.1941	28.891	41.0183	44.9088	51.7657	115.819	66.114	59.5249	5.33801	15.9973	20.3725	19.1574	31.2286	29.1197	14.835	17.1844	15.3147	0	3.45346	3.85234	8.31798	10.08	20.1652	11.6341	6.13476	4.5588
Rsa1.0_00002.1_g00085.1	12.9399	4.01169	5.04305	6.0015	0.903883	0	0	0	0	6.01655	2.75475	1.14471	0	0	0	4.03313	0.761672	5.99524	1.05965	2.14805	0.95717	0	2.30231	3.85234	0	2.01599	0	0	0	0
Rsa1.0_00002.1_g00086.1	1645.35	1358.96	1741.87	1764.44	1725.51	1706.32	4733.94	4569.47	4975.01	1950.11	1734.57	2153.2	1782.89	1782.28	1722.93	425.495	424.251	494.179	210.87	227.693	252.693	723.269	690.692	793.582	249.539	226.799	225.851	215.76	192.222	255.293
Rsa1.0_00002.1_g00087.1	1.99075	1.00292	1.00861	1.71472	0	2.62646	2.1035	0	0	1.50414	0	0	1.0676	0	0	0	0	1.71293	1.05965	3.22207	3.82868	4.30517	1.15115	3.85234	1.18828	1.008	0	1.05765	2.04492	0
Rsa1.0_00002.1_g00088.1	0	0	0	0	0	0	0	0	0	0	0	0	0	0	0	0	0	0	0	0	0	0	0	0	0	0	0	0	0	0
Rsa1.0_00002.1_g00089.1	0	0	0	0	0	0	0	0	0	0	0	0	0	0	0	0	0	0	0	0	0	0	0	0	0	0	0	0	0	0
Rsa1.0_00002.1_g00090.1	5.97224	1.00292	2.01722	0.857358	1.80777	2.62646	10.5175	3.36816	1.1014	1.50414	0.91825	1.14471	0	0	4.8506	11.0911	9.90174	10.2776	1.05965	5.37012	5.74302	3.22888	0	1.28411	2.37657	1.008	4.03305	2.11529	1.02246	3.4191
Rsa1.0_00002.1_g00091.1	608.173	680.984	615.252	795.628	750.223	760.797	550.066	575.956	550.699	891.202	957.735	867.69	919.205	929.723	879.9	744.112	704.547	742.554	877.387	811.963	917.926	539.223	536.438	539.328	831.798	819.502	802.577	835.541	865.001	830.841
Rsa1.0_00002.1_g00092.1	0.995373	0	0	0	0	0	0	0	0	0	0	0	0	0	0	2.01656	2.28502	0	1.05965	0	0	0	0	0	0	0	0	0	0	0
Rsa1.0_00002.1_g00093.1	567.363	551.607	460.935	722.753	695.99	651.361	567.946	643.319	541.887	1355.98	1245.15	1332.44	1393.22	1308.95	1471.67	307.526	341.229	304.901	831.822	759.335	714.049	283.065	271.672	377.529	395.698	406.223	343.817	292.968	338.434	204.006
Rsa1.0_00002.1_g00094.1	297.617	337.985	169.447	74.5901	114.793	83.1711	330.25	414.284	352.447	296.315	263.538	259.849	308.537	347.235	345.363	549.514	558.306	623.505	442.932	539.16	481.457	362.711	445.497	422.473	278.058	268.127	225.851	235.855	250.503	247.315
Rsa1.0_00002.1_g00095.1	0.995373	0	1.00861	0	0	0	0	0	0	1.50414	0	0	0	0.941015	3.88048	0	2.28502	5.13878	0	0	3.82868	0	1.15115	0	0	0	0	0	0	0
Rsa1.0_00002.1_g00096.1	136.366	162.473	98.8438	430.394	454.653	484.143	137.78	186.372	169.615	415.142	519.73	437.279	109.963	79.9863	90.2212	304.501	274.202	277.494	330.61	303.949	338.838	151.757	126.627	187.481	346.979	329.615	297.437	178.742	111.448	225.661
Rsa1.0_00002.1_g00097.1	0	0	0	0	0	0	0	0	0	0	0	0	0	0	0	0	0	0	0	0	0	0	0	0	0	0	0	0	0	0
Rsa1.0_00002.1_g00098.1	0	0	0	0	0	0	0	0	0	0	0	0	0	0	0	0	0.761672	0	0	0	0.95717	0	0	0	0	0	0	0	0	0
Rsa1.0_00002.1_g00099.1	17.9167	23.0672	19.1636	12.8604	10.8466	14.8832	18.9315	19.0863	9.91257	21.0579	10.1008	22.8942	41.6365	42.3457	23.2829	102.845	67.7888	89.0722	19.0736	16.1104	23.9293	6.45776	4.60462	10.2729	9.50626	11.088	7.05784	7.40353	9.20213	5.6985
Rsa1.0_00002.1_g00100.1	507.64	511.49	562.805	569.286	501.655	545.427	1389.36	1594.26	1647.69	533.969	634.511	665.076	463.339	497.797	497.672	658.408	678.65	704.013	518.167	571.381	579.088	1831.85	1701.41	1944.15	596.518	646.126	612.015	657.856	650.284	654.188
Rsa1.0_00002.1_g00101.1	4.97687	4.01169	12.1033	6.85886	0	5.25291	3.15526	1.12272	2.20279	7.52069	5.5095	1.14471	1.0676	0.941015	6.79085	10.0828	8.37839	3.42585	9.53682	16.1104	5.74302	80.722	63.3135	60.3533	26.1422	16.128	22.1818	7.40353	9.20213	12.5367
Rsa1.0_00002.1_g00102.1	0	0	0	0	0	0	0	0	0	0	0	0	0	0	0	62.5135	82.2606	87.3592	96.4278	75.1817	78.488	132.384	160.01	125.843	57.0376	66.5278	74.6114	179.8	184.043	194.889
Rsa1.0_00002.1_g00103.1	39.8149	28.0818	36.31	18.0045	33.4437	31.5175	31.5526	51.6452	35.2447	30.8348	35.8118	32.0519	37.3661	31.0535	36.8646	78.646	74.6439	61.6654	46.6244	33.2948	41.1583	33.3651	42.5927	48.7963	34.4602	41.3279	38.314	33.8447	24.539	22.794
Rsa1.0_00002.1_g00104.1	42.801	73.2133	65.5597	52.2988	61.464	72.6653	74.6744	72.9768	66.0838	60.1655	56.0133	59.5249	59.7857	63.989	69.8487	66.5466	60.9338	68.5171	86.891	75.1817	70.8306	86.1035	78.2785	119.423	64.1673	64.5118	69.5701	84.6117	75.662	88.8966
Rsa1.0_00002.1_g00105.1	146.32	123.359	112.964	132.89	89.4844	97.1789	100.968	80.8359	125.559	97.769	115.7	114.471	74.7321	100.689	96.042	60.4969	59.4104	67.6606	61.4595	62.2934	53.6015	37.6703	33.3835	43.6599	49.9079	56.4478	53.4379	49.7094	65.4374	55.8453
Rsa1.0_00002.1_g00106.1	0.995373	3.00877	7.06027	109.742	125.64	86.673	3.15526	6.73632	2.20279	9.7769	7.346	10.3024	4.27041	6.58711	5.82072	4.03313	5.3317	4.28232	41.3262	20.4065	23.9293	2.15259	2.30231	3.85234	14.2594	16.128	2.01652	19.0376	35.7861	25.0734
Rsa1.0_00002.1_g00107.1	270.741	248.725	285.437	246.062	242.241	211.867	43.1218	40.4179	44.0559	200.05	184.568	185.443	130.247	85.6324	127.086	378.106	397.593	400.825	196.035	220.175	220.149	65.6539	70.2204	66.7739	123.581	146.16	147.206	236.913	269.929	193.749
Rsa1.0_00002.1_g00108.1	474.793	534.557	187.602	363.52	367.88	275.778	519.566	571.465	179.528	541.49	491.264	226.653	675.792	635.185	467.598	1112.14	1191.26	798.224	997.127	1010.66	800.194	1205.45	1311.16	651.046	892.4	942.477	489.007	691.701	1062.34	601.761
Rsa1.0_00003.1_g00001.1	523.566	504.47	493.211	494.695	507.078	488.521	946.577	867.863	896.537	797.945	808.979	793.284	716.361	789.512	719.83	568.671	552.212	486.471	699.367	752.891	695.863	1655.34	1548.3	1747.68	926.86	966.669	856.015	941.306	1019.39	1008.63
Rsa1.0_00003.1_g00002.1	2331.16	2384.95	3168.05	2206.84	2203.67	2421.59	1285.24	1397.79	1457.15	1275.51	1256.17	1559.09	1054.79	1140.51	1364.96	2800	2885.21	2991.63	2801.7	2593.77	2751.86	1638.12	1669.17	1995.51	1633.89	1650.09	1729.17	2081.45	1970.28	2064
Rsa1.0_00003.1_g00003.1	0	0	0	0	0	0	0	0	0	0	0	0	0	0	0	0	0	0	0	0	0	0	0	0	0	0	0	0	0	0
Rsa1.0_00003.1_g00004.1	367.293	455.327	332.841	216.911	283.819	306.42	199.833	167.285	84.8076	287.29	168.04	136.22	85.4081	41.4047	101.863	980.05	782.237	776.812	279.747	303.949	467.099	188.351	317.718	193.901	289.941	254.015	643.271	151.243	132.92	115.11
Rsa1.0_00003.1_g00005.1	3.98149	3.00877	3.02583	0.857358	1.80777	0.875485	1.05175	1.12272	0	3.00828	1.8365	2.28942	0	0	0	1.00828	2.28502	1.71293	0	0	1.91434	0	0	0	0	0	0	0	1.02246	0
Rsa1.0_00003.1_g00006.1	34.8381	38.111	43.3702	54.8709	63.2718	84.9221	158.815	117.886	155.297	79.7193	82.6425	90.4321	125.977	104.453	124.175	40.3313	35.0369	35.115	75.2349	98.8103	99.5457	111.935	160.01	121.991	161.606	139.104	169.388	160.762	160.526	160.698
Rsa1.0_00003.1_g00007.1	2.98612	3.00877	2.01722	1.71472	3.61553	1.75097	3.15526	1.12272	0	1.50414	0	0	1.0676	0.941015	0	3.02485	2.28502	2.56939	2.11929	0	2.87151	1.07629	0	0	3.56485	0	2.01652	2.11529	0	0
Rsa1.0_00003.1_g00008.1	0.995373	0	0	0	0	0	0	0	0	0	0	0	0	0	0	0	0	0	0	0	0	0	0	0	0	0	0	0	0	0
Rsa1.0_00003.1_g00009.1	16.9213	6.01753	20.1722	22.2913	20.7893	33.2684	17.8798	34.8043	11.014	35.3472	78.0513	64.1037	21.352	21.6434	48.506	0	0	0	39.2069	20.4065	27.7579	0	0	0	0	0	0	1.05765	0	0
Rsa1.0_00003.1_g00010.1	0	0	0	0	0	0	0	0	0	0	0	0	0	0	0	0	0	0	0	0	0	0	0	0	0	0	0	0	0	0
Rsa1.0_00003.1_g00011.1	52.7548	42.1227	57.4908	28.2928	26.2126	11.3813	26.2938	19.0863	24.2307	15.0414	9.1825	5.72355	9.60842	12.2332	14.5518	0	0.761672	0.856463	3.17894	1.07402	2.87151	8.61035	9.20923	2.56823	0	1.008	0	2.11529	6.13476	5.6985
Rsa1.0_00003.1_g00012.1	1353.71	1241.62	1146.79	1519.24	1497.73	1352.62	890.834	860.004	634.405	1778.64	1733.66	1413.72	1818.13	1745.58	1750.1	1418.65	1396.91	1360.06	1568.28	1606.74	1435.76	941.757	1041.79	791.014	1845.4	1889.99	1610.2	1788.48	1800.55	1644.59
Rsa1.0_00003.1_g00013.1	4.97687	1.00292	1.00861	0.857358	0.903883	4.37743	5.25876	1.12272	1.1014	0	9.1825	1.14471	2.1352	9.41015	11.6414	1.00828	0.761672	0	2.11929	1.07402	0.95717	0	0	0	0	4.03199	1.00826	0	6.13476	2.2794
Rsa1.0_00003.1_g00014.1	0	0	0	0	0	0	0	0	0	1.50414	0	0	0	0	0	0	0	0	0	0	0	0	0	0	0	0	0	0	0	0
Rsa1.0_00003.1_g00015.1	0	0	0	0.857358	1.80777	0	1.05175	3.36816	0	1.50414	0	0	0	0.941015	0	0	0	0	0	0	0	0	0	0	0	0	0	0	0	0
Rsa1.0_00003.1_g00016.1	0	0	0	0	0	0	0	0	0	0	0	0	0	0	0	0	0	0	0	0	0	0	0	0	0	0	0	0	0	0
Rsa1.0_00003.1_g00017.1	22.8936	17.0497	33.2841	11.1457	11.7505	14.8832	23.1385	29.1907	27.5349	16.5455	18.365	21.7495	11.7436	16.9383	19.4024	112.928	115.774	93.3545	86.891	77.3298	82.3166	147.452	118.569	134.832	105.757	101.808	81.6693	87.7847	94.0663	83.1981
Rsa1.0_00003.1_g00018.1	0	0	0	0	0	0	0	0	0	0	0	0	0	0	0	0	0	0	0	0	0	0	0	0	0	0	0	0	0	0
Rsa1.0_00003.1_g00019.1	0	0	0	0	0	0	0	0	0	0	0	0	0	0	0	0	0	0	0	0	0	0	0	0	0	0	0	0	0	0
Rsa1.0_00003.1_g00020.1	0	0	0	0	0	0	0	0	0	0	0	1.14471	0	0	0	0	0	0	0	0	0.95717	0	0	0	0	0	0	0	0	0
Rsa1.0_00003.1_g00021.1	12.9399	9.0263	9.07749	12.003	15.366	14.8832	3.15526	12.3499	3.30419	12.7852	11.9373	20.6048	12.8112	15.0562	15.5219	3.02485	6.85505	3.42585	3.17894	0	1.91434	4.30517	3.45346	0	5.94141	5.03999	0	0	0	1.1397
Rsa1.0_00003.1_g00022.1	64.6993	63.1841	69.5941	20.5766	17.1738	28.891	15.7763	16.8408	17.6224	25.5703	25.711	19.4601	23.4872	15.9973	14.5518	45.3727	59.4104	39.3973	7.41752	10.7402	16.2719	1.07629	8.05808	1.28411	23.7657	24.1919	26.2148	0	6.13476	6.8382
Rsa1.0_00003.1_g00023.1	77.6391	111.324	132.128	100.311	87.6766	87.5485	399.666	444.597	326.014	174.48	189.16	137.365	167.613	143.034	139.697	4.03313	9.14007	12.8469	34.9683	32.2207	22.0149	223.869	207.208	208.026	171.113	181.439	165.355	71.92	67.4823	124.227
Rsa1.0_00003.1_g00024.1	0.995373	0	1.00861	0.857358	0	0.875485	0	1.12272	1.1014	0	0	1.14471	0	0	0	2.01656	2.28502	0.856463	2.11929	1.07402	0	0	0	1.28411	0	1.008	1.00826	0	0	0
Rsa1.0_00003.1_g00025.1	18.9121	25.073	22.1894	22.2913	24.4048	24.5136	288.18	212.194	188.339	57.9093	44.9943	62.959	107.828	95.9836	64.028	61.5052	79.2139	66.8041	245.838	209.435	165.59	93.6375	124.325	82.1833	61.7907	65.5198	68.5618	52.8823	56.2353	61.5438
Rsa1.0_00003.1_g00026.1	2.98612	2.00584	3.02583	0.857358	2.71165	1.75097	135.676	62.8724	79.3006	23.3141	11.9373	11.4471	17.0816	18.8203	7.76097	50.4141	60.1721	54.8136	164.245	131.031	107.203	57.0435	54.1042	52.6487	58.2259	70.5598	60.4957	50.767	55.2128	61.5438
Rsa1.0_00003.1_g00027.1	0	0	0	0	0	0	1.05175	0	0	0.752069	0	1.14471	0	0	0	1.00828	3.04669	0.856463	0	0	0	2.15259	0	1.28411	1.18828	0	0	0	2.04492	3.4191
Rsa1.0_00003.1_g00028.1	0	0	0	0	0	0	1.05175	0	0	0	0	0	0	0	0	1.00828	0	0	2.11929	0	0.95717	0	0	0	0	0	1.00826	0	0	0
Rsa1.0_00003.1_g00029.1	117.454	135.394	119.016	276.927	216.028	260.019	172.487	125.745	149.79	140.637	180.895	129.352	170.816	159.973	157.16	0	1.52334	0.856463	27.5508	12.8883	24.8864	0	0	0	2.37657	2.01599	0	3.17294	1.02246	1.1397
Rsa1.0_00003.1_g00030.1	0	0	0	5.14415	1.80777	0.875485	19.9833	12.3499	8.81118	0	0	0	0	0	0	0	0	0	0	0	0	0	0	0	0	0	0	0	0	0
Rsa1.0_00003.1_g00031.1	0	0	0	0	0	0	0	0	0	0	0	0	0	0	0	0	0	0	0	0	0	1.07629	0	0	0	0	0	0	0	0
Rsa1.0_00003.1_g00032.1	75.6484	115.336	106.913	63.4445	56.0407	35.0194	25.2421	21.3317	17.6224	6.01655	8.26425	5.72355	17.0816	20.7023	37.8347	60.4969	71.5972	53.9572	43.4455	50.4792	39.244	13.9918	24.1742	23.114	117.64	132.048	118.975	30.6718	19.4267	3.4191
Rsa1.0_00003.1_g00033.1	0	0	0	2.57207	2.71165	6.1284	0	0	1.1014	0	0	0	0	0	0	5.04141	3.04669	6.85171	6.35788	5.37012	11.486	2.15259	1.15115	3.85234	3.56485	7.05598	20.1652	5.28823	1.02246	0
Rsa1.0_00003.1_g00034.1	8.95836	4.01169	10.0861	18.0045	6.32718	10.5058	9.46577	17.9635	9.91257	12.0331	7.346	6.86826	8.54081	10.3512	3.88048	12.0994	22.8502	14.5599	9.53682	15.0363	15.3147	17.2207	17.2673	23.114	16.636	25.1999	21.1735	3.17294	12.2695	4.5588
Rsa1.0_00003.1_g00035.1	0	0	0	0	0	0	0	0	0	0	0	0	0	0	0	0	0	0	0	0	0	0	0	0	0	0	0	0	0	0
Rsa1.0_00003.1_g00036.1	0	1.00292	0	0	0	0	0	0	0	0	0	0	0	0	0	0	0	0	0	0	0	0	0	0	0	0	0	0	0	0
Rsa1.0_00003.1_g00037.1	7.96298	2.00584	1.00861	0.857358	4.51941	0	1.05175	1.12272	0	1.50414	0.91825	1.14471	2.1352	1.88203	1.94024	1.00828	1.52334	0.856463	1.05965	5.37012	1.91434	12.9155	9.20923	15.4094	2.37657	2.01599	2.01652	57.1129	89.9764	30.7719
Rsa1.0_00003.1_g00038.1	0	0	0	0	0	0	0	0	0	0	0	0	0	0	0	0	0	0	0	0	0	0	0	0	0	0	0	0	0	0
Rsa1.0_00003.1_g00039.1	0	0	0	0	0	0	0	0	0	0	0	0	0	0	0	0	0	0	0	0	0	0	0	0	0	0	0	0	0	0
Rsa1.0_00003.1_g00040.1	0	0	0	0	0	0	0	0	0	0	0	0	0	0	0	0	0	0	0	0	0	0	0	0	0	0	0	0	0	0
Rsa1.0_00003.1_g00041.1	0	0	0	0	0	0	0	0	0	0	0	0	0	0	0	0	0	0	0	0	0	0	0	0	0	0	0	0	0	0
Rsa1.0_00003.1_g00042.1	0	0	0	0	0	0	0	0	0	0	0	0	0	0	0	0	0	0	0	0	0	0	0	0	0	0	0	0	0	0
Rsa1.0_00003.1_g00043.1	5.97224	1.00292	1.00861	3.42943	12.6544	7.87937	9.46577	6.73632	6.60838	1.50414	4.59125	0	9.60842	5.64609	6.79085	7.05797	3.80836	6.85171	3.17894	1.07402	2.87151	3.22888	4.60462	11.557	8.31798	11.088	5.04131	0	5.1123	3.4191
Rsa1.0_00003.1_g00044.1	0.995373	0	0	0	0.903883	0	0	0	0	0	0	0	0	0	0	0	0	0	0	0	0	0	0	0	0	0	0	0	0	0
Rsa1.0_00003.1_g00045.1	362.316	348.014	320.738	531.562	511.598	653.112	755.158	930.735	817.237	516.671	531.667	552.895	465.474	483.682	410.361	440.619	480.615	482.189	818.047	823.777	785.837	2057.87	1826.88	2157.31	679.698	741.886	696.709	780.543	707.542	755.621
Rsa1.0_00003.1_g00046.1	0	0	0	0	0	0	0	0	0	0	0.91825	0	0	0	0	0	0	0	0	0	0	0	0	0	0	0	0	0	0	0
Rsa1.0_00003.1_g00047.1	0	0	0	0	0	0	0	0	0	0	0	0	0	0	0	0	0	0	0	0	0	0	0	0	0	0	0	0	0	0
Rsa1.0_00003.1_g00048.1	407.108	345.005	354.022	341.228	356.13	345.817	306.06	227.912	230.192	472.299	459.125	369.741	404.621	423.457	384.168	224.847	246.02	255.226	220.406	211.583	207.706	50.5858	55.2554	65.4898	308.953	402.191	336.76	554.207	535.769	485.512
Rsa1.0_00003.1_g00049.1	29.8612	60.1753	30.2583	67.7313	78.6378	77.0427	335.509	305.38	257.727	48.8845	60.6045	61.8143	83.2729	117.627	121.265	103.853	88.354	71.9429	103.845	142.845	141.661	281.989	292.393	380.098	144.97	157.248	163.339	137.494	159.504	143.602
Rsa1.0_00003.1_g00050.1	0	0	0	0	0	0	1.05175	0	0	0.752069	0	0	0	0	0	0	0.761672	0	0	0	0	0	0	0	0	0	2.01652	0	0	0
Rsa1.0_00003.1_g00051.1	0	0	0	0	0	0	0	2.24544	0	0	0	0	0	0	0.970121	0	0	0	0	0	0	0	0	0	0	0	0	0	0	0
Rsa1.0_00003.1_g00052.1	0	0	0	2.57207	0	4.37743	3.15526	5.6136	4.40559	10.529	15.6103	26.3283	29.8929	21.6434	64.028	0	0	0	2.11929	4.2961	0.95717	1.07629	4.60462	3.85234	3.56485	4.03199	4.03305	3.17294	2.04492	7.9779
Rsa1.0_00003.1_g00053.1	0	0	0	0	0	0	0	0	1.1014	1.50414	4.59125	0	0	0	0	0	0	0	0	0	0	0	0	0	0	0	0	0	0	0
Rsa1.0_00003.1_g00054.1	173.195	174.508	174.49	204.908	180.777	186.478	165.125	132.481	167.412	158.687	135.901	168.272	187.898	153.386	156.189	172.416	165.283	136.178	141.993	158.956	135.918	95.7901	88.6388	113.002	134.276	117.936	125.025	107.88	117.583	103.713
Rsa1.0_00003.1_g00055.1	156.274	136.397	164.404	194.62	229.586	217.12	96.7612	90.9404	83.7062	172.976	161.612	186.588	154.802	154.327	148.428	209.723	193.465	198.699	145.172	139.623	128.261	58.1198	52.9531	42.3757	146.159	185.471	180.479	147.013	142.122	142.462
Rsa1.0_00004.1_g00001.1	0	0	0	0	0	0	0	0	0	0	0	0	0	0	0	0	0	0	0	0	0	0	0	0	0	0	0	0	0	0
Rsa1.0_00004.1_g00002.1	199.075	147.43	195.67	160.326	143.717	168.093	111.486	129.113	103.531	121.835	112.027	123.629	192.168	218.316	261.933	129.06	124.914	125.9	85.8313	86.996	103.374	36.594	40.2904	56.501	130.711	137.088	126.033	131.148	135.987	172.095
Rsa1.0_00004.1_g00003.1	0	1.00292	0	0	0	0.875485	0	0	0	0	0	0	0	0	0	0	0	0	0	0	0	0	0	0	0	0	0	0	0	0
Rsa1.0_00004.1_g00004.1	0	0	0	0	0	0	0	0	0	0	0	0	0	0	0	0	0	0	0	0	0	0	0	0	0	0	0	0	0	0
Rsa1.0_00004.1_g00005.1	84.6067	69.2016	106.913	94.3093	94.9077	61.284	107.279	81.9586	157.5	13.5372	32.1388	10.3024	52.3125	50.8148	60.1475	12.0994	14.4718	5.99524	0	0	0	1.07629	0	1.28411	0	0	0	0	0	0
Rsa1.0_00004.1_g00006.1	0	0	0	0	0	0	1.05175	0	0	0	0	0	0	0	0	0	0	0	1.05965	0	0	0	0	0	1.18828	0	0	0	0	0
Rsa1.0_00004.1_g00007.1	0	1.00292	4.03444	0	0	0	0	0	0	0	0	0	0	0	0	0	0	0	0	0	0	0	0	0	0	0	0	0	0	0
Rsa1.0_00004.1_g00008.1	0	0	0	0	0	0	0	0	0	0	0	0	0	0	0	0	0	0	0	0	0	0	0	0	0	0	0	0	0	0
Rsa1.0_00004.1_g00009.1	0	3.00877	4.03444	15.4324	16.2699	19.2607	2.1035	3.36816	3.30419	5.26448	11.9373	9.15768	2.1352	1.88203	10.6713	5310.62	5482.52	6557.94	5083.12	5916.8	5799.5	3796.09	4141.85	4124.57	3783.49	4192.26	4504.92	6853.55	6810.6	7518.6
Rsa1.0_00004.1_g00010.1	0	0	0	0	0	0	0	0	0	0	0	0	0	0	0	0	0	0	0	0	0	0	0	0	0	0	0	0	0	0
Rsa1.0_00004.1_g00011.1	0.995373	0	0	0	0	0	0	0	0	0	0	2.28942	0	0	0	1.00828	0	0	1.05965	1.07402	0.95717	0	0	0	0	0	1.00826	0	0	0
Rsa1.0_00004.1_g00012.1	358.334	380.107	379.238	599.293	530.579	534.046	427.011	410.916	542.989	354.976	359.954	357.149	366.187	406.519	459.837	392.222	373.219	365.71	554.195	455.386	443.17	410.068	436.287	435.314	447.983	498.959	463.801	371.234	382.4	459.299
Rsa1.0_00004.1_g00013.1	0	0	0	0	0	0	0	0	0	0	0	0	0	0	0	0	0	0	0	0	0.95717	0	0	0	0	0	0	0	0	0
Rsa1.0_00004.1_g00014.1	0	0	0	0	0	0	0	0	0	0	0	0	0	0	0	0	0	0	1.05965	0	0	1.07629	0	2.56823	1.18828	9.07197	3.02479	0	0	0
Rsa1.0_00004.1_g00015.1	0	0	0	0	0	0	0	0	0	0	0	0	0	0	0	0	0	0	0	0	0	0	0	0	0	0	0	0	0	0
Rsa1.0_00004.1_g00016.1	0	0	0	0	0	1.75097	0	0	0	0.752069	0.91825	0	0	0	0	17.1408	14.4718	15.4163	29.6701	50.4792	46.9013	12.9155	18.4185	41.0916	10.6945	11.088	25.2066	15.8647	16.3593	5.6985
Rsa1.0_00004.1_g00017.1	0	1.00292	0	39.4385	19.8854	19.2607	34.7078	25.8226	52.8671	75.2069	72.5418	62.959	27.7576	27.2894	10.6713	45.3727	51.032	53.1007	39.2069	39.7389	30.6295	18.297	17.2673	15.4094	59.4141	51.4079	58.4792	24.3259	37.831	26.2131
Rsa1.0_00004.1_g00018.1	0	0	0	0	0.903883	2.62646	4.20701	1.12272	0	3.00828	5.5095	1.14471	0	0	0.970121	1.00828	6.09338	13.7034	2.11929	0	6.70019	9.68664	3.45346	7.70468	2.37657	1.008	2.01652	0	4.08984	1.1397
Rsa1.0_00004.1_g00019.1	0	0	0	0	0	0	0	0	0	0	0	0	0	0	0	0	0	0	0	0	0	0	0	0	0	0	0	0	0	0
Rsa1.0_00004.1_g00020.1	42.801	12.0351	56.4822	0	0	0	0	0	1.1014	0	0	0	0	0	0	44.3644	39.607	51.3878	6.35788	20.4065	22.9721	31.2125	32.2323	30.8187	43.9665	37.2959	40.3305	14.8071	5.1123	87.7569
Rsa1.0_00004.1_g00021.1	0	0	1.00861	0	0	0	0	1.12272	0	0	0	0	0	0	0	0	1.52334	0	0	0	0	1.07629	0	0	0	0	0	0	0	0
Rsa1.0_00004.1_g00022.1	13.9352	7.02045	17.1464	0	0.903883	0	0	0	0	0	0	0	0	0	0	32.265	24.3735	35.9715	12.7158	11.8143	14.3576	47.3569	54.1042	35.9552	15.4477	33.2639	24.1983	10.5765	6.13476	30.7719
Rsa1.0_00004.1_g00023.1	295.626	210.614	293.506	237.488	267.549	322.179	302.905	315.485	437.255	406.117	415.049	530.001	296.793	353.822	365.736	215.772	207.936	235.527	377.234	384.501	389.568	255.082	253.254	328.733	1058.76	1092.67	1093.96	982.554	1027.57	847.937
Rsa1.0_00004.1_g00024.1	83.6113	90.263	71.6113	29.1502	31.6359	40.2723	30.5008	33.6816	23.1293	42.1159	26.6293	29.7625	25.6224	15.9973	11.6414	70.5797	102.064	59.9524	28.6104	48.3311	43.0727	38.7466	25.3254	26.9664	17.8242	20.1599	18.1487	13.7494	20.4492	25.0734
Rsa1.0_00004.1_g00025.1	0	0	0	0	0.903883	0	0	0	0	0	0	0	0	0	0	112.928	135.578	150.738	206.631	210.509	182.82	188.351	161.162	211.879	264.987	258.047	238.958	171.339	233.121	120.808
Rsa1.0_00004.1_g00026.1	1005.33	944.752	1051.98	577.859	596.563	505.155	483.806	489.506	491.223	796.441	673.077	718.878	542.342	508.148	628.638	710.839	734.252	847.899	640.026	608.972	695.863	756.634	750.552	817.98	973.203	839.662	930.626	694.874	757.642	648.489
Rsa1.0_00004.1_g00027.1	0.995373	0	1.00861	0	0	0	0	0	0	0	0	0	0	0	0	0	0	0.856463	1.05965	0	0	0	0	0	0	0	0	0	0	0
Rsa1.0_00004.1_g00028.1	0	0	0	0	0	0	0	0	0	0	0	0	0	0	0	0	0	0	0	0	0	0	0	0	0	0	0	0	0	0
Rsa1.0_00004.1_g00029.1	0	0	0	0	0	0	0	0	0	0	0	0	0	0	0	0	0	0	0	0	0	0	0	0	0	0	0	0	0	0
Rsa1.0_00004.1_g00030.1	201.065	227.663	193.653	178.33	158.179	203.113	50.4841	83.0813	44.0559	128.604	146.002	146.523	113.166	119.509	101.863	139.143	177.47	113.053	141.993	162.178	177.077	61.3487	71.3715	50.0804	93.8743	85.6798	101.835	125.86	137.01	91.176
Rsa1.0_00004.1_g00031.1	4.97687	2.00584	5.04305	1.71472	3.61553	0.875485	2.1035	1.12272	1.1014	2.25621	0.91825	0	0	0	0	3.02485	4.57003	5.13878	1.05965	0	2.87151	1.07629	0	0	0	0	1.00826	0	0	0
Rsa1.0_00004.1_g00032.1	0	0	0	0	0	0	0	0	0	0	0	0	0	0	0	0	0	0	0	0	0	0	0	0	0	0	0	0	0	0
Rsa1.0_00004.1_g00033.1	0.995373	1.00292	4.03444	0	0	0	14.7245	6.73632	3.30419	0	0	1.14471	0	0	0	12.0994	14.4718	18.8422	23.3122	15.0363	25.8436	52.7384	40.2904	39.8075	22.5774	29.2319	36.2974	27.4988	22.4941	12.5367
Rsa1.0_00004.1_g00034.1	3.98149	12.0351	7.06027	6.0015	1.80777	4.37743	8.41402	25.8226	20.9265	14.2893	24.7928	21.7495	3.20281	3.76406	11.6414	0	0	0	0	0	0	0	0	0	0	0	0	1.05765	4.08984	0
Rsa1.0_00004.1_g00035.1	0	0	0	0	0	0	0	1.12272	0	0.752069	0	0	0	0.941015	0	0	0	0	0	0	0	0	0	0	0	1.008	0	0	0	0
Rsa1.0_00005.1_g00001.1	0	0	0	0	0	0	0	0	0	0	0	0	0	0	0	0	0	0	0	0	0	0	0	0	0	0	0	0	0	0
Rsa1.0_00005.1_g00002.1	0	0	0	0	0	0	0	0	0	0	0	0	0	0	0	0	0	0	0	0	0	0	0	0	0	0	0	0	0	0
Rsa1.0_00005.1_g00003.1	0	0	0	0	0	0	0	0	0	0	0	0	0	0	0	0	0	0	0	0	0	0	0	0	0	0	0	0	0	0
Rsa1.0_00005.1_g00004.1	8.95836	7.02045	11.0947	11.1457	14.4621	21.8871	16.828	19.0863	19.8251	19.5538	10.1008	17.1706	16.014	7.52812	31.0439	0	4.57003	5.99524	5.29823	5.37012	3.82868	4.30517	4.60462	2.56823	3.56485	4.03199	5.04131	4.23059	10.2246	2.2794
Rsa1.0_00005.1_g00005.1	0.995373	2.00584	1.00861	2.57207	5.4233	3.50194	4.20701	4.49088	0	4.51241	3.673	4.57884	4.27041	0.941015	2.91036	0	0	1.71293	1.05965	0	0.95717	0	0	0	2.37657	2.01599	2.01652	4.23059	0	1.1397
Rsa1.0_00005.1_g00006.1	0	0	0	0	0	0	0	0	0	0	0	0	0	0	0	0	0	0	0	0	0	0	0	0	0	0	0	0	0	0
Rsa1.0_00005.1_g00007.1	53.7501	71.2075	74.6372	53.1562	37.9631	63.9104	11.5693	24.6999	11.014	28.5786	20.2015	22.8942	17.0816	22.5844	11.6414	24.1988	31.9902	38.5408	64.6384	73.0337	69.8734	37.6703	28.7788	37.2393	24.9539	37.2959	33.2727	22.2106	20.4492	10.2573
Rsa1.0_00005.1_g00008.1	2.98612	0	1.00861	3.42943	1.80777	0	0	1.12272	0	0.752069	1.8365	1.14471	3.20281	0.941015	0	2.01656	0.761672	0	0	0	0	0	0	0	0	0	1.00826	0	0	0
Rsa1.0_00005.1_g00009.1	781.368	852.484	834.121	774.194	726.722	777.431	1081.2	1010.45	1137.74	891.202	865.91	922.636	999.275	1053.94	1101.09	913.503	913.245	946.392	980.173	1019.25	1068.2	1286.17	1285.84	1402.25	1213.24	1157.18	1081.87	1211.01	1201.39	1309.51
Rsa1.0_00005.1_g00010.1	2.98612	0	2.01722	2.57207	0.903883	0.875485	2.1035	2.24544	0	6.01655	2.75475	6.86826	5.33801	0.941015	3.88048	0	0.761672	1.71293	1.05965	0	0	0	0	0	0	0	1.00826	0	0	2.2794
Rsa1.0_00005.1_g00011.1	0	0	0	0.857358	0	0	0	0	0	0	0.91825	0	0	0	0	0	0	0	0	0	0	0	0	0	0	0	0	0	0	0
Rsa1.0_00005.1_g00012.1	0	0	0	0	0	0	0	0	0	0	0	0	0	0	0	0	0	0	0	0	0	0	0	0	0	0	0	0	0	0
Rsa1.0_00005.1_g00013.1	0	0	0	0	0	0	0	0	0	0	0	0	0	0	0	0	0	0	0	0	0	0	0	0	0	0	0	0	0	0
Rsa1.0_00005.1_g00014.1	305.58	291.85	319.73	311.221	290.146	326.556	164.073	172.899	144.283	224.117	204.77	218.64	265.833	255.015	261.933	390.205	372.458	408.533	289.283	260.988	314.909	127.003	139.29	116.854	156.853	156.24	169.388	137.494	119.628	152.72
Rsa1.0_00005.1_g00015.1	33.8427	35.1023	28.2411	36.8664	40.6747	36.7704	19.9833	44.9088	37.4475	46.6283	52.3403	49.2225	29.8929	33.8766	41.7152	28.2319	30.4669	33.4021	29.6701	27.9246	22.9721	27.9836	25.3254	26.9664	32.0836	20.1599	28.2313	38.0753	21.4716	27.3528
Rsa1.0_00005.1_g00016.1	306.575	332.97	297.54	367.806	363.361	357.198	321.836	313.239	275.349	367.762	331.488	356.005	470.812	445.1	442.375	315.592	323.711	313.466	236.301	211.583	268.008	219.564	248.649	222.152	250.728	251.999	275.256	206.241	210.627	205.146
Rsa1.0_00005.1_g00017.1	20.9028	3.00877	8.06888	3.42943	3.61553	0.875485	4.20701	0	13.2168	31.5869	33.057	21.7495	2.1352	2.82305	6.79085	68.5632	69.3122	65.9477	96.4278	73.0337	96.6742	67.8065	57.5577	56.501	154.477	148.176	145.19	196.722	189.155	184.631
Rsa1.0_00005.1_g00018.1	0	0	0	0	2.71165	0	0	0	0	1.50414	0	0	0	0.941015	1.94024	0	0	0	0	0	0	0	0	1.28411	0	0	0	0	0	0
Rsa1.0_00005.1_g00019.1	0	2.00584	0	0	0	0	0	0	0	0	0	0	0	0	0	0	0	0	0	0	0	1.07629	0	1.28411	0	0	0	0	0	0
Rsa1.0_00005.1_g00020.1	1.99075	0	0	0	0	0	0	0	0	2.25621	0.91825	4.57884	2.1352	8.46914	3.88048	1.00828	2.28502	3.42585	0	0	0.95717	0	0	0	0	0	0	1.05765	0	0
Rsa1.0_00005.1_g00021.1	232.917	210.614	246.101	239.203	241.337	244.26	141.987	165.04	160.804	227.125	243.336	231.231	186.83	231.49	156.189	375.081	375.504	328.882	243.719	199.769	200.049	142.071	143.894	137.4	237.657	235.871	270.214	276.046	281.176	276.947
Rsa1.0_00005.1_g00022.1	270.741	267.78	318.721	204.051	231.394	175.973	192.471	169.531	219.178	292.555	410.458	285.033	118.504	128.919	139.697	424.487	424.251	387.121	371.936	320.059	322.566	332.575	364.916	412.2	256.669	262.079	317.603	272.873	296.513	304.3
Rsa1.0_00005.1_g00023.1	458.867	450.312	440.763	525.56	484.481	510.408	329.198	362.639	395.402	562.547	589.517	607.841	579.708	548.612	681.025	827.8	766.242	846.186	1006.66	947.29	967.699	1052.61	1155.76	893.743	818.727	878.974	882.23	978.323	1019.39	926.576
Rsa1.0_00005.1_g00024.1	105.51	106.31	134.145	114.029	122.024	137.451	92.5542	116.763	126.661	172.224	135.901	155.681	129.18	131.742	130.966	226.863	246.782	259.508	375.115	356.576	352.239	143.147	118.569	110.434	245.975	226.799	213.752	252.778	218.806	242.756
Rsa1.0_00005.1_g00025.1	600.21	600.75	699.976	573.572	612.832	570.816	752.003	708.437	833.758	500.878	555.541	542.592	468.677	531.674	561.7	685.632	626.094	626.931	531.942	518.754	564.731	722.193	787.389	760.195	547.798	586.654	607.982	639.876	609.386	567.57
Rsa1.0_00005.1_g00026.1	2407.81	2713.91	2347.04	2281.43	2171.13	2482	2466.36	2502.54	2718.25	3280.52	3363.55	3383.76	2974.34	3196.63	3283.86	2262.58	2160.86	2337.29	2568.58	2578.73	2551.82	2664.9	2556.71	3008.68	3682.49	3830.39	3676.12	3097.85	3126.68	3276.64
Rsa1.0_00005.1_g00027.1	704.724	713.077	820	577.002	612.832	651.361	607.913	606.269	819.439	629.482	618.901	753.219	720.631	683.177	750.874	598.92	584.203	598.668	662.279	597.158	573.345	708.201	802.354	704.978	632.166	640.078	666.461	738.237	630.857	704.334
Rsa1.0_00005.1_g00028.1	830.141	871.539	729.225	876.22	816.206	790.563	1537.66	1340.53	1165.28	739.284	773.167	684.536	739.848	772.574	652.891	662.441	659.608	702.3	775.661	701.338	793.494	1338.91	1305.41	1348.32	815.162	860.83	726.957	750.929	778.092	749.922
Rsa1.0_00005.1_g00029.1	9.95373	6.01753	10.0861	4.28679	4.51941	5.25291	3.15526	5.6136	3.30419	3.76034	7.346	12.5918	0	3.76406	4.8506	6.04969	8.37839	10.2776	20.1333	38.6649	55.5159	11.8392	11.5115	11.557	36.8368	49.3919	64.5288	34.9023	37.831	41.0292
Rsa1.0_00005.1_g00030.1	0.995373	1.00292	1.00861	0	0	0	0	1.12272	0	3.00828	0	1.14471	3.20281	0.941015	4.8506	72.5963	83.0223	71.9429	255.375	255.618	246.95	149.605	131.232	157.946	419.464	416.303	353.9	340.562	413.074	423.968
Rsa1.0_00005.1_g00031.1	47.7779	36.1052	59.508	36.009	30.732	36.7704	72.5709	61.7496	94.7201	48.8845	45.9125	45.7884	39.5013	31.0535	43.6554	34.2816	23.6118	40.2538	37.0876	49.4051	41.1583	127.003	141.592	143.821	43.9665	55.4398	50.4131	46.5365	44.9882	51.2865
Rsa1.0_00005.1_g00032.1	676.854	687.001	663.666	900.226	869.535	903.501	469.081	452.456	496.73	747.556	724.499	651.34	689.671	696.351	634.459	733.021	741.107	761.396	882.685	790.482	852.839	360.558	349.951	394.223	626.225	721.726	740.065	662.087	642.104	604.041
Rsa1.0_00005.1_g00033.1	158.264	135.394	149.274	254.635	235.01	196.984	237.696	179.635	191.643	298.571	227.726	297.625	321.348	335.001	314.319	136.118	133.293	146.455	143.052	152.511	168.462	107.629	104.755	147.673	149.724	200.591	178.462	310.948	312.873	239.337
Rsa1.0_00005.1_g00034.1	0	0	0	0	0	0	0	0	0	0	0	0	0	0	0	0	0	0	0	0	0	0	0	0	0	0	0	0	0	0
Rsa1.0_00005.1_g00035.1	0	0	1.00861	0	0	0	1.05175	0	3.30419	0	0.91825	0	0	0	0	0	0	0	1.05965	0	0	0	0	0	0	0	0	0	0	0
Rsa1.0_00005.1_g00036.1	0.995373	0	0	0	2.71165	0	1.05175	0	0	0.752069	3.673	2.28942	1.0676	0	1.94024	15.1242	22.8502	16.2728	84.7717	91.2921	67.0019	0	1.15115	1.28411	8.31798	8.06398	1.00826	2.11529	5.1123	1.1397
Rsa1.0_00005.1_g00037.1	0	0	0	0	0	0	0	0	0	0	0	0	0	0	0	0	0	0	0	0	0	0	0	0	0	0	0	0	0	0
Rsa1.0_00005.1_g00038.1	0	0	0	0	0	0	0	0	0	0	0	0	0	0	0	0	0	0	0	0	0.95717	0	0	0	1.18828	1.008	4.03305	0	0	0
Rsa1.0_00005.1_g00039.1	26.8751	21.0614	20.1722	80.5916	76.83	112.938	38.9148	40.4179	55.0699	51.1407	53.2585	58.3802	114.233	69.6351	136.787	56.4638	54.0787	36.8279	287.164	259.914	299.594	3.22888	6.90692	6.42057	134.276	97.7757	115.95	99.4188	128.83	139.043
Rsa1.0_00005.1_g00040.1	0	0	0	0	0	0	0	0	0	0	0	0	0	0	0	0	0	0	0	0	0	0	0	0	0	0	0	0	0	0
Rsa1.0_00005.1_g00041.1	0	0	0	0	0	0	0	0	0	0	0	0	0	0	0	0	0	0	0	0	0	0	0	0	0	0	0	0	0	0
Rsa1.0_00005.1_g00042.1	0	0	0	0	0	0	0	0	0	0	0	0	0	0	0	0	0	0	0	0	0.95717	0	0	0	0	0	0	0	0	0
Rsa1.0_00005.1_g00043.1	0	0	0	0	0	0	0	0	0	0	0	0	0	0	0	0	0	0	0	0	0	0	0	0	0	0	0	0	0	0
Rsa1.0_00005.1_g00044.1	0.995373	1.00292	2.01722	46.2973	32.5398	31.5175	62.0534	31.4362	72.6922	18.8017	19.2833	8.01297	10.676	9.41015	24.253	5.04141	1.52334	4.28232	2.11929	4.2961	4.78585	11.8392	12.6627	21.8299	24.9539	10.08	12.0991	1.05765	0	1.1397
Rsa1.0_00005.1_g00045.1	0	0	0	104.598	79.5417	88.424	74.6744	31.4362	117.849	39.8596	52.3403	33.1966	37.3661	32.9355	54.3268	0	0	0	0	0	0	37.6703	40.2904	60.3533	30.8953	42.3359	21.1735	0	0	0
Rsa1.0_00005.1_g00046.1	0	0	0	0	4.51941	6.1284	1.05175	0	0	0.752069	4.59125	0	0	1.88203	4.8506	0	0	0	0	0	0	0	0	0	0	0	0	0	0	0
Rsa1.0_00005.1_g00047.1	0	0	0	0	0	0	0	0	0	0	0	0	0	0	0	0	0	0	0	0	0	0	0	0	0	0	0	0	0	0
Rsa1.0_00005.1_g00048.1	387.2	371.081	319.73	368.664	319.974	264.397	283.973	287.417	244.51	244.422	268.129	209.482	343.768	288.892	343.423	300.468	278.01	250.087	318.954	310.393	346.496	290.599	345.346	259.391	256.669	291.311	273.239	270.758	305.715	270.109
Rsa1.0_00005.1_g00049.1	39.8149	37.1081	37.3186	0.857358	0	0.875485	23.1385	19.0863	53.9685	0	0.91825	1.14471	48.0421	56.4609	46.5658	2.01656	2.28502	0	0	2.14805	0	0	0	2.56823	0	2.01599	6.04957	9.51882	9.20213	9.1176
Rsa1.0_00005.1_g00050.1	29.8612	37.1081	37.3186	54.0135	42.4825	49.0272	22.0868	16.8408	22.0279	17.2976	27.5475	27.473	19.2168	12.2332	8.73109	84.6957	127.961	75.3688	43.4455	65.5155	34.4581	6.45776	14.965	10.2729	4.75313	5.03999	8.0661	7.40353	8.17967	7.9779
Rsa1.0_00005.1_g00051.1	0	0	0	0	0	0	0	0	0	0	0	0	0	0	0	0	0	0	0	0	0	0	0	0	0	0	0	0	0	0
Rsa1.0_00005.1_g00052.1	156.274	214.625	107.921	59.1577	71.4067	47.2762	133.573	245.876	99.1257	248.183	82.6425	128.207	35.2309	68.6941	55.2969	254.087	210.222	278.351	99.6067	176.14	265.136	85.0272	211.812	104.013	134.276	107.856	81.6693	40.1906	62.37	33.0513
Rsa1.0_00005.1_g00053.1	17.9167	12.0351	6.05166	0	0	0	15.7763	6.73632	24.2307	21.0579	14.692	9.15768	11.7436	3.76406	14.5518	0	0	0	4.23858	3.22207	3.82868	0	0	0	0	2.01599	2.01652	8.46117	14.3144	4.5588
Rsa1.0_00005.1_g00054.1	384.214	342.999	283.42	361.805	344.379	376.459	133.573	140.34	122.255	287.29	200.179	306.782	419.568	406.519	292.006	117.969	139.386	161.872	63.5788	94.5142	90.9312	103.324	73.6738	71.9104	87.9329	133.056	154.264	11.6341	5.1123	18.2352
Rsa1.0_00005.1_g00055.1	0	0	0	0	0	0	0	0	0	0	0	0	0	0	0	2.01656	0	0	0	1.07402	0	0	0	0	0	0	0	0	0	0
Rsa1.0_00005.1_g00056.1	424.029	398.16	362.091	527.275	474.538	494.649	238.748	220.053	231.293	471.547	440.76	400.648	570.099	482.741	437.524	418.437	458.527	371.705	462.006	451.09	432.641	234.632	201.452	193.901	445.606	495.935	459.768	375.465	390.579	377.241
Rsa1.0_00005.1_g00057.1	41.8057	50.1461	43.3702	158.611	162.699	206.615	429.115	386.216	377.779	100.025	71.6235	100.734	198.574	206.082	77.6097	19.1574	22.8502	22.268	74.1752	76.2557	98.5885	229.25	203.754	256.823	137.841	123.984	152.248	257.008	210.627	140.183
Rsa1.0_00005.1_g00058.1	0.995373	0	0	0	0.903883	0.875485	0	1.12272	0	0	0	0	1.0676	0	0	0	0.761672	0	0	0	0	0	0	0	0	0	0	2.11529	0	0
Rsa1.0_00005.1_g00059.1	0	0	1.00861	0	0	0	0	0	0	0	0	0	0	0	0	0	0	0	0	0	0	0	0	0	0	0	0	0	0	0
Rsa1.0_00005.1_g00060.1	0	0	0	0	0	0	0	0	0	0	0	0	0	0	0	0	0	0	0	0	0	0	0	0	0	0	0	0	0	0
Rsa1.0_00005.1_g00061.1	11.9445	7.02045	20.1722	6.85886	2.71165	6.1284	8.41402	2.24544	7.70978	6.01655	1.8365	1.14471	3.20281	0	0.970121	6.04969	6.85505	11.134	2.11929	2.14805	9.5717	15.0681	47.1973	37.2393	5.94141	8.06398	7.05784	2.11529	1.02246	0
Rsa1.0_00005.1_g00062.1	633.057	656.914	744.355	387.526	421.209	468.385	209.299	239.14	265.437	243.67	186.405	163.693	308.537	339.707	324.02	623.118	646.66	602.95	308.357	300.727	379.039	204.496	176.127	205.458	316.083	393.119	334.743	214.702	196.312	145.882
Rsa1.0_00005.1_g00063.1	0	0	1.00861	0.857358	0.903883	0	0	0	1.1014	1.50414	1.8365	0	0	0	0	1.00828	0	0	0	1.07402	1.91434	0	0	0	3.56485	0	2.01652	1.05765	2.04492	0
Rsa1.0_00006.1_g00001.1	29135.6	24179.4	35695.7	51192	47351.7	41463	86116.4	79435.9	122522	68002.8	70373.8	109240	114859	136144	132153	38.3147	30.4669	39.3973	20.1333	23.6285	23.9293	25.831	18.4185	30.8187	134.276	26.2079	48.3966	14.8071	21.4716	15.9558
Rsa1.0_00006.1_g00002.1	14.9306	4.01169	10.0861	0.857358	1.80777	1.75097	3.15526	4.49088	5.50699	11.281	9.1825	8.01297	7.47321	13.1742	3.88048	146.201	182.04	169.58	72.0559	86.996	59.3446	36.594	28.7788	44.944	55.8493	35.2799	36.2974	103.649	84.8641	96.8745
Rsa1.0_00006.1_g00003.1	1945.95	1886.5	2129.18	1956.49	2113.28	2173.83	2408.51	2333.01	2576.17	1712.46	1842.01	1867.02	1602.47	1728.65	1646.3	2019.59	1983.39	1986.99	2056.77	1945.06	2049.3	2282.82	2272.38	2456.51	1783.61	1722.67	1831	1709.16	1791.35	1796.17
Rsa1.0_00006.1_g00004.1	1777.74	1791.22	1505.86	1543.24	1674.89	1560.11	2419.03	2998.79	2179.66	1699.68	1821.81	1548.79	1827.73	1875.44	1565.78	1812.89	1821.92	1670.96	1966.7	1874.17	1881.8	4608.69	4397.41	4243.99	2604.72	2995.77	2606.36	2436.82	2421.18	1932.93
Rsa1.0_00006.1_g00005.1	86.5975	86.2513	103.887	56.5856	58.7524	78.7937	73.6227	69.6087	95.8215	69.9424	71.6235	91.5768	81.1377	82.8094	73.7292	157.292	148.526	148.168	73.1156	65.5155	85.1882	85.0272	98.9992	115.57	73.6735	69.5518	88.7271	90.9576	86.909	72.9408
Rsa1.0_00006.1_g00006.1	0	0	0	0	0	0	1.05175	0	2.20279	0	0	0	0	0	0	2.01656	0.761672	0	1.05965	0	0	2.15259	1.15115	3.85234	1.18828	1.008	0	3.17294	1.02246	1.1397
Rsa1.0_00006.1_g00007.1	0	1.00292	3.02583	0	0	4.37743	0	2.24544	1.1014	0	0.91825	0	1.0676	0.941015	0	0	0	2.56939	0	0	0	0	1.15115	0	0	1.008	0	1.05765	0	0
Rsa1.0_00006.1_g00008.1	90.579	124.362	91.7836	103.74	80.4456	102.432	123.055	119.008	116.748	110.554	123.964	108.747	103.557	97.8656	107.683	128.052	115.774	113.053	151.529	170.77	149.319	232.479	259.01	247.834	172.301	164.304	173.421	152.301	124.74	152.72
Rsa1.0_00006.1_g00009.1	1174.54	1358.96	1111.49	1049.41	1042.18	984.045	2051.97	2298.21	1690.64	1119.83	1126.69	969.569	784.687	771.633	801.32	930.644	996.267	947.248	1055.41	1014.95	1032.79	2194.56	1999.55	1977.53	1301.17	1234.8	1116.15	1002.65	1112.44	1042.83
Rsa1.0_00006.1_g00010.1	4.97687	2.00584	1.00861	0	0	0	1.05175	0	4.40559	0	0	1.14471	2.1352	5.64609	14.5518	0	0	1.71293	0	1.07402	0	0	1.15115	0	16.636	21.1679	11.0909	4.23059	1.02246	6.8382
Rsa1.0_00006.1_g00011.1	2.98612	3.00877	2.01722	0.857358	2.71165	0	103.072	143.708	91.416	57.1572	44.076	69.8273	21.352	14.1152	10.6713	39.323	47.9853	40.2538	151.529	165.4	116.775	412.22	424.776	261.959	134.276	112.896	230.892	45.4788	37.831	169.815
Rsa1.0_00006.1_g00012.1	71.6669	50.1461	93.8008	0.857358	0.903883	0	31.5526	34.8043	38.5489	12.7852	10.1008	29.7625	6.40561	0.941015	4.8506	14.1159	10.6634	6.85171	36.028	26.8506	18.1862	82.8746	78.2785	61.6374	35.6485	36.2879	50.4131	9.51882	8.17967	47.8674
Rsa1.0_00006.1_g00013.1	294.63	277.809	301.575	316.365	282.915	236.381	433.322	455.825	471.398	272.249	348.017	220.929	263.698	211.728	251.261	76.6294	90.639	66.8041	228.884	126.735	56.4731	806.144	966.969	891.175	297.071	303.407	418.429	94.1306	80.7743	92.3157
Rsa1.0_00006.1_g00014.1	304.584	219.64	348.979	160.326	125.64	93.6769	124.107	117.886	202.657	251.191	317.715	147.668	136.653	125.155	171.711	74.6129	83.7839	27.4068	54.042	39.7389	18.1862	216.335	318.87	195.185	349.355	313.487	397.255	19.0376	29.6513	17.0955
Rsa1.0_00006.1_g00015.1	132.385	133.389	152.3	232.344	243.144	249.513	602.654	580.447	647.621	273.753	262.62	302.203	427.041	412.165	360.885	33.2733	29.7052	28.2633	151.529	144.993	174.205	694.209	579.03	665.171	350.543	357.839	334.743	274.988	254.592	256.432
Rsa1.0_00006.1_g00016.1	794.308	676.972	768.561	442.397	501.655	400.972	408.08	400.811	343.636	466.283	459.125	484.212	415.297	427.221	421.032	439.611	482.138	411.102	652.742	564.937	657.576	534.918	551.403	500.804	432.535	472.751	461.784	367.003	350.704	353.307
Rsa1.0_00006.1_g00017.1	0	0	0	0	0	0	0	0	0	0	0	0	0	0	0	0	0	0	0	0	0	0	0	0	0	0	0	0	0	0
Rsa1.0_00006.1_g00018.1	0	0	1.00861	0	0	0	0	0	0	0	0	0	0	0	0	0	0	0	0	0	0	0	0	0	0	0	0	0	0	0
Rsa1.0_00006.1_g00019.1	0	0	0	0	0	0	0	0	0	0	0	0	0	0	0	0	0	0	0	0	0	0	0	0	0	0	0	0	0	0
Rsa1.0_00006.1_g00020.1	9.95373	7.02045	7.06027	9.43093	10.8466	7.87937	2.1035	2.24544	3.30419	12.7852	5.5095	4.57884	14.9464	21.6434	26.1933	13.1077	6.09338	3.42585	13.7754	16.1104	15.3147	13.9918	10.3604	17.9776	36.8368	21.1679	26.2148	16.9223	16.3593	26.2131
Rsa1.0_00006.1_g00021.1	0.995373	1.00292	0	0	0	0	0	0	0	0.752069	0	0	0	0	0	0	2.28502	0.856463	0	0	0.95717	0	1.15115	0	1.18828	0	0	3.17294	0	0
Rsa1.0_00006.1_g00022.1	0	0	0	0	0	0	0	0	0	0	0	0	0	0	0	0	0	0	0	0	0	0	0	0	0	0	0	0	0	0
Rsa1.0_00006.1_g00023.1	0	0	0	0	0	0	0	0	0	0	0	0	0	0	0	0	0	0	0	0	0	0	0	0	0	0	0	0	0	0
Rsa1.0_00006.1_g00024.1	170.209	163.476	194.662	162.898	180.777	196.109	114.641	120.131	120.052	154.926	134.065	149.957	134.518	134.565	162.01	134.102	95.9707	120.761	119.74	118.143	107.203	105.477	120.871	113.002	53.4727	50.3999	56.4627	53.94	43.9658	58.1247
Rsa1.0_00006.1_g00025.1	63.7039	70.2045	68.5855	24.006	42.4825	49.9027	76.7779	77.4677	48.4615	15.7934	33.057	29.7625	32.0281	39.5226	34.9243	86.7123	77.6906	49.6749	31.7894	31.1467	37.3296	57.0435	40.2904	65.4898	17.8242	18.1439	24.1983	5.28823	14.3144	17.0955
Rsa1.0_00006.1_g00026.1	12.9399	20.0584	14.1205	26.5781	14.4621	19.2607	6.31051	8.98177	4.40559	5.26448	7.346	20.6048	9.60842	3.76406	17.4622	16.1325	9.90174	9.4211	8.47717	4.2961	3.82868	0	1.15115	1.28411	5.94141	4.03199	9.07436	2.11529	1.02246	3.4191
Rsa1.0_00006.1_g00027.1	0	0	0	0	0	0	0	0	0	0	0	0	0	0	0	0	0	0	0	0	0	0	0	0	0	0	0	0	0	0
Rsa1.0_00006.1_g00028.1	0	0	0	0	0	0	0	0	0	0	0	0	0	0	0	0	0	0	0	0	0	0	0	0	0	0	0	0	0	0
Rsa1.0_00006.1_g00029.1	792.317	846.466	762.51	759.619	748.415	836.088	1998.33	1863.72	2178.56	964.152	1046.81	1064.58	1001.41	970.187	1120.49	1003.24	1009.98	1011.48	1053.29	1246.94	1215.61	2883.39	2694.85	3229.55	1021.92	992.877	1017.34	1225.81	1192.19	1570.51
Rsa1.0_00006.1_g00030.1	370.279	347.011	342.928	640.446	602.89	600.583	543.756	473.788	542.989	635.498	720.826	715.444	572.235	586.253	561.7	249.046	267.347	251.8	323.192	303.949	279.494	420.831	395.997	351.847	306.577	321.551	373.057	308.833	260.727	307.719
Rsa1.0_00006.1_g00031.1	2522.28	2817.21	2187.68	2602.94	2625.78	2444.35	3870.45	3939.63	3734.84	2642.77	2714.35	2548.12	2492.85	2499.34	2327.32	2900.83	2883.69	2865.73	3394.05	3502.39	3404.65	3008.24	2881.34	2957.31	2815.04	2817.35	2533.76	2525.66	2531.61	2660.06
Rsa1.0_00006.1_g00032.1	128.403	98.2863	92.7922	54.0135	70.5029	54.2801	72.5709	83.0813	39.6503	52.6448	47.749	51.5119	45.9069	47.9918	36.8646	132.085	117.298	84.7899	79.4735	46.1831	78.488	101.172	104.755	107.866	62.979	48.3839	45.3718	29.6141	42.9433	36.4704
Rsa1.0_00006.1_g00033.1	1007.32	1070.12	846.224	1044.26	1089.18	961.283	697.312	804.991	647.621	1207.82	1221.27	1024.52	1031.3	1000.3	939.077	1146.42	1154.69	1105.69	1069.18	1074.02	1045.23	825.517	780.482	783.309	892.4	990.861	915.502	929.672	997.92	1025.73
Rsa1.0_00006.1_g00034.1	1537.85	1584.62	1408.02	977.388	1068.39	919.259	870.851	883.581	702.691	970.921	932.024	867.69	1282.19	1293.9	1169	1040.55	1107.47	1187.91	1229.19	1077.25	1117.97	1098.9	1008.41	1141.58	1090.84	1176.33	1118.16	1102.07	1008.14	1070.18
Rsa1.0_00006.1_g00035.1	178.172	192.561	203.739	228.915	251.279	228.502	242.955	181.881	239.003	200.05	195.587	210.627	266.9	237.136	244.47	187.54	166.806	157.589	286.104	267.432	320.652	218.488	248.649	222.152	249.539	187.487	217.785	213.645	195.29	226.8
Rsa1.0_00006.1_g00036.1	270.741	222.649	288.463	277.784	278.396	289.786	178.798	197.599	155.297	242.166	209.361	236.955	195.371	186.321	168.801	278.286	276.487	293.767	218.287	171.844	190.477	202.343	195.696	196.469	168.736	162.288	155.272	213.645	234.143	229.08
Rsa1.0_00006.1_g00037.1	111.482	81.2367	145.24	77.1622	83.1572	81.4201	100.968	84.2041	83.7062	72.1986	55.095	46.9331	36.2985	34.8176	27.1634	101.836	98.2557	126.757	48.7437	38.6649	65.0876	34.4414	34.5346	39.8075	48.7196	44.3519	51.4214	40.1906	41.9208	41.0292
Rsa1.0_00006.1_g00038.1	6.96761	3.00877	2.01722	0.857358	4.51941	4.37743	10.5175	19.0863	8.81118	10.529	11.019	22.8942	4.27041	2.82305	1.94024	13.1077	11.4251	8.56463	5.29823	10.7402	13.4004	8.61035	5.75577	11.557	5.94141	9.07197	6.04957	1.05765	1.02246	3.4191
Rsa1.0_00006.1_g00039.1	0	1.00292	3.02583	0	0	0	0	0	0	0.752069	0	0	0	0	0	0	0	0	0	0	0	0	0	0	0	0	0	0	0	0
Rsa1.0_00006.1_g00040.1	320.51	354.031	405.461	307.791	324.494	322.179	320.784	342.43	360.157	448.985	364.545	382.333	309.605	330.296	315.289	255.095	253.637	294.623	121.859	127.809	152.19	159.291	160.01	179.776	177.054	183.455	151.239	162.878	113.493	178.933
Rsa1.0_00006.1_g00041.1	4.97687	8.02338	11.0947	3.42943	5.4233	13.1323	56.7946	38.1725	53.9685	10.529	12.8555	8.01297	7.47321	12.2332	6.79085	14.1159	9.90174	15.4163	7.41752	12.8883	8.61453	58.1198	62.1623	79.615	22.5774	20.1599	29.2396	23.2682	26.5839	13.6764
Rsa1.0_00006.1_g00042.1	60.7178	55.1607	55.4736	43.7252	64.1757	64.7859	157.763	156.058	151.993	112.81	72.5418	92.7215	65.1237	111.981	95.0718	113.936	99.0174	113.91	138.814	146.067	152.19	374.55	349.951	346.711	251.916	247.967	288.363	247.489	325.142	209.705
Rsa1.0_00006.1_g00043.1	170.209	179.523	224.92	190.333	141.006	178.599	151.452	144.831	144.283	142.141	156.103	149.957	86.4757	105.394	96.042	391.213	366.364	399.112	273.389	286.765	282.365	200.191	214.115	170.787	116.452	114.912	133.091	235.855	223.919	222.241
Rsa1.0_00006.1_g00044.1	429.006	397.157	382.263	348.087	297.377	340.564	587.929	608.515	526.468	261.72	239.663	263.283	232.737	270.071	256.112	285.344	285.627	309.183	375.115	315.763	287.151	738.337	725.227	829.537	242.41	287.279	260.132	271.815	260.727	219.962
Rsa1.0_00006.1_g00045.1	25.8797	30.0877	17.1464	10.2883	8.13494	13.1323	82.0367	66.2405	89.2132	16.5455	41.3213	25.1836	14.9464	12.2332	13.5817	23.1905	18.2801	18.8422	23.3122	16.1104	19.1434	168.978	231.382	166.935	24.9539	23.1839	28.2313	42.3059	51.123	21.6543
Rsa1.0_00006.1_g00046.1	1.99075	0	1.00861	0	0.903883	0.875485	1.05175	1.12272	0	0.752069	0	2.28942	0	1.88203	2.91036	1.00828	3.80836	5.13878	2.11929	0	0	0	0	1.28411	2.37657	1.008	0	1.05765	0	1.1397
Rsa1.0_00006.1_g00047.1	446.923	476.388	400.418	302.647	316.359	303.793	757.262	692.719	708.198	291.051	357.199	301.059	234.872	220.198	166.861	815.7	804.326	697.161	404.785	387.723	408.712	1471.29	1535.64	1317.5	703.463	810.43	699.734	563.726	456.017	495.769
Rsa1.0_00006.1_g00048.1	70.6715	88.2571	89.7663	72.018	62.3679	58.6575	72.5709	67.3632	44.0559	62.4217	66.114	78.985	43.7717	35.7586	25.2231	12.0994	17.5185	10.2776	43.4455	38.6649	25.8436	51.6621	61.0112	24.3982	22.5774	21.1679	15.1239	13.7494	24.539	14.8161
Rsa1.0_00006.1_g00049.1	1185.49	1255.66	1316.24	1210.59	1221.15	1274.71	989.699	967.785	974.736	1185.26	1185.46	1251.17	1130.59	1154.63	1252.43	1334.97	1368.72	1232.45	1541.79	1381.2	1363.97	1236.66	1163.82	1258.43	1069.45	1093.68	1024.39	1555.8	1604.24	1413.23
Rsa1.0_00006.1_g00050.1	0	0	0	0	0	0	0	0	0	0	0	0	0	0	0	0	0	0	0	0	0	0	0	0	0	0	0	0	0	2.2794
Rsa1.0_00006.1_g00051.1	311.552	299.874	398.401	271.782	279.3	271.4	122.003	127.99	128.863	316.621	267.211	291.901	279.712	303.948	247.381	203.673	173.661	224.393	255.375	307.171	278.537	156.063	149.65	148.957	264.987	282.239	328.694	260.181	260.727	308.859
Rsa1.0_00006.1_g00052.1	395.163	321.938	511.366	488.694	498.943	542.801	407.028	405.302	397.604	548.258	527.994	698.273	525.26	498.738	568.491	133.093	165.283	204.695	181.2	179.362	228.764	262.616	231.382	247.834	250.728	264.095	245.008	248.547	232.098	190.33
Rsa1.0_00006.1_g00053.1	271.737	207.605	273.333	303.505	321.782	309.922	278.714	333.448	322.709	269.241	248.846	283.888	348.038	276.659	344.393	227.872	223.17	202.125	226.764	257.766	245.993	262.616	265.917	286.357	332.719	310.463	336.76	215.76	242.323	225.661
Rsa1.0_00006.1_g00054.1	398.149	287.839	485.142	375.523	424.825	327.431	173.539	208.826	171.818	225.621	212.116	241.534	311.74	316.181	264.843	343.824	335.897	312.609	110.203	124.587	136.875	100.095	138.138	128.411	206.761	166.32	195.603	99.4188	124.74	75.2202
Rsa1.0_00006.1_g00055.1	30.8566	16.0468	40.3444	14.5751	10.8466	13.1323	14.7245	19.0863	18.7237	11.281	15.6103	19.4601	21.352	22.5844	16.4921	8.06626	6.85505	1.71293	1.05965	0	1.91434	0	3.45346	1.28411	9.50626	8.06398	11.0909	3.17294	4.08984	5.6985
Rsa1.0_00006.1_g00056.1	51.7594	48.1403	43.3702	42.0105	59.6563	45.5252	13.6728	19.0863	27.5349	27.0745	21.1198	34.3413	24.5548	33.8766	29.1036	55.4555	61.6954	66.8041	68.877	48.3311	59.3446	19.3733	35.6858	25.6823	54.661	43.3439	40.3305	54.9976	34.7636	53.5659
Rsa1.0_00006.1_g00057.1	0	0	0	0	0	0	0	0	0	0	0	0	0	0	0	0	0	0	0	0	0	0	0	0	0	0	0	0	0	0
Rsa1.0_00006.1_g00058.1	0	0	0	0.857358	1.80777	0	0	0	0	0	0	0	0	0	0	34.2816	36.5603	39.3973	39.2069	44.035	29.6723	4.30517	1.15115	2.56823	0	0	1.00826	13.7494	3.06738	49.0071
Rsa1.0_00006.1_g00059.1	0	0	0	0	0	0	0	0	0	0	0	0	0	0	0	0	0	0	0	0	0	0	0	0	0	0	0	0	0	0
Rsa1.0_00006.1_g00060.1	0	1.00292	0	1.71472	0.903883	0	0	0	0	0	0	0	0	0	0.970121	2.01656	4.57003	1.71293	8.47717	9.66622	4.78585	2.15259	1.15115	0	1.18828	2.01599	4.03305	2.11529	4.08984	5.6985
Rsa1.0_00006.1_g00061.1	205.047	199.581	237.023	288.93	263.03	274.027	280.818	260.471	290.769	243.67	252.519	293.046	227.399	225.844	262.903	91.7537	108.157	106.201	102.786	125.661	104.332	202.343	229.08	213.163	148.535	161.28	152.248	98.3612	130.875	99.1539
Rsa1.0_00006.1_g00062.1	215.996	232.678	225.929	289.787	256.703	254.766	313.422	341.307	297.377	303.836	281.903	333.111	330.957	316.181	333.722	111.919	114.251	119.905	147.291	124.587	138.79	351.948	344.195	396.791	217.456	210.671	179.471	124.802	130.875	125.367
Rsa1.0_00006.1_g00063.1	172.2	148.432	179.533	159.469	154.564	148.832	72.5709	106.658	105.734	149.662	146.002	148.812	151.599	176.911	159.1	148.217	147.003	110.484	85.8313	120.291	104.332	78.5694	59.86	79.615	81.9915	114.912	83.6858	98.3612	82.8192	94.5951
Rsa1.0_00006.1_g00064.1	34.8381	17.0497	37.3186	20.5766	19.8854	23.6381	52.5876	62.8724	31.9405	56.4052	36.73	42.3543	35.2309	33.8766	29.1036	26.2153	24.3735	21.4116	15.8947	22.5545	18.1862	37.6703	49.4996	59.0692	15.4477	12.096	14.1157	9.51882	22.4941	5.6985
Rsa1.0_00006.1_g00065.1	218.982	225.657	226.937	234.916	204.277	210.116	208.247	204.335	202.657	253.447	205.688	267.862	155.87	181.616	229.919	175.441	223.932	172.149	187.557	169.696	202.92	216.335	257.858	287.641	181.807	163.296	193.586	234.798	173.818	190.33
Rsa1.0_00006.1_g00066.1	1019.26	946.758	829.078	1275.75	1186.8	1238.81	852.971	970.031	838.163	1614.69	1536.23	1295.81	1343.04	1482.1	1507.57	1219.01	1347.4	1193.05	894.341	1000.99	997.371	875.026	931.283	802.571	1266.71	1273.1	1194.79	1187.74	1201.39	1246.83
Rsa1.0_00006.1_g00067.1	755.488	656.914	614.244	750.188	828.86	660.116	409.132	406.425	341.433	751.317	771.33	548.316	614.939	587.194	518.045	716.888	715.972	594.385	640.026	641.193	570.474	362.711	343.044	258.107	590.576	584.638	525.305	483.345	441.702	487.791
Rsa1.0_00006.1_g00068.1	0	0	0	0	0	0	0	0	0	0	0	0	0	0	0	0	0	0	0	0	0	0	0	0	0	0	0	0	0	0
Rsa1.0_00007.1_g00001.1	0	0	0	0	0	0	0	0	0	0	0	0	0	0	0	0	0	0	0	0	0	0	0	0	0	0	0	0	0	0
Rsa1.0_00007.1_g00002.1	589.261	589.718	541.624	571	551.368	525.291	1111.7	1248.47	1041.92	692.655	612.473	642.182	545.545	570.255	539.387	560.605	569.731	467.629	507.571	534.864	478.585	817.983	758.61	744.786	567.999	653.182	588.825	613.435	647.217	556.173
Rsa1.0_00007.1_g00003.1	734.585	687.001	707.036	746.759	741.184	720.524	691.001	737.628	839.265	853.598	800.714	905.465	781.485	789.512	844.975	545.481	564.399	554.988	835.001	883.922	893.04	1233.43	1170.72	1199.36	945.873	986.829	864.081	1043.9	984.628	1086.13
Rsa1.0_00007.1_g00004.1	0	0	1.00861	0.857358	1.80777	2.62646	12.621	29.1907	42.9545	16.5455	25.711	33.1966	258.36	185.38	307.528	0	0	0	0	0	0.95717	3.22888	6.90692	1.28411	5.94141	11.088	6.04957	2.11529	3.06738	3.4191
Rsa1.0_00007.1_g00005.1	0	0	0	0	0	0	0	0	0	0	0	0	0	0	0	15.1242	9.14007	9.4211	1.05965	8.5922	3.82868	3.22888	4.60462	7.70468	0	2.01599	0	2.11529	0	0
Rsa1.0_00007.1_g00006.1	284.677	303.885	259.213	239.203	285.627	246.887	1102.24	1093.53	1461.55	260.968	312.205	278.164	222.061	191.967	209.546	201.656	181.278	242.379	81.5928	91.2921	89.974	511.239	405.206	432.746	236.468	209.663	214.76	162.878	175.863	149.301
Rsa1.0_00007.1_g00007.1	107.5	133.389	122.042	94.3093	107.562	123.443	84.1402	106.658	69.388	130.86	138.656	130.497	118.504	142.093	126.116	172.416	202.605	196.13	243.719	227.693	235.464	184.046	261.312	220.868	213.891	210.671	217.785	242.201	223.919	202.867
Rsa1.0_00007.1_g00008.1	0	0	0	0	0	0	0	0	0	0	0	0	0	0	0	0	0	0	0	0	0	0	0	0	0	0	0	0	0	0
Rsa1.0_00007.1_g00009.1	1718.01	1620.72	1779.19	2275.43	2133.16	1984.72	3058.5	2601.34	2736.97	2096.77	2102.79	1992.94	2158.69	2276.32	1928.6	1867.34	1830.3	1837.11	2178.63	2012.72	2252.22	2425.97	2464.62	2591.34	2223.28	2389.96	2273.63	1912.23	2089.91	1985.36
Rsa1.0_00007.1_g00010.1	337.431	351.023	277.368	370.379	393.189	356.322	293.439	303.135	307.29	245.174	255.274	257.56	249.819	220.198	257.082	447.677	435.676	384.552	261.733	257.766	254.607	177.588	224.475	199.038	226.962	219.743	232.909	247.489	287.311	292.903
Rsa1.0_00007.1_g00011.1	0	0	0	0	0	0	0	0	0	0	0	0	0	0	0	0	0	0	0	0	0	0	0	0	0	0	0	0	0	0
Rsa1.0_00007.1_g00012.1	0	0	0	0.857358	0	0	0	0	0	0	0	0	0	0	0	0	0	0	0	0	0	0	0	0	0	0	0	0	0	0
Rsa1.0_00007.1_g00013.1	241.876	213.622	231.98	403.815	447.422	367.704	427.011	424.388	534.178	24.8183	19.2833	24.0389	25.6224	29.1715	21.3427	130.068	146.241	133.608	34.9683	24.7026	33.501	61.3487	58.7088	77.0468	71.297	79.6318	71.5866	209.414	165.638	182.352
Rsa1.0_00007.1_g00014.1	43.7964	19.0555	21.1808	50.5841	49.7136	35.0194	51.5359	24.6999	20.9265	6.01655	3.673	5.72355	7.47321	7.52812	0.970121	29.2402	12.1868	17.9857	10.5965	8.5922	14.3576	18.297	24.1742	17.9776	14.2594	6.04798	8.0661	11.6341	23.5166	15.9558
Rsa1.0_00007.1_g00015.1	19.9075	17.0497	19.1636	45.44	34.3475	30.642	37.8631	30.3135	46.2587	0	0	0	0	0	0	12.0994	11.4251	11.134	1.05965	0	0	9.68664	21.8719	7.70468	1.18828	0	0	12.6918	14.3144	5.6985
Rsa1.0_00007.1_g00016.1	370.279	415.21	380.246	411.532	369.688	386.964	143.038	157.181	146.486	375.282	323.224	329.676	377.931	402.755	354.094	606.986	699.977	507.883	392.069	347.984	331.181	133.46	169.22	164.367	297.071	321.551	319.619	492.863	472.376	444.483
Rsa1.0_00007.1_g00017.1	17.9167	18.0526	19.1636	6.85886	12.6544	15.7587	4.20701	7.85905	5.50699	9.7769	9.1825	10.3024	3.20281	7.52812	3.88048	9.07454	8.37839	5.99524	4.23858	7.51817	6.70019	3.22888	2.30231	0	4.75313	0	6.04957	5.28823	3.06738	4.5588
Rsa1.0_00007.1_g00018.1	0	0	0	0	0	0	0	0	0	0	0	0	1.0676	0	0	0	0	0	0	0	0	0	0	0	0	0	0	0	0	0
Rsa1.0_00007.1_g00019.1	0	1.00292	0	0	0	0	0	0	0	0	0	0	0	0	0	0	0	0	0	0	0	0	3.45346	0	0	0	0	0	0	0
Rsa1.0_00007.1_g00020.1	8.95836	31.0906	12.1033	1.71472	1.80777	0	3.15526	2.24544	0	0	0	2.28942	1.0676	2.82305	0	7.05797	6.85505	0.856463	1.05965	0	0	1.07629	0	0	1.18828	0	1.00826	1.05765	1.02246	1.1397
Rsa1.0_00007.1_g00021.1	0	0	0	0	0	0	0	0	0	0	0	0	0	0	0	0	0	0	0	0	0	0	0	0	0	0	0	0	0	0
Rsa1.0_00007.1_g00022.1	71.6669	59.1724	89.7663	73.7328	84.965	87.5485	111.486	106.658	93.6187	138.381	109.272	93.8662	150.532	163.737	143.578	98.8116	99.0174	105.345	113.382	74.1077	95.717	105.477	123.173	114.286	106.945	118.944	116.958	89.9	105.313	72.9408
Rsa1.0_00007.1_g00023.1	79.6298	66.1928	68.5855	59.1577	56.0407	63.9104	150.401	136.972	140.979	115.819	88.152	66.3932	79.0025	67.7531	89.2511	151.242	137.863	125.9	69.9367	90.2181	63.1732	251.853	241.742	252.97	143.782	131.04	150.231	121.629	96.1112	136.764
Rsa1.0_00007.1_g00024.1	0.995373	0	0	0	0.903883	0	1.05175	1.12272	3.30419	0.752069	0	0	0	0	0	0	0	1.71293	2.11929	1.07402	0	0	1.15115	0	0	1.008	1.00826	0	0	0
Rsa1.0_00007.1_g00025.1	0.995373	2.00584	2.01722	3.42943	0	1.75097	0	5.6136	8.81118	0	0	0	1.0676	2.82305	0	88.7288	94.4473	105.345	114.442	181.51	160.805	164.673	154.255	177.208	148.535	176.4	146.198	121.629	121.673	102.573
Rsa1.0_00007.1_g00026.1	0	0	0	0	0	0	1.05175	0	0	0	0	0	0	0	0	0	0	0	0	0	0	0	2.30231	0	0	1.008	0	0	0	0
Rsa1.0_00007.1_g00027.1	0	0	0	0	0	0	0	0	0	0	0	0	0	0	0	0	0	0	0	0	0	0	0	0	0	0	0	0	0	0
Rsa1.0_00007.1_g00028.1	0	0	0	0	0	0	0	0	0	0	0	0	0	0	0	0	0	0	0	0	0	0	0	0	0	0	0	0	0	0
Rsa1.0_00007.1_g00029.1	375.256	301.879	304.6	317.222	278.396	298.54	446.995	399.689	443.863	376.786	374.646	352.571	464.407	472.39	328.871	110.911	118.059	114.766	224.645	191.176	234.507	328.269	277.428	344.142	336.284	320.543	309.537	320.467	336.389	281.506
Rsa1.0_00007.1_g00030.1	0	0	0	0	0	1.75097	0	0	0	0	0	0	0	0	0	0	0.761672	0	0	0	0	0	0	0	0	0	0	0	0	0
Rsa1.0_00007.1_g00031.1	0	0	0	0	0	0	0	0	0	0	0	0	0	0	0	0	0	0	0	0	0	0	0	0	1.18828	0	0	0	0	0
Rsa1.0_00007.1_g00032.1	0	0	0	0	0	0	0	0	0	0	0	0	0	0	0	0	0	0	0	0	0	0	0	0	0	0	0	0	0	0
Rsa1.0_00007.1_g00033.1	51.7594	44.1286	67.5769	33.437	28.0204	31.5175	181.953	136.972	107.937	25.5703	24.7928	22.8942	153.735	159.032	155.219	0	0	0	0	0	0	0	2.30231	2.56823	1.18828	2.01599	1.00826	2.11529	0	0
Rsa1.0_00007.1_g00034.1	113.473	109.318	83.7147	113.171	111.178	76.1672	130.417	130.236	91.416	86.4879	88.152	85.8532	137.721	153.386	147.458	593.878	636.758	491.61	546.777	517.68	584.831	274.455	328.079	273.516	280.435	307.439	322.644	372.292	377.288	343.05
Rsa1.0_00007.1_g00035.1	0.995373	0	1.00861	0	0	0	2.1035	1.12272	0	0	0	0	0	0	0.970121	500.108	533.932	549.849	617.774	632.6	572.388	1201.14	1067.12	1186.52	882.894	748.942	852.99	1287.16	1018.37	1357.38
Rsa1.0_00007.1_g00036.1	0	0	0	0	0	0	0	0	0	0	0	0	0	0	0	0	4.57003	1.71293	0	0	0	0	0	0	2.37657	1.008	0	3.17294	0	0
Rsa1.0_00007.1_g00037.1	0	0	0	0	0	0	0	0	0	0	0	0	0	0	0	0	0	0	3.17894	0	0	2.15259	0	1.28411	0	0	0	0	0	1.1397
Rsa1.0_00007.1_g00038.1	3057.79	3220.38	3600.74	3069.34	2810.17	2664.1	3217.31	3507.38	3639.02	2961.65	2993.5	3402.08	2393.56	2333.72	2636.79	3613.68	3767.23	4118.73	4732.38	4751.48	4732.25	6047.69	5776.49	6552.83	3032.5	3142.94	3575.3	5224.78	4903.72	5901.36
Rsa1.0_00007.1_g00039.1	1596.58	1487.33	1476.61	1871.61	1851.15	1702.82	3334.05	3303.04	3581.74	1146.15	1223.11	1129.83	1566.17	1625.13	1119.52	1099.03	987.889	1111.69	2003.79	1873.1	1823.41	1423.94	1366.42	1621.84	1894.12	1947.45	1889.48	1165.53	1283.19	1160.21
Rsa1.0_00007.1_g00040.1	87.5928	82.2396	74.6372	233.201	196.143	152.334	281.87	188.617	355.751	151.166	184.568	202.614	95.0166	124.214	107.683	4.03313	3.80836	3.42585	5.29823	12.8883	10.5289	11.8392	4.60462	7.70468	26.1422	43.3439	23.19	26.4412	36.8085	28.4925
Rsa1.0_00007.1_g00041.1	0	0	0	0	0	0	0	0	0	0.752069	0	0	0	0	0.970121	0	0	0	0	0	0	0	0	0	0	0	1.00826	0	1.02246	0
Rsa1.0_00007.1_g00042.1	1.99075	2.00584	1.00861	0	0.903883	0	2.1035	4.49088	2.20279	0	0.91825	0	2.1352	0.941015	1.94024	0	4.57003	4.28232	3.17894	1.07402	1.91434	2.15259	0	1.28411	2.37657	2.01599	0	2.11529	1.02246	2.2794
Rsa1.0_00007.1_g00043.1	0	1.00292	0	0	1.80777	0	17.8798	23.5771	9.91257	0	0	0	3.20281	6.58711	7.76097	0	0	0	0	1.07402	1.91434	1.07629	0	1.28411	1.18828	2.01599	3.02479	3.17294	1.02246	5.6985
Rsa1.0_00007.1_g00044.1	0	0	0	0	0	0	0	0	0	0	0	0	0	0	0	0	0	0	0	0	0	0	0	0	0	0	0	0	1.02246	0
Rsa1.0_00008.1_g00001.1	128.403	136.397	120.025	105.455	99.4271	118.191	127.262	120.131	149.79	172.224	193.751	172.851	195.371	160.914	171.711	46.381	31.2286	30.8327	74.1752	51.5532	85.1882	64.5776	72.5227	78.3309	102.192	83.6638	90.7436	134.321	150.302	119.668
Rsa1.0_00008.1_g00002.1	9.95373	10.0292	5.04305	60.015	56.9446	48.1517	17.8798	16.8408	8.81118	67.6862	52.3403	70.972	83.2729	91.2785	72.7591	0	0	0	0	0	0	0	0	0	0	0	0	0	0	0
Rsa1.0_00008.1_g00003.1	1658.29	1588.63	1553.26	1268.89	1200.36	1216.92	1982.55	2024.27	1669.72	1831.29	1795.18	1888.77	2143.74	2045.77	2262.32	1860.28	1841.72	1999.84	1870.28	1905.32	1727.69	1530.49	1809.61	1668.06	2266.06	2265.98	2240.36	2009.53	1956.99	1995.61
Rsa1.0_00008.1_g00004.1	0	0	0	0	0	0	0	0	0	0	0	0	0	0	0	0	0	0	0	0	0	0	0	0	0	0	0	0	0	0
Rsa1.0_00008.1_g00005.1	132.385	144.421	155.326	112.314	99.4271	112.062	115.693	123.499	150.891	165.455	160.694	130.497	143.059	121.391	143.578	111.919	112.727	117.335	83.7121	102.032	82.3166	132.384	118.569	115.57	147.347	106.848	135.107	150.186	168.706	160.698
Rsa1.0_00008.1_g00006.1	47.7779	30.0877	42.3616	53.1562	37.9631	54.2801	30.5008	32.5589	31.9405	55.6531	56.9315	51.5119	29.8929	61.166	59.1774	39.323	36.5603	34.2585	30.7297	45.109	33.501	23.6785	21.8719	20.5458	30.8953	37.2959	39.3222	49.7094	42.9433	55.8453
Rsa1.0_00008.1_g00007.1	632.062	627.829	527.503	517.844	552.272	548.929	960.25	1034.03	957.114	618.201	640.939	662.787	649.102	641.773	588.863	714.872	733.49	720.286	810.629	759.335	839.438	1337.83	1257.06	1394.55	767.631	763.054	773.337	839.772	844.551	794.371
Rsa1.0_00008.1_g00008.1	0	0	0	0	0	0	0	0	0	0	0	0	0	0	0	0	0	0	0	0	0	0	0	0	0	0	0	0	0	0
Rsa1.0_00008.1_g00009.1	0	0	0	0	0	0	0	2.24544	2.20279	0	0.91825	0	0	0	0.970121	0	0.761672	0.856463	0	0	0	0	2.30231	0	1.18828	0	0	0	0	0
Rsa1.0_00008.1_g00010.1	5557.17	5006.59	5347.65	12547.4	12208.7	10744.8	8060.63	8028.58	7591.93	13283.8	15016.1	15441	15249.6	14777.7	16715.2	4247.89	4512.15	4096.46	11536.4	9932.58	8570.5	6304.93	6505.17	6200.98	16975.8	17909.1	17402.6	13415.2	13732.7	12777.2
Rsa1.0_00008.1_g00011.1	0	0	0	0	0	0	0	0	0	0	0.91825	0	0	0	0	0	0	0	0	0	0.95717	0	0	0	0	0	0	0	0	0
Rsa1.0_00008.1_g00012.1	0	0	0	0	0	0	0	0	0	0	0	0	0	0	0	0	0	0	0	0	0	0	0	0	0	0	0	0	0	0
Rsa1.0_00008.1_g00013.1	1.99075	0	0	0	0	0	0	0	0	0	0	0	0	0	0	0	0	0	0	0	0	0	0	0	0	0	0	0	0	0
Rsa1.0_00008.1_g00014.1	599.215	645.882	647.528	617.298	551.368	658.365	787.762	808.359	861.292	476.06	511.465	584.947	408.891	412.165	475.359	600.936	602.483	581.539	570.09	596.084	635.561	823.364	800.052	893.743	465.807	539.278	511.189	580.648	547.016	569.85
Rsa1.0_00008.1_g00015.1	7016.38	7177.91	8101.16	8393.53	8243.41	8610.4	2822.9	3042.57	2201.69	2217.85	2145.03	2664.88	1793.57	1995.89	1837.41	2982.5	2888.26	3386.46	7000.02	7221.74	7466.89	6748.36	6606.47	6542.56	2887.53	2904.04	2890.69	2296.15	2261.68	2094.77
Rsa1.0_00008.1_g00016.1	234.908	200.584	202.731	223.77	252.183	260.019	1399.88	1117.11	1446.13	363.249	374.646	364.018	429.176	438.513	363.795	170.4	176.708	168.723	300.94	293.209	331.181	1705.92	1542.55	1822.16	286.376	266.111	259.123	322.582	312.873	324.814
Rsa1.0_00008.1_g00017.1	2504.36	2567.48	3063.15	2436.61	2333.83	2589.69	2867.08	2804.56	3409.93	2166.71	2366.33	2731.28	1984.67	2077.76	2175.98	2599.35	2605.68	2761.24	2650.18	2692.58	2692.52	3270.86	3331.44	3637.89	2388.45	2368.79	2416.8	2809.11	2669.64	3003.11
Rsa1.0_00008.1_g00018.1	907.78	864.519	841.181	456.114	531.483	475.388	199.833	190.863	192.744	694.912	742.864	937.517	1100.7	1140.51	1232.05	1308.75	1239.24	1105.69	803.212	912.921	810.723	189.428	157.708	179.776	848.434	955.581	888.279	751.987	675.846	782.974
Rsa1.0_00008.1_g00019.1	0.995373	1.00292	2.01722	0.857358	1.80777	1.75097	0	0	0	0.752069	3.673	3.43413	1.0676	3.76406	2.91036	1.00828	0	0	0	0	0.95717	3.22888	3.45346	0	11.8828	6.04798	11.0909	8.46117	6.13476	6.8382
Rsa1.0_00008.1_g00020.1	954.563	900.624	926.913	755.332	783.666	812.45	344.975	407.548	345.839	723.49	658.385	804.731	658.71	654.947	745.053	1055.67	1029.02	1056.88	794.735	779.742	771.479	349.795	391.392	367.256	730.794	682.414	704.775	854.579	875.225	874.15
Rsa1.0_00008.1_g00021.1	153.287	177.517	172.472	184.332	147.333	173.346	82.0367	95.4313	78.1992	142.141	158.857	163.693	155.87	129.86	126.116	185.524	175.946	195.274	146.231	153.586	147.404	125.926	124.325	127.127	134.276	157.248	181.487	172.396	148.257	167.536
Rsa1.0_00008.1_g00022.1	242.871	224.655	223.912	220.341	284.723	292.412	519.566	473.788	537.482	226.373	223.135	262.139	294.658	334.06	261.933	60.4969	70.8355	74.5123	264.912	243.804	275.665	491.866	438.59	463.565	268.552	285.263	290.38	321.525	257.66	273.528
Rsa1.0_00008.1_g00023.1	941.623	841.451	1016.68	811.06	827.053	885.116	1475.61	1523.53	1841.54	1059.67	1172.61	1177.91	1313.15	1175.33	1254.37	934.677	923.908	948.105	808.51	898.959	907.397	1381.96	1331.88	1513.97	886.459	921.309	932.643	980.439	956	1024.59
Rsa1.0_00008.1_g00024.1	853.035	878.56	869.422	812.775	762.877	803.695	659.449	749.977	714.807	711.457	694.197	651.34	661.913	684.118	655.802	954.843	1010.74	821.348	919.773	862.442	868.154	565.054	659.611	617.659	739.112	718.702	693.685	834.483	885.45	828.562
Rsa1.0_00008.1_g00025.1	310.556	261.763	344.945	240.918	220.547	310.797	679.432	716.296	660.838	264.728	251.601	323.953	406.756	418.752	397.75	101.836	84.5456	66.8041	144.112	175.066	188.563	554.291	513.415	590.692	259.046	204.623	223.834	248.547	215.739	211.984
Rsa1.0_00008.1_g00026.1	284.677	291.85	359.065	153.467	150.045	131.323	154.608	142.586	177.325	119.579	136.819	97.3003	159.073	144.916	153.279	187.54	226.978	232.958	137.754	127.809	134.961	127.003	134.685	123.275	115.263	109.872	122	96.2459	94.0663	113.97
Rsa1.0_00008.1_g00027.1	512.617	399.163	531.538	484.407	436.575	454.377	1061.22	833.059	1078.27	461.018	491.264	622.722	687.536	753.753	718.86	678.574	709.878	690.309	602.939	636.897	606.846	582.275	599.751	635.636	691.581	635.038	678.561	771.025	726.969	760.18
Rsa1.0_00008.1_g00028.1	446.923	464.353	380.246	450.97	451.941	435.992	585.826	532.17	485.716	570.82	480.245	457.884	644.831	686	538.417	565.646	638.281	545.567	542.539	543.456	572.388	569.359	562.914	469.986	596.518	561.454	558.577	670.548	696.295	690.658
Rsa1.0_00008.1_g00029.1	1328.82	1358.96	1345.49	1456.65	1510.39	1570.62	3555.97	2530.61	3531.08	1621.46	1812.63	2126.87	3612.76	3913.68	3757.28	1498.31	1449.46	1536.49	1992.13	1992.32	1774.59	2028.81	2053.66	2087.97	2197.13	2150.06	2105.25	2065.58	1925.29	2277.12
Rsa1.0_00008.1_g00030.1	0.995373	1.00292	6.05166	0	2.71165	2.62646	10.5175	6.73632	8.81118	1.50414	0	2.28942	2.1352	0.941015	2.91036	4.03313	0	1.71293	0	0	1.91434	5.38147	2.30231	3.85234	0	1.008	1.00826	1.05765	0	0
Rsa1.0_00008.1_g00031.1	141.343	153.447	148.266	240.918	200.662	226.751	366.01	327.834	360.157	70.6945	82.6425	97.3003	55.5153	73.3992	70.8188	112.928	95.9707	135.321	359.22	379.131	406.797	1061.23	1117.77	1123.6	85.5564	103.824	105.868	56.0553	67.4823	68.382
Rsa1.0_00008.1_g00032.1	4.97687	2.00584	6.05166	0.857358	0	1.75097	17.8798	8.98177	4.40559	2.25621	0	1.14471	1.0676	0.941015	0	4.03313	6.09338	7.70817	5.29823	3.22207	2.87151	0	1.15115	2.56823	2.37657	1.008	2.01652	1.05765	1.02246	5.6985
Rsa1.0_00008.1_g00033.1	136.366	109.318	143.223	19.7192	23.501	12.2568	4.20701	11.2272	4.40559	2.25621	1.8365	5.72355	10.676	11.2922	7.76097	15.1242	23.6118	23.981	3.17894	0	4.78585	0	4.60462	2.56823	11.8828	7.05598	3.02479	14.8071	10.2246	3.4191
Rsa1.0_00008.1_g00034.1	90.579	102.298	95.818	104.598	99.4271	86.673	150.401	133.604	175.122	115.067	108.354	127.063	100.355	110.099	106.713	271.228	253.637	270.642	374.055	321.133	343.624	460.654	370.672	435.314	316.083	336.671	353.9	319.409	294.468	377.241
Rsa1.0_00008.1_g00035.1	265.765	208.608	260.221	215.197	183.488	187.354	54.6911	57.2588	56.1712	182.001	171.713	200.324	225.264	228.667	179.472	420.454	402.163	351.15	595.521	567.085	492.943	305.667	270.521	347.995	300.636	302.399	281.305	284.507	245.39	305.44
Rsa1.0_00008.1_g00036.1	0	0	0	0	0	0	0	0	0	0	0	0	2.1352	0	0	253.079	239.927	255.226	330.61	452.164	404.883	558.596	471.973	591.976	703.463	543.31	769.304	139.609	79.7518	317.976
Rsa1.0_00008.1_g00037.1	0	0	0	0	0	0	0	0	0	0	0	0	0	0	0	76.6294	58.6488	86.5028	91.1296	148.215	135.918	199.114	161.162	148.957	196.067	146.16	222.826	20.0953	21.4716	83.1981
Rsa1.0_00008.1_g00038.1	0	0	0	0	0	2.62646	1.05175	1.12272	2.20279	6.01655	4.59125	4.57884	0	0.941015	0	0	0	0	0	0	0	0	0	0	1.18828	0	0	0	0	0
Rsa1.0_00008.1_g00039.1	65.6946	69.2016	75.6458	54.0135	42.4825	49.0272	75.7262	75.2223	71.5908	84.2317	106.517	121.339	193.236	231.49	190.144	1244.22	1446.42	1831.97	1643.51	2433.74	2210.11	3085.73	2606.21	3934.52	187.749	191.519	197.619	1195.14	1494.84	1434.88
Rsa1.0_00008.1_g00040.1	0	0	0	0	0	0	0	0	0	0	0	0	0	0	0	0	0	0	0	0	0	0	0	0	0	0	0	0	0	0
Rsa1.0_00008.1_g00041.1	7.96298	2.00584	5.04305	1.71472	0.903883	4.37743	1.05175	2.24544	1.1014	0.752069	0.91825	1.14471	0	1.88203	0.970121	2.01656	0.761672	0.856463	2.11929	5.37012	0	5.38147	4.60462	5.13645	1.18828	4.03199	8.0661	1.05765	3.06738	1.1397
Rsa1.0_00008.1_g00042.1	96.5512	96.2805	126.076	83.1637	92.196	99.8053	96.7612	76.345	131.066	71.4465	75.2965	88.1426	70.4617	66.8121	76.6395	98.8116	108.157	145.599	110.203	125.661	113.903	78.5694	55.2554	79.615	91.4978	113.904	98.8097	76.1506	89.9764	91.176
Rsa1.0_00008.1_g00043.1	181.158	172.503	190.627	203.194	220.547	213.618	134.624	101.045	93.6187	168.463	140.492	170.562	133.45	122.332	108.654	133.093	142.433	119.905	141.993	108.476	155.062	95.7901	101.302	86.0356	80.8032	120.96	102.843	147.013	183.02	158.418
Rsa1.0_00008.1_g00044.1	0	0	1.00861	0.857358	0	1.75097	1.05175	0	1.1014	2.25621	0.91825	1.14471	1.0676	1.88203	2.91036	18.1491	12.1868	9.4211	11.6561	3.22207	7.65736	0	2.30231	0	3.56485	3.02399	5.04131	5.28823	3.06738	5.6985
Rsa1.0_00008.1_g00045.1	5000.75	4800.99	4411.66	3889.83	4013.24	3557.1	1825.84	1996.2	1724.79	4401.86	4493	3776.4	6880.69	6971.98	6312.58	4599.78	4850.33	4362.82	7432.36	7352.77	6204.38	3423.69	3300.36	3140.94	6493.96	6503.6	5578.72	5489.19	5665.45	5510.45
Rsa1.0_00008.1_g00046.1	96.5512	78.2279	73.6286	105.455	122.928	135.7	53.6394	62.8724	39.6503	107.546	118.454	120.195	102.49	152.444	117.385	236.946	227.74	249.231	149.41	118.143	146.447	94.7138	73.6738	73.1945	130.711	138.096	133.091	157.589	169.728	151.58
Rsa1.0_00008.1_g00047.1	953.567	1080.15	1001.55	748.473	700.509	772.178	1074.89	1164.26	1089.28	822.011	827.344	1037.11	844.473	839.386	911.914	1088.94	1022.16	1066.3	1004.54	978.436	952.384	1322.76	1305.41	1465.17	907.848	1017.07	912.477	1068.22	973.381	1094.11
Rsa1.0_00008.1_g00048.1	1076	1070.12	1194.19	868.503	925.576	1004.18	577.412	600.656	703.793	806.97	815.406	872.269	832.729	834.681	875.049	1490.24	1506.59	1512.51	1561.92	1555.19	1506.59	1355.05	1277.78	1303.38	1769.35	1777.1	1768.49	1715.5	1617.53	1787.05
Rsa1.0_00008.1_g00049.1	579.307	588.715	494.219	587.29	591.139	492.023	667.863	675.878	582.639	515.167	520.648	463.607	514.584	515.676	505.433	689.665	661.893	646.63	483.199	515.532	468.056	475.722	437.438	314.608	374.309	349.775	395.239	487.575	561.33	437.645
Rsa1.0_00008.1_g00050.1	0	0	0	0	0	0	0	0	0	0	0	0	0	0	0	0	0	0	0	0	0	0	0	0	0	0	0	0	0	0
Rsa1.0_00008.1_g00051.1	534.515	554.616	532.546	394.385	376.015	421.984	68.3639	95.4313	78.1992	300.075	250.682	265.573	132.383	130.801	139.697	387.18	365.603	325.456	108.084	140.697	130.175	36.594	33.3835	33.3869	96.2509	88.7037	115.95	172.396	231.076	125.367
Rsa1.0_00008.1_g00052.1	215.996	201.587	195.67	235.773	262.126	200.486	231.385	236.894	232.395	327.15	288.331	222.074	288.252	286.069	240.59	213.756	255.16	212.403	233.122	207.287	212.492	248.624	259.01	273.516	174.678	198.575	175.438	195.665	177.908	202.867
Rsa1.0_00008.1_g00053.1	6.96761	1.00292	9.07749	2.57207	0	0	0	0	0	0.752069	0	0	0	0	0	0	0.761672	0.856463	3.17894	0	0	0	1.15115	0	0	0	0	0	0	0
Rsa1.0_00008.1_g00054.1	3.98149	2.00584	4.03444	6.85886	4.51941	7.00388	17.8798	28.068	42.9545	16.5455	17.4468	24.0389	30.9605	42.3457	41.7152	4.03313	1.52334	0	19.0736	15.0363	25.8436	65.6539	50.6508	48.7963	28.5188	31.2479	23.19	28.5565	23.5166	26.2131
Rsa1.0_00008.1_g00055.1	20.9028	26.076	17.1464	5.14415	22.5971	25.3891	26.2938	20.209	25.3321	11.281	9.1825	12.5918	9.60842	14.1152	7.76097	41.3396	25.8969	18.8422	11.6561	16.1104	23.9293	32.2888	31.0812	30.8187	23.7657	12.096	21.1735	2.11529	13.292	9.1176
Rsa1.0_00008.1_g00056.1	2.98612	1.00292	3.02583	0.857358	2.71165	1.75097	0	0	0	0.752069	0.91825	1.14471	1.0676	0	0	0	0	0	0	2.14805	0	1.07629	0	0	0	0	0	0	1.02246	0
Rsa1.0_00008.1_g00057.1	776.391	751.188	746.372	853.071	846.938	901.75	262.938	415.407	231.293	340.687	423.313	380.044	310.672	350.058	292.006	443.644	460.812	453.069	514.988	461.831	458.485	91.4849	82.8831	82.1833	236.468	207.647	247.024	188.261	205.514	205.146
Rsa1.0_00008.1_g00058.1	0	0	1.00861	0	0	0	0	0	0	0	0	0	0	0	0	0	0	0	0	0	0	0	0	0	0	0	0	0	0	0
Rsa1.0_00008.1_g00059.1	238.89	262.766	228.955	229.772	257.607	201.362	168.28	187.494	176.224	235.398	237.827	242.678	218.858	188.203	168.801	216.781	236.118	195.274	224.645	230.915	224.935	263.692	237.138	296.63	251.916	261.071	216.776	263.354	230.053	200.587
Rsa1.0_00008.1_g00060.1	192.107	195.57	241.058	276.069	243.144	227.626	331.302	300.889	414.125	273.753	285.576	285.033	301.064	301.125	284.245	154.267	145.479	149.025	171.663	171.844	194.306	164.673	151.952	155.378	335.096	313.487	348.859	180.858	149.279	144.742
Rsa1.0_00008.1_g00061.1	0	0	0	0	1.80777	0	0	0	0	0	0	0	0	0	0	1.00828	0	0	0	0	0	2.15259	0	1.28411	0	0	0	0	0	0
Rsa1.0_00008.1_g00062.1	0	0	0	0	0	1.75097	1.05175	0	0	0	0	1.14471	0	0.941015	0.970121	0	0	0	9.53682	6.44415	10.5289	0	0	0	1.18828	0	0	0	0	0
Rsa1.0_00008.1_g00063.1	0	1.00292	3.02583	0	0.903883	0	0	0	0	0	0.91825	0	0	0	0	0	0	0.856463	2.11929	0	2.87151	0	0	0	0	0	0	0	0	0
Rsa1.0_00008.1_g00064.1	293.635	268.783	262.239	404.673	376.015	400.097	333.405	294.153	306.188	488.093	506.874	488.791	467.61	441.336	440.435	265.178	286.389	244.948	297.761	259.914	254.607	289.523	294.695	249.118	251.916	272.159	213.752	321.525	307.76	259.852
Rsa1.0_00008.1_g00065.1	0	0	0	0	0	0	0	0	0	0	0	0	0	0	0	0	0	0	0	0	0	0	0	0	0	0	0	0	0	0
Rsa1.0_00008.1_g00066.1	0	0	0	0	0	0.875485	0	0	0	0	0	0	0	0	0	0	0	0	0	0	0	0	0	0	0	0	0	0	0	0
Rsa1.0_00008.1_g00067.1	453.89	418.218	519.434	366.092	383.246	405.35	574.257	604.024	671.852	349.712	415.967	454.45	361.917	320.886	421.032	445.661	441.77	540.428	445.051	470.423	448.913	706.048	747.099	778.173	308.953	379.007	363.983	307.775	304.693	290.623
Rsa1.0_00008.1_g00068.1	4.97687	8.02338	14.1205	3.42943	9.94271	2.62646	1.05175	6.73632	5.50699	6.01655	6.42775	4.57884	5.33801	9.41015	7.76097	4.03313	2.28502	11.9905	9.53682	7.51817	4.78585	7.53405	6.90692	2.56823	4.75313	4.03199	8.0661	6.34588	4.08984	3.4191
Rsa1.0_00008.1_g00069.1	204.051	184.538	185.584	223.77	250.376	261.77	97.813	102.168	96.9229	249.687	254.355	238.1	285.05	293.597	281.335	215.772	200.32	214.116	462.006	376.983	437.427	171.131	209.51	217.015	386.192	391.103	417.421	227.394	246.413	209.705
Rsa1.0_00008.1_g00070.1	42.801	32.0935	28.2411	50.5841	41.5786	60.4085	34.7078	32.5589	48.4615	39.8596	35.8118	27.473	38.4337	34.8176	33.9542	13.1077	14.4718	23.981	26.4912	28.9987	23.9293	34.4414	27.6277	34.6711	21.3891	38.3039	19.157	22.2106	15.3369	12.5367
Rsa1.0_00008.1_g00071.1	0	2.00584	3.02583	0.857358	2.71165	5.25291	1.05175	6.73632	7.70978	2.25621	2.75475	4.57884	0	0.941015	5.82072	6.04969	2.28502	0	2.11929	4.2961	2.87151	5.38147	3.45346	3.85234	3.56485	3.02399	5.04131	1.05765	3.06738	4.5588
Rsa1.0_00008.1_g00072.1	0	0	3.02583	0.857358	0.903883	0	0	0	0	0	0	0	0	0.941015	0	2.01656	0	0	0	0	0	0	0	0	0	0	0	0	0	0
Rsa1.0_00008.1_g00073.1	100.533	102.298	130.111	136.32	124.736	127.821	180.901	158.304	183.933	125.595	157.021	145.378	106.76	107.276	138.727	166.367	148.526	189.278	54.042	65.5155	40.2012	161.444	135.836	178.492	74.8618	70.5598	100.826	84.6117	89.9764	86.6172
Rsa1.0_00008.1_g00074.1	0	0	0	0	0	0	0	0	0	0	0	0	0	0	0	0	0	0	0	0	0	0	0	0	0	0	0	0	0	0
Rsa1.0_00008.1_g00075.1	0	0	0	0	0	0	0	0	0	0	0	0	0	0	0	0	0	0	0	0	0	2.15259	2.30231	0	0	1.008	0	1.05765	0	0
Rsa1.0_00008.1_g00076.1	45.7872	17.0497	27.2325	26.5781	28.0204	24.5136	27.3456	12.3499	31.9405	36.8514	38.5665	44.6437	42.7041	42.3457	31.0439	38.3147	47.2237	46.249	46.6244	51.5532	40.2012	34.4414	28.7788	46.2281	97.4392	73.5838	75.6197	61.3435	49.078	53.5659
Rsa1.0_00008.1_g00077.1	163.241	189.552	176.507	196.335	198.854	175.973	317.629	342.43	290.769	263.224	247.928	243.823	227.399	234.313	238.65	269.211	255.922	261.221	298.82	335.096	359.896	513.392	514.566	625.363	386.192	401.183	363.983	341.62	304.693	341.91
Rsa1.0_00008.1_g00078.1	0	0	0	0	0	0	0	0	0	0	0	0	0	0	0	0	0	0	0	0	0	0	0	0	0	0	0	2.11529	0	0
Rsa1.0_00008.1_g00079.1	11.9445	5.01461	7.06027	10.2883	5.4233	6.1284	2.1035	1.12272	1.1014	2.25621	4.59125	1.14471	2.1352	0.941015	1.94024	14.1159	6.85505	5.99524	8.47717	9.66622	7.65736	2.15259	3.45346	3.85234	7.1297	5.03999	6.04957	5.28823	12.2695	4.5588
Rsa1.0_00008.1_g00080.1	109.491	99.2893	114.982	110.599	144.621	110.311	64.1569	48.277	53.9685	91.0003	79.8878	96.1556	81.1377	98.8066	97.0121	73.6046	70.0738	79.6511	62.5191	52.6272	52.6444	66.7302	59.86	39.8075	53.4727	62.4958	48.3966	54.9976	69.5272	69.5217
Rsa1.0_00008.1_g00081.1	250.834	224.655	205.757	155.182	150.045	180.35	123.055	127.99	158.601	101.529	109.272	101.879	271.171	294.538	419.092	1298.67	1263.61	968.66	1123.22	1110.54	1020.34	1299.09	1272.02	1318.78	1774.11	1817.42	1591.04	901.115	963.157	1039.41
Rsa1.0_00008.1_g00082.1	0.995373	0	0	3.42943	0.903883	0.875485	2.1035	0	0	4.51241	2.75475	3.43413	0	0.941015	0	0	0.761672	0	1.05965	1.07402	0.95717	0	0	1.28411	1.18828	4.03199	0	0	1.02246	0
Rsa1.0_00008.1_g00083.1	0	0	0	0	0.903883	0	45.2253	60.6269	60.5768	0	0.91825	0	0	0	0.970121	0	0	0	0	0	0	0	0	0	0	0	0	0	0	0
Rsa1.0_00009.1_g00001.1	0	0	0	1.71472	0	0	0	0	0	0	0	0	0	0	0	0	0	0	0	0	0	0	0	0	0	0	0	0	0	0
Rsa1.0_00009.1_g00002.1	198.079	183.535	221.894	203.194	228.682	191.731	245.058	222.299	224.685	105.29	115.7	104.169	136.653	92.2195	100.893	182.499	183.563	207.264	223.585	240.582	218.235	249.7	235.987	238.845	210.326	232.847	278.28	197.78	223.919	246.175
Rsa1.0_00009.1_g00003.1	0	1.00292	0	0	0	0.875485	0	0	1.1014	0	0.91825	0	0	0	0.970121	1.00828	0.761672	0	0	0	0	0	1.15115	0	0	0	0	0	0	0
Rsa1.0_00009.1_g00004.1	0	0	0	0	0	0	0	0	0	0	0	0	0	0	1.94024	0	0	0	0	0	0	0	0	0	0	0	0	0	0	0
Rsa1.0_00009.1_g00005.1	0	0	0	0	0	0	0	0	0	0	0	0	0	0	0	0	0	0	0	0	0	0	0	0	0	0	0	0	0	0
Rsa1.0_00009.1_g00006.1	34.8381	33.0964	43.3702	14.5751	37.0592	30.642	9.46577	11.2272	9.91257	18.8017	19.2833	19.4601	22.4196	7.52812	19.4024	36.2982	33.5136	35.115	13.7754	16.1104	12.4432	11.8392	17.2673	21.8299	5.94141	13.104	7.05784	21.1529	13.292	17.0955
Rsa1.0_00009.1_g00007.1	0	0	0	0	0	0	0	0	0	0	0	0	0	0	0	0	0	0	0	0	0	0	0	0	0	0	0	0	0	0
Rsa1.0_00009.1_g00008.1	0.995373	3.00877	1.00861	0	0	0	2.1035	0	3.30419	0	0.91825	2.28942	1.0676	0	1.94024	0	0	0	0	0	0	0	0	0	0	0	0	0	0	1.1397
Rsa1.0_00009.1_g00009.1	0	1.00292	0	0	1.80777	1.75097	0	1.12272	1.1014	0	0	1.14471	1.0676	0	0	2.01656	0	2.56939	0	0	0	0	0	0	0	0	0	0	4.08984	0
Rsa1.0_00009.1_g00010.1	1241.23	1277.72	1196.21	1182.3	1065.68	1158.27	967.612	1105.88	932.883	1332.67	1247.9	1248.88	1194.65	1269.43	1315.48	1578.97	1640.64	1548.49	1453.83	1408.05	1425.23	1350.75	1361.81	1250.73	1532.88	1571.47	1517.43	1579.07	1649.23	1650.29
Rsa1.0_00009.1_g00011.1	276.714	291.85	257.196	324.939	314.551	332.684	597.395	598.41	534.178	262.472	279.148	294.19	388.607	364.173	344.393	290.385	312.286	292.054	483.199	634.749	577.174	1414.25	1342.25	1415.09	564.434	621.934	605.966	517.189	517.364	531.1
Rsa1.0_00009.1_g00012.1	375.256	322.941	360.074	376.38	393.189	368.579	435.425	370.498	428.443	464.779	432.496	497.949	400.351	389.58	402.6	386.172	380.836	444.504	412.202	440.35	397.226	392.847	386.788	409.632	529.974	564.478	663.437	476.999	432.5	516.284
Rsa1.0_00009.1_g00013.1	298.612	301.879	328.807	347.23	291.954	318.677	247.162	188.617	291.87	324.142	235.99	190.022	225.264	227.726	223.128	337.774	329.042	306.614	410.083	586.417	619.289	143.147	139.29	233.709	635.731	599.758	716.875	323.64	285.266	482.093
Rsa1.0_00009.1_g00014.1	240.88	186.543	236.015	206.623	222.355	235.506	207.195	221.176	239.003	230.885	154.266	214.061	185.763	192.908	183.353	237.955	247.543	254.37	218.287	223.397	232.592	199.114	232.533	249.118	216.267	253.007	236.942	239.028	217.784	238.197
Rsa1.0_00009.1_g00015.1	302.593	317.926	286.445	355.803	339.86	375.583	87.2954	122.377	156.398	190.273	202.015	198.035	136.653	156.209	132.907	159.309	180.516	182.427	205.571	227.693	203.877	85.0272	102.453	60.3533	118.828	132.048	140.148	151.243	140.077	156.139
Rsa1.0_00009.1_g00016.1	2371.97	2032.92	2690.97	3475.73	3567.63	3572.86	5417.58	5250.96	6151.3	3277.52	3201.02	4030.52	4522.36	4333.38	4145.33	5.04141	2.28502	8.56463	33.9087	42.961	52.6444	72.1117	47.1973	74.4786	52.2844	79.6318	66.5453	24.3259	25.5615	43.3086
Rsa1.0_00009.1_g00017.1	111.482	62.1812	115.99	90.8799	74.1184	88.424	30.5008	24.6999	15.4196	24.8183	43.1578	41.2095	48.0421	68.6941	45.5957	50.4141	41.892	30.8327	92.1892	100.958	134.004	41.9754	35.6858	37.2393	139.029	154.224	196.611	77.2082	76.6845	103.713
Rsa1.0_00009.1_g00018.1	88.5882	84.2454	137.171	133.748	113.889	98.0543	47.3288	58.3815	72.6922	90.2483	77.133	91.5768	69.3941	58.343	73.7292	104.861	105.872	136.178	101.726	112.773	98.5885	50.5858	54.1042	35.9552	81.9915	112.896	92.7601	97.3035	90.9989	104.852
Rsa1.0_00009.1_g00019.1	98.5419	110.321	119.016	96.0241	112.081	88.424	72.5709	74.0996	61.6782	65.43	51.422	77.8403	57.6505	49.8738	64.028	173.425	146.241	165.297	89.0103	78.4038	87.1025	74.2642	85.1854	91.1721	92.686	101.808	109.901	57.1129	56.2353	83.1981
Rsa1.0_00009.1_g00020.1	1143.68	1087.17	1124.6	1256.03	1132.57	1188.03	980.233	1102.51	1109.11	983.706	1116.59	1147	1494.64	1465.16	1415.41	1181.71	1086.14	1269.28	1004.54	1026.77	1055.76	923.46	800.052	937.403	1137.19	1160.2	1063.72	1104.18	1042.91	1009.77
Rsa1.0_00009.1_g00021.1	645.002	730.127	565.83	566.713	596.563	576.945	440.684	488.384	421.835	658.06	619.819	597.538	593.587	614.483	560.73	1499.32	1512.68	1417.45	1150.78	1021.4	1016.51	1347.52	1320.37	1343.18	1114.61	1108.8	1014.31	1236.39	1239.22	1059.92
Rsa1.0_00009.1_g00022.1	1179.52	1023.98	1097.37	1003.97	999.694	1031.32	685.742	698.332	644.317	894.962	853.055	829.915	887.177	917.49	896.392	1468.06	1604.84	1482.54	1316.08	1283.46	1092.13	964.359	968.12	1064.53	1178.78	1105.77	1116.15	1153.89	1257.63	1100.95
Rsa1.0_00009.1_g00023.1	18.9121	9.0263	20.1722	62.5871	37.0592	48.1517	105.175	103.29	102.43	15.0414	37.6483	38.9201	79.0025	80.9273	77.6097	0	0.761672	0	12.7158	8.5922	12.4432	27.9836	27.6277	32.1028	43.9665	43.3439	37.3057	5.28823	4.08984	3.4191
Rsa1.0_00009.1_g00024.1	35.8334	59.1724	65.5597	60.8724	66.8873	62.1594	124.107	83.0813	159.703	9.7769	22.9563	13.7365	44.8393	78.1043	63.0579	3.02485	3.04669	7.70817	117.621	77.3298	54.5587	131.308	122.022	138.684	175.866	194.543	154.264	74.0353	65.4374	64.9629
Rsa1.0_00009.1_g00025.1	0	0	0	0	0	0	0	0	0	0	0	0	0	0	0	0	0	0	0	0	0	0	0	0	0	0	0	0	0	0
Rsa1.0_00009.1_g00026.1	362.316	336.982	409.496	381.524	391.381	386.089	438.581	353.657	438.356	236.15	309.45	380.044	258.36	253.133	280.365	205.69	202.605	261.221	171.663	166.474	178.034	238.937	257.858	254.254	210.326	203.615	230.892	217.875	169.728	217.683
Rsa1.0_00009.1_g00027.1	41.8057	39.114	37.3186	0	0	0	0	0	0	0	0	1.14471	0	2.82305	0.970121	5.04141	1.52334	0.856463	0	0	0	0	0	0	0	0	0	0	0	0
Rsa1.0_00009.1_g00028.1	222.964	263.768	171.464	75.4475	72.3106	51.6536	54.6911	67.3632	118.951	107.546	106.517	145.378	266.9	240.9	217.307	429.528	446.34	403.394	200.273	181.51	164.633	184.046	166.917	157.946	173.489	189.503	183.504	235.855	178.93	227.94
Rsa1.0_00009.1_g00029.1	579.307	548.598	538.598	791.341	855.977	902.625	429.115	525.433	339.23	324.894	352.608	305.637	750.524	761.281	523.865	421.462	422.728	322.03	633.668	660.525	614.503	246.471	257.858	276.084	563.246	516.095	475.9	361.715	395.692	296.322
Rsa1.0_00009.1_g00030.1	22.8936	16.0468	21.1808	18.8619	20.7893	21.0116	17.8798	31.4362	17.6224	8.27276	2.75475	5.72355	11.7436	31.9945	28.1335	10.0828	6.09338	4.28232	6.35788	6.44415	6.70019	13.9918	5.75577	3.85234	4.75313	9.07197	5.04131	5.28823	4.08984	1.1397
Rsa1.0_00009.1_g00031.1	90.579	122.356	114.982	64.3018	82.2533	66.5369	98.8647	127.99	40.7517	61.6696	44.076	57.2355	69.3941	79.9863	57.2371	176.449	155.381	184.996	127.158	138.549	192.391	43.0517	49.4996	55.2169	39.2133	35.2799	25.2066	26.4412	37.831	28.4925
Rsa1.0_00009.1_g00032.1	1735.93	1775.17	1796.34	1289.47	1406.44	1463.81	912.921	1129.46	1036.41	1082.23	1054.15	1072.59	1161.55	1142.39	1269.89	1689.88	1772.41	1594.73	1686.96	1688.37	1541.04	841.661	870.272	933.55	1410.49	1537.2	1496.26	1883.67	1667.63	1751.72
Rsa1.0_00009.1_g00033.1	0	0	0	0	0	0	0	0	0	0	0	0	0	0	0	0	0	0	1.05965	0	1.91434	1.07629	0	0	0	0	0	0	0	0
Rsa1.0_00009.1_g00034.1	0	0	0	0	0	0	0	0	0	0	0	0	0	0	0	0	0	0	0	0	0	0	0	0	0	0	0	0	0	0
Rsa1.0_00009.1_g00035.1	0	0	0	0	0	0	0	0	0	0	0	0	0	0	0	0	0	0	0	0	0	0	0	0	0	0	0	0	0	0
Rsa1.0_00009.1_g00036.1	1098.89	1169.41	1030.8	1118.85	1008.73	1047.96	1596.56	1794.11	1513.32	1285.29	1324.12	1285.51	1322.76	1334.36	1165.12	1683.83	1648.26	1482.54	1459.13	1598.15	1486.49	2605.71	2523.33	2652.98	1496.05	1483.77	1406.53	1696.47	1468.25	1620.65
Rsa1.0_00009.1_g00037.1	322.501	325.95	357.048	354.946	342.572	372.081	195.626	178.513	178.426	400.853	426.986	408.661	373.661	313.358	379.317	423.478	413.588	476.194	315.775	313.615	324.481	263.692	331.532	321.028	388.568	331.631	325.669	367.003	378.31	321.395
Rsa1.0_00009.1_g00038.1	453.89	425.239	399.41	390.098	394.997	352.821	89.3989	98.7994	95.8215	191.778	209.361	190.022	299.996	302.066	318.2	371.048	366.364	383.696	245.838	254.544	239.293	106.553	81.7319	79.615	203.196	221.759	196.611	207.299	193.245	196.028
Rsa1.0_00009.1_g00039.1	0	0	0	0	0	0	0	0	0	0	0	0	0	0	0	0	0	0	0	0	0	0	0	0	0	0	0	0	0	0
Rsa1.0_00009.1_g00040.1	1.99075	0	2.01722	0	0	0	0	0	0	0	0.91825	0	1.0676	0	0.970121	0	0	0	0	0	0	0	0	0	0	0	0	0	0	0
Rsa1.0_00009.1_g00041.1	9.95373	5.01461	8.06888	5.14415	7.23106	2.62646	13.6728	5.6136	7.70978	1.50414	1.8365	8.01297	3.20281	8.46914	4.8506	0	0	0	0	0	0	0	0	0	0	0	0	0	0	0
Rsa1.0_00009.1_g00042.1	303.589	327.955	330.824	294.931	334.437	304.669	451.202	444.597	478.006	362.497	313.123	367.452	327.754	312.417	360.885	407.346	433.391	399.968	419.62	366.242	404.883	631.784	651.553	721.672	395.698	402.191	402.297	412.482	385.467	379.52
Rsa1.0_00009.1_g00043.1	7.96298	14.0409	14.1205	1.71472	0	1.75097	2.1035	6.73632	0	8.27276	10.1008	5.72355	1.0676	0.941015	0.970121	12.0994	12.1868	17.1293	16.9543	17.1844	13.4004	11.8392	10.3604	6.42057	8.31798	4.03199	4.03305	2.11529	8.17967	1.1397
Rsa1.0_00009.1_g00044.1	0	3.00877	3.02583	0	0	3.50194	5.25876	10.1045	5.50699	1.50414	6.42775	8.01297	9.60842	14.1152	8.73109	2.01656	0.761672	1.71293	20.1333	10.7402	14.3576	51.6621	34.5346	41.0916	38.025	44.3519	36.2974	24.3259	28.6289	30.7719
Rsa1.0_00009.1_g00045.1	593.242	663.934	482.116	284.643	272.973	288.035	134.624	119.008	90.3146	178.24	235.072	172.851	191.101	240.9	199.845	917.537	918.577	822.205	505.451	475.793	447.956	482.179	452.403	463.565	257.857	313.487	321.636	413.54	330.254	360.145
Rsa1.0_00009.1_g00046.1	0	0	0	0	0	0	0	0	0	0	0	0	0	0	0	0	0	0	0	0	0	0	0	0	0	0	0	0	0	0
Rsa1.0_00009.1_g00047.1	0	0	0	0	0.903883	0	1.05175	0	0	0	0	0	1.0676	0	0	0	0	0	0	0	0	0	0	0	1.18828	0	0	0	0	0
Rsa1.0_00009.1_g00048.1	0	0	0	0	0	0	0	0	0	0	0	0	0	0	0	0	0	0	0	0	0	0	0	0	0	0	0	0	0	0
Rsa1.0_00009.1_g00049.1	0	0	0	0	0	0	0	0	0	0	0	0	0	0	0	0	0	0	0	0	0	0	0	0	0	0	0	0	0	0
Rsa1.0_00009.1_g00050.1	0	0	0	0	0	0	0	0	0	0	0	0	0	0	0	0	0	0	0	0	0	0	0	0	0	0	0	0	0	0
Rsa1.0_00009.1_g00051.1	0	1.00292	0	0	0	0	0	2.24544	0	0	0	0	0	0	0	0	0.761672	0	2.11929	0	0	0	0	0	3.56485	0	0	1.05765	0	0
Rsa1.0_00009.1_g00052.1	39.8149	63.1841	34.2928	78.8769	96.7155	91.9259	134.624	106.658	154.196	29.3307	84.479	106.458	36.2985	57.4019	47.5359	5.04141	6.09338	5.99524	18.014	25.7766	23.9293	18.297	24.1742	8.98879	11.8828	11.088	18.1487	12.6918	12.2695	22.794
Rsa1.0_00009.1_g00053.1	57.7316	67.1958	63.5425	102.026	82.2533	73.5408	68.3639	66.2405	62.7796	38.3555	44.9943	46.9331	80.0701	71.5172	82.4603	69.5715	81.4989	55.6701	52.9823	47.2571	39.244	17.2207	16.1162	10.2729	48.7196	34.2719	44.3635	46.5365	48.0556	62.6835
Rsa1.0_00009.1_g00054.1	1.99075	3.00877	0	6.0015	3.61553	0.875485	1.05175	1.12272	4.40559	0.752069	0.91825	0	2.1352	0	0	4.03313	0	6.85171	0	2.14805	0.95717	0	2.30231	1.28411	5.94141	1.008	2.01652	4.23059	0	0
Rsa1.0_00009.1_g00055.1	14.9306	30.0877	12.1033	14.5751	9.03883	7.87937	11.5693	6.73632	12.1154	6.76862	2.75475	4.57884	19.2168	24.4664	3.88048	14.1159	9.90174	16.2728	12.7158	18.2584	37.3296	8.61035	21.8719	5.13645	3.56485	11.088	8.0661	9.51882	10.2246	9.1176
Rsa1.0_00009.1_g00056.1	88.5882	125.365	92.7922	69.446	60.5601	91.0505	171.436	120.131	112.342	48.8845	87.2338	64.1037	34.1633	39.5226	26.1933	45.3727	44.177	37.6844	84.7717	74.1077	91.8884	115.163	155.406	139.968	79.6149	56.4478	58.4792	48.6518	58.2802	56.985
Rsa1.0_00009.1_g00057.1	2215.7	2285.66	1911.32	1588.68	1476.94	1485.7	1123.27	1260.82	949.404	1901.23	1860.38	1704.47	1647.31	1742.76	1514.36	2668.92	2793.05	2704.71	2265.52	2301.63	2213.94	1529.41	1526.43	1411.24	2425.28	2517.98	2223.22	2621.91	2761.66	2769.47
Rsa1.0_00009.1_g00058.1	5322.26	4724.76	6461.16	5450.22	5181.96	5238.9	9281.71	8110.53	11521.7	6033.85	6401.12	7422.3	5699.93	5909.58	6621.07	4376.95	4241.75	4922.09	3739.49	3803.12	3993.31	6395.34	6240.4	7455.56	4483.39	4600.5	4737.83	5257.56	5143.99	5885.41
Rsa1.0_00009.1_g00059.1	5.97224	4.01169	6.05166	21.4339	11.7505	12.2568	41.0183	37.0498	27.5349	24.8183	41.3213	24.0389	107.828	115.745	94.1017	15.1242	22.8502	17.9857	0	3.22207	2.87151	9.68664	2.30231	11.557	3.56485	2.01599	8.0661	2.11529	3.06738	5.6985
Rsa1.0_00009.1_g00060.1	0	0	0	3.42943	3.61553	0	0	0	1.1014	1.50414	2.75475	2.28942	0	0	0	0	0	0	0	0	0	0	0	0	0	0	0	0	0	0
Rsa1.0_00009.1_g00061.1	59.7224	38.111	32.2755	104.598	141.91	117.315	194.574	212.194	257.727	189.521	232.317	200.324	527.395	558.963	568.491	70.5797	73.1205	46.249	6.35788	12.8883	22.9721	34.4414	25.3254	52.6487	15.4477	14.112	30.2479	7.40353	7.15722	26.2131
Rsa1.0_00009.1_g00062.1	6.96761	7.02045	7.06027	5.14415	7.23106	4.37743	4.20701	6.73632	6.60838	5.26448	5.5095	10.3024	12.8112	3.76406	2.91036	5.04141	4.57003	8.56463	3.17894	3.22207	5.74302	2.15259	3.45346	3.85234	7.1297	9.07197	9.07436	8.46117	5.1123	5.6985
Rsa1.0_00009.1_g00063.1	0	0	0	1.71472	0.903883	0	0	0	3.30419	0	1.8365	0	0	0	0	0	0	0	0	0	0	0	0	0	0	0	0	0	0	0
Rsa1.0_00009.1_g00064.1	57.7316	55.1607	71.6113	90.0226	110.274	91.0505	31.5526	57.2588	61.6782	96.2648	92.7433	90.4321	76.8673	84.6914	93.1316	72.5963	59.4104	80.5075	65.6981	42.961	51.6872	34.4414	20.7208	39.8075	33.2719	38.3039	29.2396	42.3059	60.3251	66.1026
Rsa1.0_00010.1_g00001.1	0	0	0	5.14415	0.903883	1.75097	6.31051	5.6136	15.4196	0	0	2.28942	1.0676	1.88203	2.91036	1.00828	0	0	0	0	0	0	0	0	0	0	0	0	1.02246	0
Rsa1.0_00010.1_g00002.1	0	0	0	0	2.71165	0	2.1035	7.85905	2.20279	0	0	0	0	0	0	0	0	0	0	0	0	0	0	0	0	0	0	0	0	0
Rsa1.0_00010.1_g00003.1	2.98612	2.00584	4.03444	8.57358	2.71165	1.75097	9.46577	2.24544	9.91257	2.25621	3.673	3.43413	2.1352	0.941015	0.970121	6.04969	2.28502	0	4.23858	2.14805	1.91434	2.15259	4.60462	7.70468	3.56485	2.01599	2.01652	1.05765	3.06738	5.6985
Rsa1.0_00010.1_g00004.1	518.589	526.534	563.813	134.605	123.832	144.455	397.562	430.002	404.213	205.315	204.77	252.981	291.455	300.184	347.303	257.112	256.684	254.37	136.694	111.699	144.533	263.692	283.184	305.619	92.686	91.7277	78.6445	130.091	118.605	110.551
Rsa1.0_00010.1_g00005.1	295.626	293.856	262.239	270.068	283.819	292.412	595.292	655.669	590.349	384.307	375.564	414.385	385.404	408.401	362.825	217.789	203.366	192.704	224.645	209.435	222.064	856.73	773.575	755.059	243.598	253.007	209.719	360.658	320.03	268.969
Rsa1.0_00010.1_g00006.1	106.505	139.406	146.249	156.896	164.507	149.708	56.7946	52.7679	19.8251	98.521	96.4163	89.2874	86.4757	70.5762	102.833	31.2567	25.1352	31.6891	155.768	195.472	214.406	449.891	526.077	459.713	54.661	56.4478	54.4462	59.2282	62.37	49.0071
Rsa1.0_00010.1_g00007.1	6.96761	25.073	13.1119	0.857358	2.71165	3.50194	1.05175	0	0	0.752069	2.75475	1.14471	1.0676	1.88203	0	6.04969	9.14007	5.13878	6.35788	5.37012	6.70019	0	0	0	1.18828	0	0	0	0	0
Rsa1.0_00010.1_g00008.1	63.7039	60.1753	65.5597	50.5841	61.464	50.7781	45.2253	33.6816	49.5629	35.3472	43.1578	41.2095	32.0281	24.4664	43.6554	35.2899	48.747	43.6796	20.1333	17.1844	21.0577	19.3733	3.45346	14.1252	16.636	14.112	14.1157	30.6718	16.3593	22.794
Rsa1.0_00010.1_g00009.1	8.95836	5.01461	4.03444	0	1.80777	1.75097	4.20701	3.36816	1.1014	1.50414	0.91825	4.57884	1.0676	0	0	6.04969	4.57003	3.42585	0	2.14805	0.95717	5.38147	5.75577	0	3.56485	9.07197	7.05784	0	1.02246	0
Rsa1.0_00010.1_g00010.1	209.028	212.619	182.558	215.197	235.01	251.264	115.693	127.99	101.329	241.414	278.23	220.929	286.117	288.892	280.365	276.269	255.922	221.824	202.392	194.398	189.52	76.4168	80.5808	59.0692	161.606	137.088	171.405	163.935	163.593	125.367
Rsa1.0_00010.1_g00011.1	1005.33	1192.47	1026.77	886.508	867.727	724.026	796.176	772.432	688.373	601.655	698.788	651.34	943.76	919.372	933.256	721.93	750.247	727.994	971.696	1029.99	1003.11	1117.19	1135.04	1041.42	749.806	881.998	849.965	873.616	885.45	850.216
Rsa1.0_00010.1_g00012.1	444.932	450.312	441.771	454.4	424.825	435.116	219.816	273.944	275.349	457.258	400.357	404.083	456.934	447.923	439.465	523.298	593.343	551.562	372.995	411.351	428.812	235.708	207.208	237.561	430.158	411.263	395.239	368.061	392.624	339.631
Rsa1.0_00010.1_g00013.1	963.521	974.84	1056.02	2033.65	2007.52	2173.83	1632.32	1566.2	1648.79	1513.91	1574.8	1650.67	2032.71	1992.13	2078.97	1213.97	1250.67	1170.79	3085.69	3246.78	3024.66	1840.46	2050.2	1917.18	2387.26	2541.16	2434.95	2291.92	2138.99	2179.11
Rsa1.0_00010.1_g00014.1	680.835	674.966	708.045	563.284	576.677	563.812	889.782	889.195	1004.47	551.266	487.591	507.106	499.638	510.971	505.433	716.888	685.505	725.424	719.5	738.929	693.948	1108.58	1079.78	1099.2	685.639	682.414	730.99	750.929	724.924	779.555
Rsa1.0_00010.1_g00015.1	0	0	0	0	0	0	0	0	0	0	0	0	0	0	0	3.02485	3.04669	1.71293	1.05965	0	0.95717	0	0	0	1.18828	1.008	0	0	0	0
Rsa1.0_00010.1_g00016.1	0	0	0	0	2.71165	0	9.46577	7.85905	1.1014	0	0.91825	0	7.47321	2.82305	12.6116	139.143	171.376	167.867	115.501	64.4415	76.5736	103.324	95.5458	116.854	181.807	147.168	176.446	104.707	98.1561	151.58
Rsa1.0_00010.1_g00017.1	0	0	0	0	0	0	0	0	0	0	0	0	0	0	0	0	0	0	0	0	0	0	0	0	0	0	0	0	0	0
Rsa1.0_00010.1_g00018.1	0	0	0	0	0	0	0	0	0	0	0	0	0	0	0.970121	210.731	211.745	272.355	97.4875	140.697	109.117	500.476	473.124	407.064	133.088	147.168	124.016	216.818	241.3	166.396
Rsa1.0_00010.1_g00019.1	1.99075	0	6.05166	0.857358	7.23106	4.37743	3.15526	4.49088	4.40559	0.752069	1.8365	1.14471	0	6.58711	3.88048	3.02485	3.80836	2.56939	2.11929	4.2961	1.91434	2.15259	2.30231	8.98879	0	1.008	1.00826	0	4.08984	1.1397
Rsa1.0_00010.1_g00020.1	0	0	0	0	0	0	0	0	0	0	0	0	0	0	0	0	0	0	0	0	0	0	0	0	0	0	0	0	0	0
Rsa1.0_00010.1_g00021.1	0	0	0	0	0	0	0	0	0	0	0	0	0	0	0	0	0	0	0	0	0	0	0	0	0	0	0	0	0	0
Rsa1.0_00010.1_g00022.1	0	0	0	0	0	0	0	0	0	0	0	0	0	0	0	0	0	0	0	0	0	0	0	0	0	0	0	0	0	0
Rsa1.0_00010.1_g00023.1	0	0	0	0	0	0	0	0	0	0	0	0	0	0	0	0	0	0	0	0	0	0	0	0	0	0	0	0	0	0
Rsa1.0_00010.1_g00024.1	22.8936	22.0643	16.1378	9.43093	12.6544	9.63034	16.828	12.3499	16.521	8.27276	13.7738	9.15768	5.33801	4.70508	1.94024	17.1408	14.4718	12.8469	11.6561	11.8143	9.5717	6.45776	8.05808	20.5458	3.56485	5.03999	8.0661	4.23059	3.06738	3.4191
Rsa1.0_00010.1_g00025.1	318.519	345.005	383.272	312.936	351.61	383.463	494.324	462.561	572.726	291.803	324.142	352.571	279.712	318.063	294.917	321.642	302.384	274.068	356.041	385.575	416.369	463.882	527.228	541.896	392.133	359.855	342.809	304.602	261.75	345.329
Rsa1.0_00010.1_g00026.1	103.519	77.225	89.7663	86.5931	91.2922	80.5446	45.2253	62.8724	57.2726	67.6862	62.441	78.985	67.2589	77.1633	74.6993	72.5963	67.7888	71.9429	70.9963	63.3674	59.3446	38.7466	33.3835	28.2505	79.6149	42.3359	57.471	52.8823	58.2802	55.8453
Rsa1.0_00010.1_g00027.1	0	0	0	0	0	0	0	0	0	0	0	0	0	0	0	0	0	0	0	0	0	0	0	0	0	0	0	0	0	0
Rsa1.0_00010.1_g00028.1	0.995373	4.01169	1.00861	0.857358	0.903883	1.75097	0	1.12272	0	1.50414	0	0	0	0	0	1.00828	3.04669	2.56939	2.11929	0	0.95717	0	0	0	0	0	0	0	0	0
Rsa1.0_00010.1_g00029.1	415.071	483.408	587.011	64.3018	136.486	103.307	50.4841	84.2041	41.8531	81.2234	54.1768	76.6955	177.222	146.798	114.474	499.1	479.092	741.697	184.378	155.734	246.95	58.1198	59.86	77.0468	52.2844	40.3199	39.3222	46.5365	44.9882	34.191
Rsa1.0_00010.1_g00030.1	0	0	0	0	0	0	0	1.12272	0	0	0	0	0	0	0	0	0	0	0	0	0	0	0	0	0	0	0	0	0	0
Rsa1.0_00010.1_g00031.1	33.8427	51.149	53.4564	7.71622	9.94271	11.3813	37.8631	39.2952	42.9545	3.00828	9.1825	6.86826	1.0676	4.70508	3.88048	4.03313	3.80836	8.56463	6.35788	6.44415	7.65736	4.30517	8.05808	7.70468	3.56485	1.008	1.00826	0	2.04492	1.1397
Rsa1.0_00010.1_g00032.1	144.329	134.392	114.982	334.37	366.073	299.416	905.559	898.177	1071.66	580.597	651.958	558.618	585.046	606.014	571.401	90.7454	91.4007	115.623	270.21	248.1	239.293	760.939	721.773	704.978	312.518	351.791	318.611	376.522	367.063	468.417
Rsa1.0_00010.1_g00033.1	302.593	269.786	284.428	376.38	366.976	367.704	161.97	171.776	178.426	351.968	297.513	311.361	257.292	272.894	351.184	370.039	412.065	383.696	282.926	256.692	290.98	208.801	191.092	174.639	291.129	287.279	276.264	336.332	311.85	321.395
Rsa1.0_00010.1_g00034.1	337.431	335.979	332.841	422.677	351.61	377.334	429.115	336.816	317.202	492.605	422.395	436.134	328.821	345.353	351.184	747.137	703.023	687.74	589.163	630.452	607.803	589.809	622.774	498.236	617.907	532.222	513.206	671.606	636.992	640.511
Rsa1.0_00010.1_g00035.1	199.075	235.687	208.782	223.77	194.335	186.478	352.337	380.602	364.562	259.464	276.393	306.782	283.982	257.838	287.156	227.872	214.792	240.666	210.87	234.137	224.935	375.626	356.858	405.78	241.221	275.183	227.867	271.815	258.682	312.278
Rsa1.0_00010.1_g00036.1	204.051	175.511	209.791	154.324	169.026	179.474	200.885	186.372	164.108	175.984	169.876	198.035	275.441	216.434	227.008	116.961	105.872	131.039	173.782	136.401	159.847	241.09	246.347	231.14	124.77	113.904	152.248	176.627	165.638	211.984
Rsa1.0_00010.1_g00037.1	1.99075	2.00584	1.00861	0	2.71165	0	0	0	0	0.752069	0	0	0	0.941015	0	0	2.28502	1.71293	0	0	0.95717	0	0	0	0	2.01599	0	0	0	0
Rsa1.0_00010.1_g00038.1	0	2.00584	2.01722	0.857358	0	0	3.15526	2.24544	9.91257	0	0.91825	0	0	0	0	0	0	0.856463	3.17894	1.07402	0.95717	5.38147	2.30231	6.42057	4.75313	5.03999	3.02479	1.05765	1.02246	1.1397
Rsa1.0_00010.1_g00039.1	0	0	0	0	0	0	0	0	0	0	0	0	0	0	0	0	0	0	0	0	0	0	0	0	0	0	0	0	0	0
Rsa1.0_00010.1_g00040.1	0	0	0	0	0	0	0	0	0	0	0	0	0	0	0	0	0	0	0	0	0	0	0	0	0	0	0	0	0	0
Rsa1.0_00010.1_g00041.1	3629.13	3885.32	4465.12	3332.55	3279.29	3371.49	3420.3	3274.98	3947.41	2795.44	2965.95	3250.98	2556.91	2470.17	2799.77	2674.97	2681.09	2929.1	2576	2533.62	2570	3013.62	2911.27	3140.94	1928.58	1993.82	2020.56	2452.68	2248.39	2533.55
Rsa1.0_00010.1_g00042.1	681.831	626.826	565.83	579.574	586.62	548.929	768.831	799.377	672.954	706.945	672.159	588.381	738.78	765.987	681.995	770.327	839.363	745.123	860.433	866.738	748.507	1306.62	1221.37	1015.73	812.785	863.854	810.643	769.967	837.394	793.231
Rsa1.0_00010.1_g00043.1	518.589	478.394	493.211	384.954	391.381	393.968	281.87	239.14	291.87	397.844	361.791	471.62	298.929	296.42	397.75	609.002	546.119	578.113	304.118	317.911	251.736	187.275	174.975	142.537	472.936	553.39	490.016	325.755	307.76	363.564
Rsa1.0_00010.1_g00044.1	29.8612	16.0468	41.353	81.449	66.8873	70.0388	78.8814	80.8359	95.8215	69.9424	62.441	61.8143	49.1097	70.5762	69.8487	8.06626	6.85505	10.2776	14.835	12.8883	18.1862	15.0681	11.5115	12.8411	9.50626	9.07197	19.157	15.8647	22.4941	11.397
Rsa1.0_00010.1_g00045.1	0	0	0	0	0	0	0	0	1.1014	0	0	0	0	0	0	0	0	0	0	0	0	0	0	0	0	0	0	0	0	0
Rsa1.0_00010.1_g00046.1	536.506	527.537	566.839	624.156	658.931	666.244	532.187	509.715	682.866	747.556	819.079	770.39	626.682	615.424	576.252	604.969	562.114	567.835	729.037	732.485	743.721	679.141	663.065	690.853	805.656	753.982	743.089	748.814	714.699	724.849
Rsa1.0_00010.1_g00047.1	476.784	515.502	611.218	380.667	378.727	386.089	730.968	737.628	643.216	518.175	376.483	448.726	393.945	395.226	352.154	573.712	549.927	533.577	443.992	479.015	445.084	890.095	843.796	947.676	592.953	615.886	616.048	647.28	583.824	553.894
Rsa1.0_00010.1_g00048.1	2564.08	2429.08	2162.46	1844.18	1568.24	1941.83	2237.08	2423.95	2801.95	2573.58	2232.27	2585.9	2357.26	2578.38	2695.97	2091.18	2034.43	2271.34	2911.91	3547.5	2905.97	3303.14	3068.98	2976.57	7300.81	7847.26	7041.7	6352.23	5973.21	5178.8
Rsa1.0_00011.1_g00001.1	0	0	2.01722	2.57207	0.903883	0	2.1035	0	0	0	0.91825	0	0	4.70508	0.970121	1.00828	0	0	0	1.07402	0	0	0	0	0	0	0	0	0	0
Rsa1.0_00011.1_g00002.1	465.835	436.271	365.117	488.694	471.827	442.12	146.194	194.231	245.612	634.746	637.266	665.076	350.173	414.988	601.475	392.222	410.541	457.351	399.487	474.719	450.827	231.403	181.882	255.539	300.636	293.327	321.636	296.141	312.873	279.226
Rsa1.0_00011.1_g00003.1	163.241	182.532	170.455	246.919	308.224	301.167	458.564	440.107	447.167	379.795	317.715	362.873	255.157	291.715	329.841	152.251	159.951	211.546	156.828	164.326	194.306	260.463	224.475	279.937	254.292	236.879	260.132	252.778	205.514	219.962
Rsa1.0_00011.1_g00004.1	0	0	0	0	0	0	0	0	0	0	0	0	0	0	0	0	0	0	0	0	0	3.22888	0	1.28411	1.18828	2.01599	0	3.17294	1.02246	0
Rsa1.0_00011.1_g00005.1	36.8288	48.1403	35.3014	28.2928	29.8281	28.891	24.1903	23.5771	14.3182	30.0828	25.711	17.1706	19.2168	10.3512	17.4622	41.3396	36.5603	29.9762	23.3122	34.3688	31.5866	26.9073	27.6277	15.4094	11.8828	23.1839	25.2066	10.5765	13.292	4.5588
Rsa1.0_00011.1_g00006.1	0	0	0	0	0	0	0	0	0	2.25621	0	0	0	0	0	0	0	0	0	0	0	0	0	0	0	0	0	0	0	0
Rsa1.0_00011.1_g00007.1	190.116	203.593	184.576	132.033	114.793	133.949	46.2771	49.3997	49.5629	37.6034	38.5665	42.3543	53.3801	54.5789	65.9682	391.213	382.359	339.159	144.112	128.883	180.905	55.9673	42.5927	75.7627	90.3095	116.928	99.818	112.111	106.336	126.507
Rsa1.0_00011.1_g00008.1	0	0	0	0.857358	0	0	0	0	0	0	0	0	0	0	0	0	0	0	0	0	0	1.07629	0	0	0	0	0	0	0	0
Rsa1.0_00011.1_g00009.1	210.024	237.692	224.92	657.593	654.411	710.018	2856.56	2107.35	2499.07	758.085	733.682	872.269	2054.07	2187.86	1794.72	80.6626	79.2139	87.3592	861.492	791.556	811.68	2208.55	1948.9	2107.23	862.693	856.798	831.816	650.453	653.352	711.173
Rsa1.0_00011.1_g00010.1	0	0	0	0	0	0	0	0	1.1014	0.752069	0	0	0	0	0	0	0	0.856463	3.17894	1.07402	1.91434	2.15259	1.15115	2.56823	0	0	0	0	1.02246	0
Rsa1.0_00011.1_g00011.1	112.477	128.374	135.154	112.314	93.0999	100.681	61.0016	61.7496	44.0559	101.529	84.479	98.445	86.4757	64.9301	87.3109	91.7537	96.7324	86.5028	61.4595	51.5532	71.7878	32.2888	29.93	39.8075	58.2259	47.3759	58.4792	66.6318	68.5048	82.0584
Rsa1.0_00011.1_g00012.1	1837.46	1638.77	1962.76	1590.4	1710.15	1743.09	1799.55	1666.12	1807.39	1631.99	1670.3	1873.89	2060.47	1831.22	2172.1	1944.98	1904.18	1924.47	2254.93	2293.04	2252.22	2538.98	2472.68	2656.83	2289.82	2288.15	2369.42	2519.31	2258.61	2474.29
Rsa1.0_00011.1_g00013.1	19.9075	12.0351	14.1205	10.2883	7.23106	2.62646	12.621	16.8408	6.60838	6.76862	8.26425	2.28942	4.27041	0	0	9.07454	10.6634	6.85171	5.29823	2.14805	1.91434	11.8392	5.75577	2.56823	2.37657	7.05598	3.02479	7.40353	6.13476	5.6985
Rsa1.0_00011.1_g00014.1	0	0	0	0	0	0	0	0	0	0	0	0	0	0	0	0	0	0	0	0	0	0	0	0	0	0	0	0	0	0
Rsa1.0_00011.1_g00015.1	0	0	0	0	0	0	0	0	0	0	0	0	0	0	0	0	0	0	0	0	0	0	0	0	0	0	0	0	0	0
Rsa1.0_00011.1_g00016.1	0	0	0	0	0	0	0	0	0	0	0	0	0	0	0	0	0	0	0	0	0	0	0	0	0	0	0	0	0	0
Rsa1.0_00011.1_g00017.1	0	1.00292	0	4.28679	2.71165	6.1284	0	1.12272	0	3.76034	4.59125	0	1.0676	0.941015	4.8506	9.07454	9.14007	12.8469	6.35788	6.44415	4.78585	0	1.15115	0	7.1297	4.03199	6.04957	3.17294	8.17967	6.8382
Rsa1.0_00011.1_g00018.1	11.9445	5.01461	20.1722	49.7267	31.6359	32.393	0	0	0	15.7934	23.8745	10.3024	21.352	29.1715	17.4622	18.1491	9.14007	13.7034	23.3122	27.9246	18.1862	101.172	82.8831	92.4562	35.6485	45.3599	40.3305	3.17294	5.1123	26.2131
Rsa1.0_00011.1_g00019.1	10.9491	6.01753	12.1033	36.009	39.7708	42.8988	21.035	28.068	13.2168	25.5703	30.3023	29.7625	37.3661	31.9945	39.775	8.06626	20.5651	11.9905	38.1473	20.4065	26.8008	8.61035	17.2673	28.2505	36.8368	22.1759	34.2809	16.9223	21.4716	21.6543
Rsa1.0_00011.1_g00020.1	850.049	855.492	843.198	645.59	656.219	679.377	277.663	312.116	300.681	665.581	664.813	544.882	330.957	404.637	316.259	1143.39	1181.35	986.646	554.195	602.528	671.934	303.515	329.23	254.254	483.631	428.399	462.792	415.655	524.522	461.578
Rsa1.0_00011.1_g00021.1	0	0	0	0	0	0	0	0	0	0	0	0	0	0	0	0	0	0	0	0	0	0	0	0	0	0	0	0	0	0
Rsa1.0_00011.1_g00022.1	0	0	0	0	0	0	0	0	0	0	0	0	0	0	0	0	0	0	0	0	0	0	0	1.28411	0	0	0	0	0	0
Rsa1.0_00011.1_g00023.1	6.96761	10.0292	6.05166	6.85886	13.5582	3.50194	3.15526	3.36816	3.30419	12.7852	7.346	9.15768	8.54081	5.64609	16.4921	5.04141	6.09338	5.99524	6.35788	4.2961	6.70019	0	2.30231	0	7.1297	5.03999	12.0991	11.6341	3.06738	2.2794
Rsa1.0_00011.1_g00024.1	0	0	0	0	0	0	0	0	0	0	0	0	0	0	0	0	0	0	0	0	0	0	0	0	0	0	0	0	0	0
Rsa1.0_00011.1_g00025.1	0	0	0	0	0	0	0	0	0	0	0	0	0	0	0	0	0	0	0	0	0	0	0	0	0	0	0	0	0	0
Rsa1.0_00011.1_g00026.1	441.946	387.128	334.859	349.802	323.59	326.556	218.764	227.912	213.671	297.067	322.306	295.335	318.145	342.53	373.497	413.396	391.499	352.006	317.894	395.241	348.41	219.564	207.208	208.026	313.707	356.831	331.718	297.199	297.536	338.491
Rsa1.0_00011.1_g00027.1	32.8473	35.1023	30.2583	39.4385	35.2514	38.5213	12.621	14.5954	6.60838	35.3472	22.9563	32.0519	37.3661	18.8203	27.1634	31.2567	38.8453	41.1102	21.1929	23.6285	19.1434	8.61035	8.05808	6.42057	14.2594	25.1999	35.2892	31.7294	33.7412	19.3749
Rsa1.0_00011.1_g00028.1	16.9213	20.0584	9.07749	20.5766	23.501	17.5097	11.5693	7.85905	17.6224	15.7934	18.365	20.6048	25.6224	18.8203	23.2829	24.1988	25.1352	23.981	21.1929	20.4065	22.9721	9.68664	19.5696	17.9776	29.7071	19.1519	22.1818	24.3259	20.4492	11.397
Rsa1.0_00011.1_g00029.1	23.889	17.0497	20.1722	29.1502	21.6932	22.7626	11.5693	7.85905	14.3182	26.3224	11.9373	11.4471	6.40561	7.52812	8.73109	4.03313	13.7101	15.4163	7.41752	9.66622	3.82868	5.38147	9.20923	7.70468	8.31798	19.1519	11.0909	10.5765	8.17967	2.2794
Rsa1.0_00011.1_g00030.1	351.367	419.221	451.857	364.377	362.457	353.696	88.3472	79.7132	91.416	206.067	214.871	161.404	66.1913	59.284	53.3566	455.743	431.106	427.375	194.975	201.917	184.734	46.2806	56.4065	48.7963	76.0501	74.5918	91.7519	56.0553	64.4149	43.3086
Rsa1.0_00011.1_g00031.1	39.8149	51.149	21.1808	22.2913	40.6747	32.393	0	0	0	11.281	14.692	4.57884	0	0	0	67.5549	57.8871	28.2633	13.7754	13.9623	12.4432	1.07629	1.15115	2.56823	0	0	2.01652	4.23059	2.04492	1.1397
Rsa1.0_00011.1_g00032.1	673.868	692.016	704.01	541.85	524.252	521.789	553.222	520.942	655.331	706.945	592.271	618.143	657.643	693.528	683.935	846.957	879.731	803.362	812.749	823.777	851.882	798.61	859.912	909.152	812.785	829.582	814.676	849.29	895.674	902.642
Rsa1.0_00011.1_g00033.1	0	0	0	0	0	0	0	0	0	0	0	0	1.0676	0	0	0	0	0	0	0	0	0	0	0	0	0	0	1.05765	0	1.1397
Rsa1.0_00011.1_g00034.1	497.687	574.674	531.538	819.634	930.095	796.692	315.526	414.284	374.475	885.937	718.99	983.306	880.771	813.978	831.394	959.884	1014.55	879.588	1194.22	1162.09	1121.8	1200.07	1143.1	1160.84	1094.41	1194.48	1224.03	1334.75	1205.48	1263.93
Rsa1.0_00011.1_g00035.1	8.95836	2.00584	18.155	0	0.903883	0	1.05175	2.24544	6.60838	4.51241	4.59125	3.43413	2.1352	0.941015	0	3.02485	5.3317	11.134	4.23858	2.14805	0.95717	13.9918	14.965	10.2729	1.18828	3.02399	5.04131	2.11529	6.13476	3.4191
Rsa1.0_00011.1_g00036.1	1245.21	1311.82	1138.72	1156.58	1152.45	1069.84	1696.48	1730.11	1638.88	1853.1	1653.77	1702.18	1428.45	1525.39	1463.91	1877.42	1936.17	1926.19	2365.13	2464.89	2480.03	3936	3565.12	3852.34	2084.25	2122.84	2244.39	2231.63	2147.16	2265.72
Rsa1.0_00011.1_g00037.1	3.98149	3.00877	16.1378	1.71472	6.32718	8.75485	5.25876	1.12272	3.30419	3.76034	1.8365	2.28942	1.0676	0.941015	0.970121	1.00828	2.28502	5.13878	4.23858	4.2961	5.74302	3.22888	2.30231	2.56823	3.56485	4.03199	1.00826	4.23059	3.06738	0
Rsa1.0_00011.1_g00038.1	120.44	123.359	124.059	126.889	162.699	148.832	257.679	233.526	287.465	173.728	159.776	156.825	146.261	147.739	129.996	152.251	172.138	167.867	190.736	204.065	179.948	301.362	291.242	315.892	142.594	142.128	172.413	169.223	134.965	143.602
Rsa1.0_00011.1_g00039.1	26.8751	33.0964	38.3272	56.5856	31.6359	70.9143	51.5359	66.2405	59.4754	37.6034	56.0133	49.2225	99.287	116.686	114.474	62.5135	73.1205	72.7994	77.3542	74.1077	69.8734	81.7983	77.1273	61.6374	104.569	119.952	104.859	72.9776	77.7069	128.786
Rsa1.0_00011.1_g00040.1	0	0	0	0	2.71165	0.875485	4.20701	7.85905	7.70978	7.52069	11.9373	12.5918	6.40561	9.41015	6.79085	0	0	0	2.11929	0	0	0	4.60462	1.28411	3.56485	1.008	8.0661	10.5765	3.06738	3.4191
Rsa1.0_00011.1_g00041.1	298.612	282.824	306.618	254.635	319.071	288.035	382.838	344.675	392.097	259.464	259.865	319.374	306.402	317.122	305.588	0	0	0.856463	37.0876	30.0727	69.8734	60.2724	39.1392	23.114	121.205	115.92	90.7436	95.1882	93.0438	108.271
Rsa1.0_00011.1_g00042.1	0	0	0	0	0	0	0	0	0	0	0	0	0	0	0	0	0	0	0	0	0	0	0	0	0	0	0	0	0	0
Rsa1.0_00011.1_g00043.1	49.7687	25.073	71.6113	22.2913	48.8097	32.393	67.3121	31.4362	52.8671	21.81	18.365	21.7495	65.1237	31.0535	39.775	1.00828	0	2.56939	29.6701	20.4065	40.2012	44.128	33.3835	55.2169	86.7446	99.7917	81.6693	10.5765	9.20213	3.4191
Rsa1.0_00011.1_g00044.1	71.6669	71.2075	65.5597	72.018	60.5601	57.782	18.9315	24.6999	35.2447	45.1241	61.5228	53.8014	55.5153	80.9273	97.9822	42.3478	51.032	38.5408	50.863	50.4792	23.9293	10.7629	16.1162	6.42057	61.7907	55.4398	49.4049	37.0176	56.2353	55.8453
Rsa1.0_00011.1_g00045.1	0	0	0	0	0	0	0	0	0	0	0	0	0	0	0	0	0	0	0	0	0	0	0	0	0	0	0	0	0	0
Rsa1.0_00011.1_g00046.1	40.8103	47.1373	55.4736	79.7343	76.83	77.9182	3.15526	8.98177	5.50699	22.5621	31.2205	27.473	28.8252	23.5254	21.3427	55.4555	62.4571	51.3878	121.859	132.105	135.918	0	2.30231	2.56823	46.343	37.2959	31.2561	47.5941	49.078	50.1468
Rsa1.0_00011.1_g00047.1	183.149	127.371	149.274	205.766	237.721	209.241	253.472	255.98	258.828	159.439	157.021	206.048	241.278	234.313	224.098	27.2236	20.5651	26.5504	85.8313	45.109	82.3166	40.8991	29.93	44.944	40.4016	52.4159	73.6032	35.96	34.7636	49.0071
Rsa1.0_00011.1_g00048.1	41.8057	43.1256	33.2841	60.015	42.4825	56.0311	168.28	138.095	178.426	66.1821	59.6863	65.2485	134.518	135.506	160.07	72.5963	67.7888	51.3878	79.4735	85.922	94.7599	302.438	221.022	346.711	174.678	179.423	151.239	131.148	117.583	132.205
Rsa1.0_00011.1_g00049.1	0	0	0	0	0	0	0	0	0	0	0	0	2.1352	0	0	0	0	0	0	0	0	0	0	0	0	0	0	0	0	0
Rsa1.0_00011.1_g00050.1	152.292	164.479	183.567	311.221	232.298	240.758	493.272	392.952	568.321	236.15	289.249	259.849	453.731	457.333	467.598	122.002	110.442	126.757	201.333	221.249	182.82	506.934	473.124	444.303	343.414	308.447	329.702	329.986	354.793	408.012
Rsa1.0_00012.1_g00001.1	0	0	0	0	0	0	0	0	1.1014	0	0	0	0	0	0	0	0	0	0	0	0	0	0	0	16.636	17.136	11.0909	0	0	0
Rsa1.0_00012.1_g00002.1	2.98612	0	12.1033	7.71622	7.23106	3.50194	0	1.12272	1.1014	3.00828	5.5095	1.14471	12.8112	12.2332	1.94024	159.309	147.764	128.469	107.024	115.995	87.1025	1.07629	0	0	134.276	129.024	115.95	56.0553	61.3476	39.8895
Rsa1.0_00012.1_g00003.1	428.01	270.789	444.797	392.67	427.537	406.225	12.621	11.2272	9.91257	60.9176	58.768	81.2744	61.9209	55.5199	68.8786	436.586	457.003	340.016	245.838	276.024	239.293	9.68664	17.2673	11.557	255.481	230.831	255.09	115.284	125.763	100.294
Rsa1.0_00012.1_g00004.1	0	0	0	1.71472	0.903883	0	0	0	0	0	0	0	0	0.941015	0	0	0	0	0	0	0	0	0	0	0	0	0	0	0	0
Rsa1.0_00012.1_g00005.1	0	1.00292	0	4.28679	0	0	4.20701	3.36816	1.1014	0	0	2.28942	4.27041	10.3512	10.6713	0	0	0	1.05965	4.2961	0.95717	3.22888	5.75577	0	4.75313	0	4.03305	0	0	2.2794
Rsa1.0_00012.1_g00006.1	145.324	128.374	127.085	160.326	156.372	143.58	175.643	171.776	149.79	220.356	190.078	207.192	182.56	191.967	149.399	83.6874	77.6906	84.7899	115.501	131.031	92.8455	157.139	146.197	160.514	150.912	130.032	118.975	121.629	135.987	111.691
Rsa1.0_00012.1_g00007.1	306.575	163.476	420.591	419.248	494.424	362.451	225.075	190.863	171.818	232.389	250.682	206.048	309.605	316.181	197.905	93.7702	99.779	77.9382	844.538	863.516	950.47	89.3323	74.825	102.729	243.598	224.783	232.909	160.762	133.942	141.323
Rsa1.0_00012.1_g00008.1	1631.42	1787.21	1647.06	1612.69	1521.23	1681.81	1195.84	1282.15	1347.01	1242.42	1282.8	1419.44	1270.45	1297.66	1368.84	1646.52	1597.99	1822.55	1792.92	1823.69	1692.28	1210.83	1299.65	1316.22	1460.4	1540.22	1515.42	1643.58	1543.91	1467.93
Rsa1.0_00012.1_g00009.1	274.723	218.637	246.101	222.913	223.259	203.113	194.574	202.09	149.79	204.563	251.601	234.665	362.985	318.063	350.214	88.7288	97.494	81.364	249.017	198.695	222.064	101.172	87.4877	106.581	254.292	216.719	212.743	197.78	193.245	190.33
Rsa1.0_00012.1_g00010.1	974.47	1059.09	977.344	1064.84	1024.1	987.547	1645.99	1954.66	1485.78	1264.98	1333.3	1198.51	1066.53	1027.59	950.718	1199.86	1207.25	1298.4	970.636	982.732	994.5	2012.67	2130.79	2044.31	1068.27	1074.52	1112.11	1052.36	1061.31	1072.46
Rsa1.0_00012.1_g00011.1	312.547	378.102	510.357	293.216	295.57	400.972	483.806	488.384	465.891	278.265	387.502	310.216	156.937	125.155	144.548	269.211	275.725	269.786	396.308	317.911	292.894	467.111	492.694	658.75	295.882	236.879	392.214	145.955	221.874	234.778
Rsa1.0_00012.1_g00012.1	178.172	200.584	164.404	214.339	215.124	230.253	336.561	348.043	390.996	176.736	221.298	211.771	253.022	241.841	257.082	201.656	216.315	233.814	269.15	267.432	313.952	405.763	359.16	435.314	206.761	245.951	265.173	232.682	255.615	294.043
Rsa1.0_00012.1_g00013.1	167.223	152.444	181.55	132.033	121.12	128.696	115.693	113.395	105.734	136.877	131.31	141.944	149.464	130.801	141.638	164.35	150.811	181.57	98.5471	100.958	112.946	95.7901	82.8831	92.4562	112.887	137.088	146.198	168.166	137.01	123.088
Rsa1.0_00012.1_g00014.1	9.95373	9.0263	10.0861	15.4324	24.4048	21.8871	26.2938	19.0863	36.3461	16.5455	19.2833	26.3283	28.8252	23.5254	43.6554	3.02485	3.80836	6.85171	9.53682	11.8143	16.2719	34.4414	44.895	46.2281	24.9539	15.12	26.2148	9.51882	30.6738	15.9558
Rsa1.0_00012.1_g00015.1	418.057	373.087	398.401	556.425	534.195	478.015	1589.2	1332.67	1688.44	710.705	757.556	723.457	922.408	953.249	881.84	246.021	250.59	254.37	418.56	403.833	390.526	1152.71	1159.21	1254.58	703.463	669.31	653.354	637.761	701.407	662.166
Rsa1.0_00012.1_g00016.1	65.6946	49.1432	32.2755	47.1547	54.233	42.0233	17.8798	15.7181	20.9265	38.3555	34.8935	36.6307	32.0281	31.9945	43.6554	40.3313	41.1303	63.3783	27.5508	22.5545	34.4581	15.0681	14.965	20.5458	16.636	16.128	32.2644	25.3835	26.5839	36.4704
Rsa1.0_00012.1_g00017.1	710.696	588.715	594.072	624.156	559.503	533.17	586.878	696.087	622.289	584.357	587.68	616.999	503.908	525.087	537.447	647.317	626.856	582.395	686.651	663.747	635.561	693.133	733.285	719.104	590.576	647.134	656.379	608.147	557.24	523.122
Rsa1.0_00012.1_g00018.1	184.144	158.462	206.765	216.054	221.451	210.116	178.798	166.163	185.035	245.927	247.009	232.376	196.439	199.495	190.144	344.832	332.851	352.863	233.122	219.101	232.592	292.752	317.718	353.131	323.213	315.503	309.537	259.123	291.401	286.065
Rsa1.0_00012.1_g00019.1	14.9306	13.038	16.1378	17.1472	3.61553	9.63034	72.5709	92.0631	41.8531	6.76862	11.9373	10.3024	9.60842	11.2922	3.88048	33.2733	31.2286	17.9857	30.7297	18.2584	16.2719	48.4332	50.6508	44.944	20.2008	11.088	10.0826	24.3259	16.3593	10.2573
Rsa1.0_00012.1_g00020.1	0	0	0	0	0	0	0	0	0	0	0	0	0	0	0	0	0	0	0	0	0	0	0	0	0	0	0	0	0	0
Rsa1.0_00012.1_g00021.1	91.5743	108.316	90.7749	14.5751	17.1738	17.5097	14.7245	24.6999	20.9265	24.0662	19.2833	2.28942	12.8112	33.8766	32.014	47.3893	38.8453	30.8327	68.877	52.6272	45.9442	37.6703	11.5115	33.3869	38.025	32.2559	36.2974	15.8647	17.3818	14.8161
Rsa1.0_00012.1_g00022.1	0	0	0	0	0	0	0	0	0	0	0	0	0	0.941015	0	0	0	0	0	0	0.95717	0	0	0	0	0	0	0	0	0
Rsa1.0_00012.1_g00023.1	4757.88	4717.74	5365.81	4640.02	4668.55	4942.99	3277.26	2988.68	3014.52	3770.87	3633.52	4092.34	4523.43	4277.86	4437.33	4262.01	4365.9	4451.9	4921	4818.07	4850.94	2261.29	2287.34	2389.74	5121.5	5335.33	5174.4	5317.85	5244.19	5448.9
Rsa1.0_00012.1_g00024.1	0	0	0	0	0	0	0	0	0	0	0	0	0	0	0.970121	0	0	0	0	0	0	0	0	0	0	0	0	0	0	0
Rsa1.0_00012.1_g00025.1	100.533	82.2396	118.007	103.74	86.7727	86.673	155.659	117.886	143.182	179.744	228.644	187.732	532.733	546.73	520.955	35.2899	54.8404	45.3925	118.68	151.437	114.86	45.2043	47.1973	78.3309	260.234	253.007	245.008	254.893	193.245	280.366
Rsa1.0_00012.1_g00026.1	1268.11	1312.82	1278.92	1080.27	988.848	1058.46	1169.55	1305.72	1237.97	926.549	940.288	892.874	858.352	883.613	920.645	1228.09	1306.27	1241.87	1110.51	1208.28	1156.26	1271.1	1236.34	1245.59	1001.72	1099.72	1074.81	1207.83	1126.75	1213.78
Rsa1.0_00012.1_g00027.1	0	0	0	0	0	0	0	0	0	0	0	0	0	0	0	0	0	0	0	0	0	0	0	0	0	0	0	0	0	0
Rsa1.0_00012.1_g00028.1	0	0	0	0	0	0	0	0	0	0	0	0	0	0	0	0	0	0	0	0	0	0	0	0	0	0	0	0	0	0
Rsa1.0_00012.1_g00029.1	0	0	0	0	0	0	0	0	0	0	0	0	0	0.941015	0	0	0	0	0	0	0	0	0	0	0	0	1.00826	0	0	0
Rsa1.0_00012.1_g00030.1	201.065	187.546	208.782	174.901	208.797	177.723	95.7094	95.4313	107.937	142.141	134.983	116.76	127.045	152.444	138.727	150.234	118.821	115.623	73.1156	68.7376	79.4451	51.6621	51.8019	64.2057	71.297	65.5198	44.3635	84.6117	92.0213	78.6393
Rsa1.0_00012.1_g00031.1	0	0	0	0	0	0	0	0	0	0	0	0	0	0	0	0	0	0	0	0	0	0	0	0	0	0	0	0	0	0
Rsa1.0_00012.1_g00032.1	1.99075	5.01461	8.06888	7.71622	3.61553	3.50194	7.36227	6.73632	3.30419	18.0497	9.1825	13.7365	3.20281	3.76406	3.88048	3.02485	3.80836	5.13878	5.29823	5.37012	6.70019	7.53405	5.75577	6.42057	10.6945	5.03999	8.0661	4.23059	7.15722	9.1176
Rsa1.0_00012.1_g00033.1	43.7964	51.149	34.2928	100.311	112.985	103.307	69.4156	60.6269	84.8076	165.455	168.958	155.681	100.355	88.4554	84.4005	43.3561	36.5603	21.4116	73.1156	51.5532	42.1155	77.4931	61.0112	74.4786	93.8743	90.7197	82.6775	99.4188	115.538	95.7348
Rsa1.0_00012.1_g00034.1	0	0	0	0	0	0	0	0	0	0	0	0	0	0	0	0	0	0	0	0	0	0	0	0	0	0	0	0	0	0
Rsa1.0_00012.1_g00035.1	0	0	0	0	0	0	1.05175	0	0	0	0	0	0	0	0	0	0	0	0	0	0	4.30517	1.15115	2.56823	0	0	0	0	0	2.2794
Rsa1.0_00013.1_g00001.1	270.741	283.827	238.032	299.218	289.242	286.284	369.165	541.151	427.342	257.208	224.971	236.955	251.954	271.953	219.247	204.681	170.615	168.723	259.613	274.95	274.708	376.703	361.462	331.301	236.468	226.799	237.95	287.68	327.187	291.763
Rsa1.0_00013.1_g00002.1	100.533	108.316	127.085	114.886	131.063	143.58	132.521	136.972	138.776	133.116	116.618	115.616	120.639	100.689	122.235	106.878	123.391	107.058	117.621	94.5142	120.603	95.7901	75.9762	95.0244	103.381	106.848	154.264	89.9	97.1336	120.808
Rsa1.0_00013.1_g00003.1	58.727	29.0847	49.4219	104.598	131.063	108.56	123.055	89.8177	105.734	74.4548	81.7243	80.1297	58.7181	54.5789	57.2371	368.023	338.944	329.738	235.241	263.136	241.207	297.057	283.184	422.473	198.443	188.495	239.966	341.62	346.614	325.954
Rsa1.0_00013.1_g00004.1	1087.94	1122.27	1099.39	1165.15	1086.47	1234.43	775.141	842.041	846.974	940.086	918.25	992.463	875.433	850.678	892.511	1211.95	1230.1	1293.26	1204.82	1195.39	1148.6	993.419	986.539	983.631	974.392	1072.51	1007.25	1106.3	1124.71	1070.18
Rsa1.0_00013.1_g00005.1	1017.27	936.729	969.275	1263.75	1358.54	1316.73	863.489	916.14	906.45	877.664	930.188	911.189	734.51	770.692	737.292	1105.08	970.37	921.554	1349.99	1274.87	1270.17	968.664	1021.07	847.515	874.576	927.357	896.345	475.941	416.141	452.461
Rsa1.0_00013.1_g00006.1	48.7733	59.1724	53.4564	12.8604	21.6932	21.8871	3.15526	5.6136	2.20279	41.3638	20.2015	27.473	9.60842	11.2922	7.76097	245.013	259.73	268.073	18.014	15.0363	18.1862	15.0681	8.05808	19.2617	106.945	84.6718	107.884	141.725	194.267	91.176
Rsa1.0_00013.1_g00007.1	436.969	437.274	365.117	226.342	205.181	237.256	78.8814	97.6767	72.6922	453.498	489.427	380.044	192.168	205.141	235.739	170.4	131.769	230.389	147.291	155.734	110.075	76.4168	51.8019	55.2169	142.594	126	140.148	108.938	111.448	92.3157
Rsa1.0_00013.1_g00008.1	158.264	161.47	145.24	176.616	200.662	203.988	233.489	242.508	177.325	262.472	291.085	254.126	125.977	120.45	131.936	220.814	206.413	222.68	133.515	109.551	111.989	176.512	204.905	175.924	154.477	119.952	120.991	137.494	195.29	139.043
Rsa1.0_00013.1_g00009.1	0	0	0	0	0.903883	0	0	0	0	0	0	0	0	0	0	0	0	0	0	0	0	0	0	0	0	0	0	0	0	0
Rsa1.0_00013.1_g00010.1	1430.35	1576.59	1456.43	1183.15	1142.51	1094.36	1053.86	1113.74	984.649	1622.21	1615.2	1347.32	1059.06	1029.47	1064.22	1225.06	1243.05	1219.6	974.875	1067.58	1055.76	1080.6	1057.91	910.436	1477.04	1582.56	1411.57	1365.42	1417.13	1317.49
Rsa1.0_00013.1_g00011.1	0	0	0	0	0	0	0	0	0	0	0	0	0	0	0	0	0	0	0	0	0	1.07629	0	0	0	0	0	0	0	0
Rsa1.0_00013.1_g00012.1	2002.69	1904.55	2419.66	2228.27	2179.26	2467.12	2482.14	2031	2666.48	2306.6	2336.03	2694.65	3153.7	3302.96	3307.14	1040.55	1085.38	957.526	2576	2821.46	2715.49	3123.4	2785.79	3206.43	2913.67	2918.15	2839.27	3770.51	3565.32	3182.04
Rsa1.0_00013.1_g00013.1	738.567	753.194	610.209	626.728	608.313	557.684	810.901	936.349	880.016	684.383	619.819	631.88	669.386	660.593	758.634	661.433	655.038	596.098	839.24	850.627	796.366	2156.89	2196.4	2003.22	1088.47	1104.76	998.18	876.789	885.45	945.951
Rsa1.0_00013.1_g00014.1	176.181	215.628	191.636	121.745	119.313	105.934	303.956	406.425	316.101	87.24	87.2338	99.5897	256.224	227.726	234.769	107.886	94.4473	94.211	297.761	378.057	360.853	177.588	146.197	145.105	205.573	172.368	174.429	161.82	125.763	178.933
Rsa1.0_00013.1_g00015.1	50.764	33.0964	49.4219	63.4445	87.6766	81.4201	32.6043	21.3317	31.9405	78.2152	86.3155	74.4061	102.49	92.2195	120.295	95.7868	81.4989	65.9477	68.877	71.9596	60.3017	20.4496	18.4185	25.6823	141.406	110.88	154.264	185.088	178.93	151.58
Rsa1.0_00013.1_g00016.1	105.51	120.351	118.007	103.74	101.235	92.8014	62.0534	56.136	67.1852	56.4052	80.806	53.8014	84.3405	74.3402	89.2511	64.53	73.8822	59.096	64.6384	99.8843	61.2589	37.6703	28.7788	32.1028	39.2133	40.3199	34.2809	29.6141	28.6289	39.8895
Rsa1.0_00013.1_g00017.1	5.97224	5.01461	2.01722	0	3.61553	6.1284	0	1.12272	0	4.51241	0	1.14471	0	0.941015	0	3.02485	2.28502	4.28232	2.11929	2.14805	4.78585	0	0	0	2.37657	0	0	0	0	0
Rsa1.0_00013.1_g00018.1	0	0	0	0	0	0	0	0	0	0	0	0	0	0	0	0	0	0	0	0	0	0	0	0	0	0	0	0	0	0
Rsa1.0_00013.1_g00019.1	252.825	280.818	256.187	263.209	286.531	302.042	193.522	216.685	163.007	311.357	318.633	346.847	332.024	335.943	373.497	283.327	259.73	268.929	251.136	199.769	249.821	166.825	154.255	166.935	299.447	311.471	310.545	270.758	314.917	316.837
Rsa1.0_00013.1_g00020.1	676.854	556.622	542.632	132.89	115.697	150.583	132.521	111.149	137.675	964.904	1303	734.904	141.991	150.562	137.757	126.035	107.396	121.618	120.8	104.18	129.218	133.46	110.511	100.161	104.569	143.136	123.008	109.995	116.56	108.271
Rsa1.0_00013.1_g00021.1	2.98612	2.00584	2.01722	1.71472	3.61553	5.25291	1.05175	0	0	0.752069	0	0	2.1352	0	0	3.02485	0.761672	1.71293	0	0	1.91434	0	0	0	0	0	3.02479	0	0	1.1397
Rsa1.0_00013.1_g00022.1	603.196	600.75	714.096	600.15	604.698	690.758	1070.68	959.926	1180.7	427.175	349.853	590.67	681.13	644.596	680.055	1135.33	1067.1	982.363	878.447	933.327	879.64	1300.16	1265.12	1372.72	875.764	918.285	900.378	901.115	856.821	910.62
Rsa1.0_00013.1_g00023.1	453.89	420.224	409.496	348.087	354.322	308.171	266.093	362.639	315	470.043	537.176	425.832	355.511	391.462	381.257	280.302	268.109	345.155	332.729	353.354	342.667	402.534	492.694	514.929	367.179	405.215	367.008	307.775	299.581	330.513
Rsa1.0_00013.1_g00024.1	690.789	733.136	642.485	562.427	635.43	502.528	442.788	398.566	393.199	348.96	282.821	410.951	991.802	879.849	1196.16	261.145	257.445	316.891	363.459	364.094	444.127	772.779	1141.94	1000.32	464.619	492.911	547.486	391.329	379.332	337.351
Rsa1.0_00013.1_g00025.1	0	0	0	0	0	0	0	0	0	0.752069	0	0	0	0	0	0	0.761672	0	0	0	0	0	0	0	0	0	0	0	0	0
Rsa1.0_00013.1_g00026.1	226.945	242.707	252.153	168.042	148.237	191.731	37.8631	46.0316	49.5629	92.5045	85.3973	73.2614	21.352	38.5816	31.0439	321.642	325.996	324.6	99.6067	107.402	114.86	66.7302	61.0112	51.3645	71.297	76.6078	102.843	78.2659	108.381	62.6835
Rsa1.0_00013.1_g00027.1	1171.55	1183.45	1104.43	896.796	975.289	928.014	819.315	883.581	790.803	855.854	820.916	922.636	945.895	949.485	939.077	1381.35	1351.97	1376.34	1373.3	1258.76	1324.72	1152.71	1138.49	1163.41	1317.81	1436.4	1312.76	1190.91	1195.26	1192.13
Rsa1.0_00013.1_g00028.1	0	0	0	0	0	0	0	0	0	0	0	0	0	1.88203	0	0	0	0	0	0	0	0	0	0	0	0	0	0	0	0
Rsa1.0_00013.1_g00029.1	125.417	116.339	128.094	142.321	148.237	130.447	143.038	147.076	181.731	154.174	171.713	157.97	186.83	190.085	171.711	169.391	156.143	155.02	119.74	108.476	126.346	146.376	156.557	138.684	196.067	179.423	168.38	216.818	184.043	159.558
Rsa1.0_00013.1_g00030.1	42.801	72.2104	84.7233	54.8709	96.7155	81.4201	85.1919	81.9586	56.1712	128.604	98.2528	115.616	70.4617	68.6941	57.2371	146.201	118.059	146.455	123.979	102.032	120.603	55.9673	89.79	75.7627	77.2384	61.4878	80.661	56.0553	65.4374	67.2423
Rsa1.0_00013.1_g00031.1	288.658	278.812	368.143	271.782	246.76	253.015	107.279	133.604	149.79	257.96	272.72	295.335	280.779	278.541	289.096	265.178	274.202	286.915	275.508	237.359	237.378	80.722	64.4646	89.8879	350.543	398.159	340.793	378.638	352.748	319.116
Rsa1.0_00013.1_g00032.1	0	0	0	0	0	0	0	0	0	0	0	0	0	0	0	0	0	0	0	0	0	0	0	0	0	0	0	0	0	0
Rsa1.0_00013.1_g00033.1	2014.64	2007.85	1911.32	2263.42	2124.12	1956.71	2071.95	2034.37	1849.25	2135.88	2242.37	2066.2	2225.95	2435.35	2308.89	1893.55	1903.42	1963.01	2138.37	1901.02	1966.99	1907.19	1997.25	2062.29	1958.29	1949.47	1866.29	1900.59	2015.27	1995.61
Rsa1.0_00013.1_g00034.1	853.035	721.101	868.414	587.29	621.871	662.742	685.742	698.332	816.135	588.118	570.233	634.169	692.874	613.542	700.427	768.311	758.625	696.305	682.412	701.338	714.049	930.994	885.237	1026.01	729.606	741.886	754.18	740.353	804.676	803.488
Rsa1.0_00013.1_g00035.1	0	0	0	0	0	0	0	0	0	0	0	0	0	0	0	0	0	0	0	0	0	0	2.30231	1.28411	0	1.008	0	0	0	0
Rsa1.0_00013.1_g00036.1	0	0	0	0	0	0	0	0	0	0	0	0	0	0	0	0	0	0	0	0	0	0	0	0	0	0	0	0	0	0
Rsa1.0_00013.1_g00037.1	202.061	190.555	188.61	224.628	242.241	274.902	422.804	401.934	322.709	244.422	231.399	262.139	249.819	256.897	218.277	145.193	169.091	172.149	182.259	161.104	180.905	370.245	333.835	367.256	263.799	268.127	248.033	265.469	217.784	246.175
Rsa1.0_00013.1_g00038.1	0	0	0	0	0	0.875485	1.05175	1.12272	1.1014	0	0	2.28942	7.47321	2.82305	1.94024	1.00828	0	0	0	2.14805	0	0	0	0	1.18828	1.008	2.01652	0	2.04492	1.1397
Rsa1.0_00013.1_g00039.1	1930.03	1913.57	2042.44	1803.02	1763.48	1973.34	1903.67	1974.87	2163.14	2063.68	2091.77	2368.4	1903.53	2074	2217.7	1959.09	1928.55	2010.12	2209.36	2218.93	2160.33	2480.86	2347.2	2647.84	2509.65	2588.54	2636.61	2617.68	2520.36	2834.43
Rsa1.0_00013.1_g00040.1	0	0	0	0	0	0	2.1035	2.24544	5.50699	0	0	0	0	0	0	0	0	0	0	0	0	2.15259	1.15115	3.85234	0	1.008	0	0	0	0
Rsa1.0_00013.1_g00041.1	0	0	1.00861	0	0	0.875485	0	0	0	0	0	0	0	0	0	0	0	0.856463	0	0	0	0	0	0	0	0	0	0	0	0
Rsa1.0_00013.1_g00042.1	390.186	413.204	432.694	489.551	501.655	505.155	413.339	479.402	481.311	413.638	399.439	402.938	376.863	335.001	353.124	294.418	284.865	275.781	280.806	365.168	274.708	283.065	250.952	299.198	297.071	360.863	322.644	399.791	379.332	381.799
Rsa1.0_00013.1_g00043.1	3.98149	2.00584	6.05166	31.7222	13.5582	13.1323	0	0	2.20279	2.25621	4.59125	8.01297	2.1352	3.76406	5.82072	3.02485	3.80836	3.42585	18.014	19.3324	5.74302	5.38147	5.75577	7.70468	47.5313	35.2799	41.3388	16.9223	7.15722	12.5367
Rsa1.0_00013.1_g00044.1	4.97687	7.02045	5.04305	14.5751	24.4048	18.3852	14.7245	15.7181	16.521	14.2893	14.692	19.4601	2.1352	2.82305	2.91036	12.0994	13.7101	9.4211	5.29823	9.66622	5.74302	4.30517	3.45346	6.42057	3.56485	1.008	2.01652	21.1529	26.5839	18.2352
Rsa1.0_00013.1_g00045.1	0	0	0	0	0	0	0	0	0	0	0	0	0	0	0	0	0	0	0	0	0	0	0	0	0	0	0	0	0	0
Rsa1.0_00013.1_g00046.1	0	0	0	0	0	0	0	0	0	0	0	0	0	0	0	0	0	0	0	0	0	0	0	0	0	0	0	0	0	0
Rsa1.0_00013.1_g00047.1	806.252	699.037	658.623	982.532	881.286	871.983	1277.88	1139.56	1239.07	1061.17	1112	906.61	1041.98	1055.82	981.762	822.758	846.218	784.52	1007.72	988.103	942.813	1201.14	1208.71	1127.45	1050.44	1018.08	983.056	830.253	927.371	794.371
Rsa1.0_00013.1_g00048.1	193.102	198.579	231.98	218.626	239.529	212.743	163.022	143.708	136.573	212.835	195.587	208.337	182.56	191.026	192.084	218.797	214.03	213.259	145.172	153.586	174.205	156.063	136.987	146.389	175.866	183.455	186.529	200.953	200.402	214.264
Rsa1.0_00013.1_g00049.1	0	0	0	0	0	0	0	0	0	0	0	0	0	0	0	0	0	0	0	0	0	0	0	0	0	0	0	0	0	0
Rsa1.0_00013.1_g00050.1	0	0	0	0	0	0	0	0	0	0	0	0	0	0	0	0	0	0	0	0	0	0	0	0	0	0	0	0	1.02246	0
Rsa1.0_00014.1_g00001.1	9.95373	9.0263	11.0947	12.8604	9.03883	7.00388	10.5175	16.8408	18.7237	14.2893	9.1825	10.3024	11.7436	3.76406	7.76097	19.1574	15.9951	20.5551	13.7754	4.2961	11.486	22.6022	13.8138	21.8299	13.0711	12.096	11.0909	11.6341	15.3369	22.794
Rsa1.0_00014.1_g00002.1	101.528	76.2221	97.8352	214.339	259.414	260.019	72.5709	83.0813	61.6782	104.538	110.19	100.734	288.252	290.774	208.576	83.6874	92.924	55.6701	165.305	97.7362	82.3166	32.2888	36.8369	51.3645	34.4602	45.3599	46.3801	71.92	74.6395	44.4483
Rsa1.0_00014.1_g00003.1	586.275	565.648	609.201	724.467	739.376	744.162	999.165	923.999	1033.11	658.06	644.612	659.353	650.169	654.947	568.491	497.083	529.362	546.424	590.223	606.824	599.189	934.223	841.493	968.222	551.363	545.326	591.85	508.728	557.24	511.725
Rsa1.0_00014.1_g00004.1	0	0	0	0	0	0	0	0	0	0	0	0	0	0	0	0	0	0	0	1.07402	0	0	0	0	0	0	0	0	0	0
Rsa1.0_00014.1_g00005.1	0	1.00292	1.00861	0	0.903883	0	9.46577	5.6136	12.1154	3.00828	2.75475	3.43413	1.0676	0	0.970121	1.00828	0.761672	0	0	0	0	0	0	1.28411	0	0	0	2.11529	0	0
Rsa1.0_00014.1_g00006.1	27.8704	34.0993	33.2841	42.0105	45.1941	42.0233	100.968	112.272	106.836	57.1572	50.5038	44.6437	84.3405	84.6914	98.9523	50.4141	36.5603	44.5361	19.0736	26.8506	21.0577	33.3651	33.3835	16.6935	68.9204	67.5358	68.5618	52.8823	36.8085	59.2644
Rsa1.0_00014.1_g00007.1	0	0	0	0	0	0	0	0	0	0	0	0	0	0	0	0	0	0	0	0	0	0	0	0	0	0	0	0	0	0
Rsa1.0_00014.1_g00008.1	3.98149	1.00292	9.07749	0.857358	2.71165	10.5058	1.05175	0	5.50699	4.51241	4.59125	4.57884	0	0	0.970121	5.04141	9.14007	4.28232	1.05965	2.14805	6.70019	4.30517	3.45346	1.28411	3.56485	1.008	10.0826	1.05765	2.04492	2.2794
Rsa1.0_00014.1_g00009.1	0	0	0	0	0	0	1.05175	0	3.30419	0	0	1.14471	0	0.941015	0	0	0	0	0	0	0	0	0	0	0	0	0	0	0	0
Rsa1.0_00014.1_g00010.1	0	0	0	0	0	0	0	0	0	0.752069	0.91825	1.14471	2.1352	4.70508	2.91036	0	0	0	2.11929	2.14805	0	0	0	0	2.37657	2.01599	1.00826	0	0	1.1397
Rsa1.0_00014.1_g00011.1	0	0	0	0	0	0	0	0	0	0	0	0	0	0	0	0	0	0	0	0	0	0	0	0	0	0	0	0	0	0
Rsa1.0_00014.1_g00012.1	1046.14	858.501	1012.64	620.727	595.659	577.82	328.147	312.116	411.922	623.465	751.129	773.824	599.992	617.306	642.22	1373.28	1331.4	1388.33	1028.92	1012.81	930.37	244.319	275.126	300.483	623.848	694.51	620.081	530.939	572.577	547.056
Rsa1.0_00014.1_g00013.1	20.9028	14.0409	17.1464	9.43093	15.366	9.63034	5.25876	4.49088	6.60838	6.76862	8.26425	6.86826	9.60842	1.88203	3.88048	35.2899	25.1352	28.2633	11.6561	5.37012	3.82868	0	2.30231	7.70468	4.75313	6.04798	18.1487	3.17294	6.13476	3.4191
Rsa1.0_00014.1_g00014.1	954.563	928.706	962.214	942.236	911.114	843.092	1916.29	2006.3	1995.73	873.904	851.218	869.979	705.685	783.866	802.29	941.735	984.842	925.837	953.682	898.959	886.34	2402.29	2313.82	2473.2	735.547	811.438	760.23	879.962	801.608	794.371
Rsa1.0_00014.1_g00015.1	135.371	110.321	96.8266	82.3063	88.5805	91.0505	466.978	276.189	382.185	117.323	176.304	121.339	181.492	176.911	182.383	196.615	157.666	145.599	172.722	132.105	115.818	226.022	232.533	255.539	125.958	138.096	136.115	259.123	289.356	253.013
Rsa1.0_00014.1_g00016.1	0	0	0	0.857358	0	0	1.05175	3.36816	0	0	0	0	1.0676	0	0	0	0	0	0	1.07402	0	0	0	0	0	0	0	0	0	0
Rsa1.0_00014.1_g00017.1	108.496	93.2717	114.982	144.893	153.66	144.455	503.789	535.538	533.076	167.711	213.952	208.337	100.355	107.276	123.205	124.019	127.199	141.316	201.333	190.102	162.719	868.569	894.446	816.696	124.77	128.016	156.281	278.161	269.929	240.477
Rsa1.0_00014.1_g00018.1	7.96298	21.0614	15.1292	4.28679	11.7505	3.50194	28.3973	31.4362	25.3321	28.5786	13.7738	19.4601	3.20281	5.64609	15.5219	5.04141	7.61672	12.8469	8.47717	8.5922	4.78585	46.2806	24.1742	59.0692	5.94141	3.02399	13.1074	7.40353	12.2695	13.6764
Rsa1.0_00014.1_g00019.1	40.8103	43.1256	25.2153	25.7207	27.1165	24.5136	12.621	15.7181	8.81118	30.0828	23.8745	20.6048	16.014	18.8203	21.3427	8.06626	16.7568	14.5599	23.3122	31.1467	37.3296	8.61035	13.8138	7.70468	10.6945	7.05598	12.0991	21.1529	23.5166	9.1176
Rsa1.0_00014.1_g00020.1	987.41	943.749	867.405	1112.85	1128.05	1131.13	796.176	894.808	757.761	1158.94	1209.34	1078.32	1435.92	1565.85	1377.57	971.984	997.79	869.31	1096.73	1060.06	1158.18	897.629	843.796	896.311	1158.58	1224.72	1069.77	1305.14	1248.42	1267.35
Rsa1.0_00014.1_g00021.1	571.344	672.961	486.15	366.949	343.475	361.575	337.612	290.785	322.709	408.373	495.855	423.543	775.079	816.801	976.912	532.373	533.17	515.591	698.307	811.963	800.194	670.531	664.216	702.41	1303.55	1383.98	1310.74	1251.2	1224.91	1086.13
Rsa1.0_00014.1_g00022.1	103.519	96.2805	123.05	176.616	188.911	160.214	241.903	258.226	290.769	109.05	116.618	196.89	418.5	405.578	525.805	2.01656	9.90174	11.9905	136.694	149.289	155.062	217.411	196.847	206.742	307.765	332.639	318.611	416.713	359.906	394.336
Rsa1.0_00014.1_g00023.1	86.5975	56.1636	52.4477	34.2943	33.4437	38.5213	75.7262	51.6452	55.0699	14.2893	43.1578	19.4601	27.7576	40.4637	30.0737	120.994	102.826	53.9572	26.4912	33.2948	36.3725	72.1117	59.86	52.6487	21.3891	23.1839	32.2644	20.0953	13.292	21.6543
Rsa1.0_00014.1_g00024.1	89.5836	116.339	100.861	208.338	216.932	201.362	241.903	223.421	279.755	138.381	204.77	204.903	187.898	161.855	235.739	114.944	124.153	120.761	199.213	196.546	179.948	279.836	244.045	309.471	404.016	381.023	413.388	319.409	317.985	363.564
Rsa1.0_00014.1_g00025.1	0	0	0	0	0	0	0	0	0	0	0	0	0	0	0	0	0	0	0	0	0	0	0	0	0	0	0	0	0	0
Rsa1.0_00014.1_g00026.1	121.436	150.438	101.87	83.1637	80.4456	133.949	115.693	133.604	75.9964	71.4465	68.8688	77.8403	53.3801	76.2222	50.4463	153.259	104.349	89.9286	64.6384	48.3311	92.8455	93.6375	122.022	101.445	54.661	40.3199	34.2809	10.5765	24.539	20.5146
Rsa1.0_00014.1_g00027.1	128.403	132.386	122.042	225.485	194.335	176.848	707.829	708.437	808.425	258.712	327.815	260.994	133.45	127.037	77.6097	85.704	78.4522	77.9382	173.782	162.178	157.933	855.653	772.424	575.283	368.368	437.471	378.098	105.765	93.0438	103.713
Rsa1.0_00014.1_g00028.1	118.449	93.2717	97.8352	459.544	639.949	316.05	769.883	710.682	1004.47	192.53	192.833	217.495	86.4757	40.4637	44.6256	49.4058	47.2237	59.096	5697.72	6080.05	5037.59	12057.7	10693.1	13975	5481.55	5173.04	5033.25	3700.71	3270.85	3062.37
Rsa1.0_00014.1_g00029.1	0	0	0	0	0	0	0	0	0	0	0	0	0	0	0	0	0	0	0	0	0	0	0	0	0	0	0	0	0	0
Rsa1.0_00014.1_g00030.1	14.9306	10.0292	3.02583	19.7192	28.9242	31.5175	41.0183	57.2588	60.5768	15.0414	24.7928	36.6307	105.693	111.981	149.399	11.0911	9.14007	7.70817	105.965	89.144	74.6593	107.629	89.79	139.968	140.217	145.152	162.33	158.647	165.638	198.308
Rsa1.0_00014.1_g00031.1	0	0	0	0	0	0	0	0	0	0	0	0	0	0	0	0	0	0	0	0	0	0	0	0	0	0	0	0	0	0
Rsa1.0_00014.1_g00032.1	0	0	0	0	0	0	0	0	0	0	0	0	0	0	0	0	0	0	0	0	0	0	0	0	0	0	0	0	0	0
Rsa1.0_00014.1_g00033.1	0	0	1.00861	2.57207	0.903883	0	0	3.36816	1.1014	2.25621	0	4.57884	1.0676	0	0.970121	0	0	0	0	0	0.95717	0	0	0	0	1.008	0	0	0	0
Rsa1.0_00014.1_g00034.1	7591.71	7481.8	7167.19	7261.82	6442.88	6699.21	7093.02	6777.87	9390.51	12532.5	11845.4	13205.4	9940.44	9348.05	11718.1	8312.28	8446.94	8248.6	11092.4	11273	10509.7	14124.2	13019.5	14433.4	16738.1	17695.4	15876.1	16185.2	15045.5	14405.8
Rsa1.0_00014.1_g00035.1	2749.22	2462.17	2323.84	1469.51	1379.33	1393.77	2064.59	2032.12	2205	1951.62	1998.11	2139.46	1495.71	1388	1627.86	3078.28	3132	3293.96	1087.2	1055.77	1121.8	2510.99	2318.42	2437.25	1124.12	1161.21	1171.6	1446.86	1462.12	1438.3
Rsa1.0_00014.1_g00036.1	3416.12	3288.58	2262.31	2987.89	3064.16	2931.12	5445.97	5678.72	5063.12	4336.43	4140.39	3718.02	4698.52	4698.49	3898.92	5398.34	5265.44	4699.41	3078.27	2919.2	2943.3	7733.17	6970.24	6353.79	3857.17	4074.32	3742.67	4000.02	4140.96	3658.44
Rsa1.0_00014.1_g00037.1	0	0	0	0	0	0	0	0	0	0	0	0	0	0	0	0	0	0	0	0	0	0	0	0	0	1.008	0	0	0	2.2794
Rsa1.0_00014.1_g00038.1	0	0	1.00861	0	0.903883	0	0	0	0	0	0	0	1.0676	0	0	0	0	0	0	0	0	0	0	0	0	0	0	0	0	0
Rsa1.0_00014.1_g00039.1	0	0	0	0	0	0	0	0	0	0	0	0	0	0	0	0	0	0	0	0	0	0	0	0	0	0	0	0	0	0
Rsa1.0_00014.1_g00040.1	0	0	0	0	0	0	0	0	0	0	0	2.28942	0	0	0	0	0	0	0	0	0	0	0	1.28411	0	0	0	2.11529	0	0
Rsa1.0_00014.1_g00041.1	0	0	0	0	0	0	0	0	0	0	0	0	0	0	0	0	0	0	0	0	0	0	0	0	0	0	0	0	0	0
Rsa1.0_00014.1_g00042.1	0	0	1.00861	0	0	1.75097	2.1035	0	2.20279	0.752069	0	2.28942	4.27041	1.88203	1.94024	0	0.761672	0	2.11929	4.2961	0	6.45776	1.15115	1.28411	3.56485	0	2.01652	3.17294	3.06738	2.2794
Rsa1.0_00014.1_g00043.1	187.13	199.581	237.023	262.351	281.108	284.533	248.214	282.926	322.709	317.373	363.627	347.992	214.588	198.554	256.112	214.764	198.796	226.106	181.2	161.104	169.419	271.226	263.614	304.335	194.878	243.935	281.305	297.199	296.513	281.506
Rsa1.0_00014.1_g00044.1	1609.52	1539.49	1591.59	1511.52	1476.04	1382.39	1046.49	1114.86	845.873	1988.47	2055.96	2030.71	1684.68	1547.97	1702.56	2258.55	2326.15	2561.68	2650.18	2697.95	2600.63	1240.97	1348	1200.65	2603.53	2587.53	2887.66	2074.05	2086.84	2285.1
Rsa1.0_00014.1_g00045.1	13.9352	12.0351	9.07749	140.607	148.237	149.708	97.813	76.345	153.094	26.3224	36.73	26.3283	11.7436	11.2922	12.6116	8.06626	9.90174	5.13878	8.47717	2.14805	3.82868	35.5177	44.895	34.6711	185.372	195.551	174.429	2.11529	3.06738	1.1397
Rsa1.0_00014.1_g00046.1	0	0	0	0	0	0	0	0	0	0	0	0	0	0	0	0	0	0	0	0	0	0	0	0	0	0	0	0	2.04492	0
Rsa1.0_00014.1_g00047.1	0	0	0	0	0	0	0	0	0	0	0	0	0	0	0	0	0	0	0	0	0	0	0	0	1.18828	1.008	0	0	0	0
Rsa1.0_00015.1_g00001.1	142.338	111.324	207.774	146.608	154.564	181.225	301.853	254.858	234.598	157.182	167.122	105.313	122.774	123.273	132.907	0	0	0	10.5965	1.07402	4.78585	33.3651	40.2904	26.9664	7.1297	6.04798	9.07436	19.0376	16.3593	20.5146
Rsa1.0_00015.1_g00002.1	7.96298	18.0526	10.0861	4.28679	5.4233	6.1284	2.1035	2.24544	1.1014	2.25621	0.91825	0	2.1352	0.941015	4.8506	1.00828	0	1.71293	1.05965	5.37012	0	1.07629	0	0	1.18828	0	0	0	0	1.1397
Rsa1.0_00015.1_g00003.1	313.543	359.046	360.074	393.527	372.4	392.217	526.928	463.684	515.454	330.91	306.696	304.493	475.083	525.087	455.957	468.851	428.821	416.241	300.94	287.839	255.564	305.667	271.672	327.449	278.058	234.863	236.942	205.183	232.098	182.352
Rsa1.0_00015.1_g00004.1	575.326	559.63	567.848	726.182	764.685	714.396	831.936	873.477	952.708	672.35	696.034	646.761	583.978	556.14	506.403	551.53	622.286	697.161	441.872	437.128	477.628	924.536	910.563	835.958	535.915	515.087	506.148	635.646	621.655	647.349
Rsa1.0_00015.1_g00005.1	38.8196	44.1286	36.31	51.4415	47.9058	43.7743	87.2954	88.6949	117.849	77.4631	81.7243	80.1297	85.4081	89.3965	80.52	25.207	24.3735	29.1197	20.1333	19.3324	20.1006	25.831	25.3254	28.2505	54.661	46.3679	29.2396	48.6518	51.123	60.4041
Rsa1.0_00015.1_g00006.1	111.482	115.336	144.231	134.605	151.852	167.218	166.177	167.285	150.891	132.364	146.92	148.812	93.949	109.158	81.4901	108.894	150.811	189.278	171.663	173.992	182.82	94.7138	95.5458	98.8767	86.7446	104.832	89.7354	74.0353	117.583	93.4554
Rsa1.0_00015.1_g00007.1	0	0	0	0	0	0	0	0	0	0	0	0	0	0	0	0	0	0	0	0	0	0	0	0	0	0	0	0	0	0
Rsa1.0_00015.1_g00008.1	0	0	0	0	0	0	1.05175	0	0	0	0	0	2.1352	0	1.94024	0	0	0.856463	0	0	0	0	0	0	0	0	0	0	0	0
Rsa1.0_00015.1_g00009.1	0	0	0	0	0.903883	1.75097	0	0	0	0.752069	0	0	0	0	0	0	0	0	0	0	0	0	0	0	0	0	0	0	0	0
Rsa1.0_00015.1_g00010.1	0	0	0	0	0	0	1.05175	1.12272	1.1014	0	0	0	0	0	0	0	0	0	0	0	0	0	1.15115	0	0	0	0	0	0	1.1397
Rsa1.0_00015.1_g00011.1	0	0	0	0	0	0	0	0	0	0	0	0	0	0	0	0	0	0	0	0	0	0	0	0	0	0	0	0	0	0
Rsa1.0_00015.1_g00012.1	0	0	0	0	0	0	0	0	2.20279	0	0	0	0	0	0	0	0	0	0	0	0	0	0	0	0	0	0	0	0	0
Rsa1.0_00015.1_g00013.1	3006.03	3092.01	3269.92	3772.37	3455.54	3382.87	4161.78	4466.18	4753.63	2757.08	2640.89	2588.19	2354.06	2377	2445.67	2559.02	2530.27	2158.29	2534.67	2777.43	2571.92	6442.69	6213.93	6384.61	3290.35	3323.37	3381.71	2253.85	2122.63	2236.09
Rsa1.0_00015.1_g00014.1	36.8288	41.1198	33.2841	34.2943	42.4825	30.642	66.2604	49.3997	42.9545	34.5952	33.9753	21.7495	26.69	29.1715	23.2829	21.1739	38.8453	36.8279	14.835	12.8883	27.7579	18.297	31.0812	37.2393	20.2008	18.1439	26.2148	10.5765	13.292	11.397
Rsa1.0_00015.1_g00015.1	13.9352	19.0555	13.1119	12.8604	11.7505	10.5058	19.9833	22.4544	27.5349	8.27276	7.346	10.3024	11.7436	10.3512	7.76097	32.265	15.2334	11.134	8.47717	10.7402	8.61453	19.3733	8.05808	24.3982	3.56485	8.06398	9.07436	7.40353	7.15722	3.4191
Rsa1.0_00015.1_g00016.1	1182.5	1256.66	1509.89	655.879	595.659	618.968	918.18	921.754	1040.82	519.68	550.95	576.934	1012.09	1038.88	1055.49	880.23	907.152	597.811	424.918	529.494	533.144	556.444	488.089	513.645	418.275	413.279	474.892	323.64	334.344	330.513
Rsa1.0_00015.1_g00017.1	239.885	264.771	224.92	161.183	136.486	183.852	449.098	470.42	509.947	99.2731	93.6615	108.747	57.6505	79.9863	74.6993	249.046	266.585	253.513	269.15	265.284	300.551	549.986	644.646	562.442	103.381	114.912	187.537	102.592	119.628	116.249
Rsa1.0_00015.1_g00018.1	1828.5	2070.03	1931.49	5290.75	5041.86	5688.9	3770.53	2661.97	4461.76	2332.92	2185.44	2671.75	2682.88	2497.45	2759.99	1191.79	1011.5	1024.33	5235.71	5956.54	5804.28	6593.37	7222.34	7209.01	2045.03	2053.29	2351.27	2086.74	1877.24	1692.45
Rsa1.0_00015.1_g00019.1	914.748	927.703	948.094	793.913	764.685	733.657	232.437	276.189	236.8	633.994	597.781	568.921	548.747	558.022	564.61	1122.22	1210.3	1215.32	786.257	760.409	769.565	316.43	348.8	288.926	667.815	554.398	618.065	785.832	767.867	655.327
Rsa1.0_00015.1_g00020.1	0	0	0	0	0	0	0	0	0	1.50414	0.91825	0	0	0.941015	0	0	0	0	0	0	0	0	0	0	0	0	0	0	0	0
Rsa1.0_00015.1_g00021.1	0	0	0	0	0	0	0	0	0	0	0	0	0	0	0	0	0	0	0	0	0	0	0	0	0	0	0	0	0	0
Rsa1.0_00015.1_g00022.1	48.7733	43.1256	51.4391	142.321	148.237	147.082	156.711	167.285	114.545	163.199	128.555	133.931	254.089	257.838	185.293	78.646	47.2237	59.096	141.993	180.436	146.447	230.327	160.01	186.196	299.447	335.663	346.842	295.083	245.39	271.249
Rsa1.0_00015.1_g00023.1	205.047	177.517	175.498	199.764	225.067	202.237	210.35	170.654	182.832	163.951	196.506	161.404	188.966	223.962	205.666	193.59	227.74	186.709	205.571	219.101	216.32	226.022	244.045	237.561	236.468	241.919	213.752	199.895	242.323	214.264
Rsa1.0_00015.1_g00024.1	301.598	329.961	369.151	326.653	340.764	369.455	359.699	368.252	410.821	370.018	329.652	314.795	345.903	316.181	345.363	408.354	370.173	404.251	509.69	452.164	467.099	467.111	528.38	489.247	358.861	376.991	323.652	325.755	321.052	341.91
Rsa1.0_00015.1_g00025.1	598.219	546.592	587.011	603.58	678.816	741.536	265.042	231.28	323.811	278.265	310.369	320.519	387.539	414.988	456.927	328.7	313.809	363.14	891.162	1065.43	880.597	180.817	153.103	178.492	345.79	379.007	334.743	313.063	326.165	398.895
Rsa1.0_00015.1_g00026.1	355.348	353.029	424.625	315.508	301.897	284.533	205.092	206.581	142.08	218.852	223.135	185.443	234.872	221.139	201.785	351.89	412.065	421.38	178.021	200.843	202.92	119.469	123.173	133.548	149.724	156.24	163.339	122.687	161.549	152.72
Rsa1.0_00015.1_g00027.1	668.891	681.987	498.254	926.804	873.151	911.38	686.794	707.314	650.926	824.267	786.941	728.035	880.771	787.63	758.634	584.804	596.389	532.72	756.587	826.999	745.636	523.079	551.403	480.258	765.254	729.79	670.495	794.293	797.518	779.555
Rsa1.0_00015.1_g00028.1	0.995373	2.00584	1.00861	6.85886	5.4233	0.875485	407.028	270.576	329.318	41.3638	33.057	62.959	165.478	147.739	121.265	1.00828	0	0	10.5965	2.14805	7.65736	143.147	115.115	128.411	22.5774	28.2239	13.1074	17.98	14.3144	19.3749
Rsa1.0_00015.1_g00029.1	0	0	0	0	0	0	0	0	2.20279	0	0	0	0	0	0	0	0.761672	1.71293	0	0	0	1.07629	0	0	0	0	0	0	0	1.1397
Rsa1.0_00015.1_g00030.1	46.7825	40.1169	49.4219	83.1637	61.464	74.4162	194.574	125.745	202.657	53.3969	55.095	64.1037	77.9349	65.8711	68.8786	25.207	24.3735	31.6891	14.835	33.2948	32.5438	106.553	86.3365	79.615	83.1798	71.5678	90.7436	39.1329	26.5839	36.4704
Rsa1.0_00015.1_g00031.1	0	0	0	0	0	0	2.1035	0	0	0	0	0	0	0	0	0	0	1.71293	0	0	0	0	2.30231	0	0	0	0	0	0	0
Rsa1.0_00015.1_g00032.1	1068.04	878.56	849.25	335.227	310.032	359.824	250.317	275.067	250.017	463.274	512.384	464.752	658.71	668.121	718.86	1177.67	1280.37	1234.16	598.7	540.234	503.472	339.032	383.334	301.767	610.777	638.062	591.85	664.202	643.127	772.716
Rsa1.0_00015.1_g00033.1	456.876	546.592	497.245	568.428	589.332	547.178	1020.2	957.681	1100.3	577.589	580.334	627.301	621.344	646.478	646.1	828.808	886.586	875.305	845.598	916.143	840.396	1374.43	1423.98	1535.8	886.459	812.446	778.379	802.754	811.833	773.856
Rsa1.0_00015.1_g00034.1	5383.97	5190.12	5007.75	3092.49	2981.91	3047.56	6683.88	7116.93	6741.65	3847.58	3894.3	3624.15	3512.41	3464.82	3356.62	3715.52	3930.23	3721.33	2596.13	2896.64	3367.33	5655.92	5517.48	6058.45	2288.63	2413.15	2555.95	2719.21	2730.99	2538.11
Rsa1.0_00015.1_g00035.1	297.617	286.836	324.773	287.215	276.588	283.657	115.693	150.445	154.196	260.968	287.412	215.205	226.332	239.018	245.441	268.203	247.543	253.513	201.333	191.176	222.064	116.24	108.208	105.297	168.736	202.607	197.619	182.973	170.751	170.955
Rsa1.0_00015.1_g00036.1	942.618	1060.09	1033.83	998.822	950.885	955.154	618.43	592.797	618.985	1025.07	1089.04	998.187	1046.25	1007.83	1178.7	601.944	642.09	657.764	709.963	721.745	781.051	588.732	590.542	662.603	869.823	884.013	870.13	852.463	929.416	694.077
Rsa1.0_00015.1_g00037.1	0	0	0	0.857358	0	0	0	1.12272	0	0	0.91825	0	1.0676	0.941015	0.970121	0	0	0	0	0	0	0	0	0	0	0	0	0	0	0
Rsa1.0_00015.1_g00038.1	0	0	0	0	0	0	0	0	0	0	0	0	1.0676	0	0.970121	0	0	0	0	0	0	0	0	0	0	0	0	0	0	0
Rsa1.0_00015.1_g00039.1	42.801	7.02045	16.1378	4.28679	10.8466	8.75485	29.4491	12.3499	6.60838	51.1407	69.787	78.985	6.40561	15.0562	4.8506	67.5549	57.1254	40.2538	58.2805	62.2934	56.4731	45.2043	35.6858	62.9216	34.4602	57.4558	87.7188	15.8647	19.4267	0
Rsa1.0_00015.1_g00040.1	0	0	0	0	0	0	1.05175	1.12272	1.1014	0	0	0	0	0	0	1.00828	1.52334	0	1.05965	0	2.87151	0	0	0	2.37657	0	0	0	0	0
Rsa1.0_00015.1_g00041.1	350.371	395.151	319.73	387.526	396.805	354.572	394.407	349.166	383.286	331.662	314.96	367.452	380.066	444.159	418.122	262.153	308.477	275.781	288.224	361.946	316.823	439.128	323.474	382.666	222.209	237.887	247.024	206.241	179.953	239.337
Rsa1.0_00015.1_g00042.1	137.361	164.479	110.947	90.0226	112.081	110.311	97.813	93.1858	75.9964	147.405	104.681	106.458	106.76	96.9246	130.966	321.642	298.575	302.332	121.859	138.549	162.719	136.689	181.882	146.389	205.573	169.344	259.123	167.108	177.908	202.867
Rsa1.0_00015.1_g00043.1	394.168	419.221	358.057	346.373	332.629	308.171	282.921	297.521	264.335	274.505	262.62	249.547	262.63	288.892	277.455	500.108	502.704	479.619	375.115	380.205	429.769	218.488	247.498	200.322	225.774	235.871	229.884	310.948	267.884	295.182
Rsa1.0_00015.1_g00044.1	737.571	723.107	654.588	1170.29	1123.53	1094.36	470.133	426.634	505.541	726.499	895.294	786.416	849.811	799.863	816.842	555.563	587.249	617.51	496.974	511.236	537.93	275.531	280.882	349.279	591.765	658.222	600.924	641.992	626.768	542.497
Rsa1.0_00015.1_g00045.1	0	0	0	0.857358	0.903883	0	0	1.12272	0	0	0	0	0	0	0	0	0	0	0	0	0	1.07629	2.30231	1.28411	0	0	0	0	0	0
Rsa1.0_00015.1_g00046.1	150.301	145.424	130.111	101.168	144.621	105.058	184.057	171.776	198.251	122.587	147.838	119.05	93.949	97.8656	144.548	102.845	121.106	117.335	87.9506	83.7739	95.717	181.894	173.824	179.776	87.9329	97.7757	96.7932	123.745	129.852	103.713
Rsa1.0_00015.1_g00047.1	10.9491	6.01753	2.01722	0	3.61553	0	4.20701	3.36816	0	3.76034	1.8365	3.43413	0	1.88203	0	7.05797	3.80836	5.99524	2.11929	7.51817	9.5717	5.38147	6.90692	3.85234	8.31798	4.03199	2.01652	1.05765	1.02246	4.5588
Rsa1.0_00015.1_g00048.1	348.381	338.988	260.221	381.524	338.956	308.171	583.722	601.778	508.845	421.159	437.087	352.571	430.244	444.159	332.751	638.243	617.716	572.117	498.034	519.828	550.373	1095.67	1083.24	914.289	625.037	617.902	535.387	600.743	618.588	563.012
Rsa1.0_00015.1_g00049.1	21.8982	55.1607	17.1464	9.43093	17.1738	8.75485	27.3456	34.8043	19.8251	9.7769	17.4468	16.0259	42.7041	47.0508	15.5219	108.894	68.5505	59.096	56.1612	66.5895	114.86	3.22888	6.90692	12.8411	30.8953	17.136	9.07436	20.0953	10.2246	15.9558
Rsa1.0_00015.1_g00050.1	0	1.00292	0	0	0	1.75097	0	0	0	0.752069	0.91825	0	0	0	0	0	0	0	0	0	0	0	0	0	0	2.01599	0	0	0	0
Rsa1.0_00015.1_g00051.1	0	0	0	0	0	0	0	0	0	0	0	0	0	0	0	0	0	0	0	0	0	0	0	0	0	0	0	0	0	0
Rsa1.0_00015.1_g00052.1	1.99075	0	0	0	0	1.75097	0	0	0	1.50414	0.91825	1.14471	1.0676	0	3.88048	0	0	0.856463	0	0	0	1.07629	2.30231	1.28411	0	0	0	0	1.02246	1.1397
Rsa1.0_00015.1_g00053.1	52.7548	78.2279	64.5511	41.1532	32.5398	51.6536	36.8113	41.5407	38.5489	38.3555	33.057	38.9201	36.2985	37.6406	34.9243	31.2567	32.7519	33.4021	22.2526	27.9246	28.7151	44.128	37.9881	39.8075	15.4477	8.06398	19.157	33.8447	29.6513	26.2131
Rsa1.0_00015.1_g00054.1	139.352	305.891	103.887	76.3048	54.233	84.0466	35.7596	22.4544	6.60838	38.3555	43.1578	34.3413	54.4477	52.6969	18.4323	57.4721	63.9805	18.8422	52.9823	75.1817	100.503	2.15259	2.30231	3.85234	16.636	6.04798	1.00826	10.5765	9.20213	10.2573
Rsa1.0_00015.1_g00055.1	418.057	434.265	473.038	467.26	510.694	532.295	878.213	804.991	758.863	624.969	637.266	626.156	716.361	779.161	711.099	347.857	318.379	286.915	921.892	901.107	938.027	1407.79	1308.86	1404.82	1216.8	1209.6	1188.74	1256.48	1241.27	1284.44
Rsa1.0_00015.1_g00056.1	842.086	978.852	908.758	454.4	458.269	446.497	425.96	480.524	361.258	484.332	550.032	412.095	444.122	449.805	383.198	792.51	820.321	751.975	545.718	614.342	619.289	518.773	567.519	454.576	395.698	417.311	407.338	552.092	578.712	374.961
Rsa1.0_00015.1_g00057.1	430.997	421.227	431.685	450.97	459.172	418.482	1021.25	995.853	963.722	503.134	488.509	464.752	408.891	430.985	410.361	392.222	403.686	406.82	402.666	431.758	385.74	666.226	682.634	748.638	409.958	422.351	410.363	430.462	479.533	462.718
Rsa1.0_00015.1_g00058.1	0	0	0	0	0	0	0	0	0	0	0	0	0	0	0	0	0	0	0	0	0	0	0	0	0	0	0	0	0	0
Rsa1.0_00015.1_g00059.1	249.839	283.827	201.722	231.487	241.337	226.751	189.315	144.831	149.79	209.075	202.015	193.456	214.588	245.605	320.14	391.213	381.598	307.47	291.403	250.248	254.607	178.665	195.696	168.219	383.815	337.679	329.702	368.061	341.501	338.491
Rsa1.0_00015.1_g00060.1	0.995373	1.00292	2.01722	5.14415	3.61553	6.1284	4.20701	6.73632	0	0	0	0	2.1352	0.941015	0	0	0.761672	0	0	0	0	4.30517	1.15115	11.557	5.94141	4.03199	1.00826	0	0	0
Rsa1.0_00015.1_g00061.1	0	0	0	0	0	0	0	0	0	0	0	0	0	0	0	0	0	0	0	1.07402	0	0	0	0	0	0	0	0	0	0
Rsa1.0_00015.1_g00062.1	0	1.00292	6.05166	0.857358	0.903883	6.1284	2.1035	1.12272	0	3.00828	1.8365	1.14471	2.1352	2.82305	2.91036	1.00828	0.761672	1.71293	1.05965	0	0.95717	1.07629	4.60462	1.28411	1.18828	0	4.03305	0	1.02246	2.2794
Rsa1.0_00015.1_g00063.1	0	0	0	0	0	0	0	0	0	0	0	0	0	0	0	0	0	0	0	0	0	0	0	0	0	0	0	0	0	0
Rsa1.0_00015.1_g00064.1	778.382	703.048	622.313	661.023	684.239	597.956	712.036	720.787	689.475	806.218	805.306	684.536	725.969	665.298	710.128	746.129	688.552	662.046	570.09	603.602	639.39	723.269	757.459	693.421	570.376	588.67	627.139	577.475	562.353	590.364
Rsa1.0_00015.1_g00065.1	64.6993	76.2221	56.4822	124.317	89.4844	126.945	112.537	148.199	89.2132	173.728	210.279	171.706	143.059	150.562	151.339	75.6211	62.4571	49.6749	50.863	45.109	36.3725	40.8991	54.1042	34.6711	121.205	108.864	105.868	47.5941	55.2128	60.4041
Rsa1.0_00015.1_g00066.1	33.8427	10.0292	11.0947	53.1562	37.0592	35.8949	9.46577	5.6136	12.1154	24.0662	12.8555	26.3283	69.3941	57.4019	75.6694	4.03313	14.4718	10.2776	1.05965	8.5922	9.5717	2.15259	1.15115	10.2729	87.9329	77.6158	46.3801	80.3812	78.7294	56.985
Rsa1.0_00015.1_g00067.1	56.7363	36.1052	83.7147	182.617	193.431	178.599	42.0701	49.3997	37.4475	127.1	101.926	161.404	120.639	122.332	111.564	157.292	156.143	136.178	185.438	204.065	204.834	131.308	101.302	102.729	219.832	183.455	241.983	261.239	261.75	278.087
Rsa1.0_00015.1_g00068.1	45.7872	22.0643	52.4477	60.015	47.9058	49.0272	86.2437	55.0133	24.2307	57.1572	44.9943	49.2225	44.8393	31.0535	40.7451	41.3396	43.4153	24.8374	42.3858	47.2571	33.501	35.5177	56.4065	62.9216	33.2719	33.2639	29.2396	21.1529	19.4267	22.794
Rsa1.0_00015.1_g00069.1	0	0	0	0	0	0	0	0	0	0	0.91825	1.14471	0	0	0	1.00828	1.52334	0.856463	1.05965	1.07402	1.91434	0	1.15115	0	3.56485	2.01599	2.01652	1.05765	0	0
Rsa1.0_00015.1_g00070.1	242.871	287.839	235.006	239.203	244.048	246.011	125.159	116.763	131.066	249.687	251.601	249.547	243.413	232.431	257.082	433.561	436.438	386.265	290.343	245.952	261.308	101.172	133.534	104.013	291.129	296.351	329.702	384.983	386.49	443.343
Rsa1.0_00015.1_g00071.1	1786.69	1939.65	1900.22	2122.82	2225.36	2104.67	2745.07	2807.92	2928.61	2653.3	2634.46	2549.27	2327.37	2387.36	2276.87	2049.84	2039.76	2120.6	2481.69	2440.18	2352.72	3088.96	3093.15	3165.34	2632.05	2673.21	2659.8	2528.83	2582.73	2396.79
Rsa1.0_00015.1_g00072.1	0.995373	7.02045	9.07749	2.57207	4.51941	3.50194	1.05175	4.49088	4.40559	6.76862	5.5095	9.15768	6.40561	2.82305	2.91036	2.01656	7.61672	3.42585	3.17894	5.37012	4.78585	1.07629	1.15115	5.13645	7.1297	4.03199	5.04131	3.17294	3.06738	3.4191
Rsa1.0_00015.1_g00073.1	4.97687	2.00584	17.1464	9.43093	8.13494	8.75485	9.46577	5.6136	8.81118	9.7769	8.26425	19.4601	6.40561	3.76406	3.88048	3.02485	3.04669	1.71293	0	0	10.5289	1.07629	0	0	1.18828	0	0	1.05765	2.04492	1.1397
Rsa1.0_00015.1_g00074.1	1594.59	1689.92	1754.98	1572.39	1700.2	1774.61	730.968	692.719	762.167	1230.38	1222.19	1323.28	1262.97	1212.97	1295.11	2351.31	2311.67	2263.63	1920.08	1839.8	1830.11	994.495	989.992	946.392	1225.12	1208.59	1373.25	1934.44	1909.95	2094.77
Rsa1.0_00015.1_g00075.1	33.8427	53.1549	37.3186	89.1652	73.2145	95.4279	122.003	124.622	111.241	46.6283	64.2775	75.5508	61.9209	35.7586	76.6395	14.1159	6.85505	9.4211	5.29823	9.66622	5.74302	1.07629	1.15115	2.56823	40.4016	27.2159	35.2892	13.7494	15.3369	23.9337
Rsa1.0_00015.1_g00076.1	0	0	0	0	0	0	0	0	0	0	0	0	0	0	0	0	0	0	0	0	0	0	0	0	0	0	0	0	0	0
Rsa1.0_00015.1_g00077.1	0	0	0	0	0	0	0	0	0	0	0	0	0	0	0	0	0	0	0	0	0	0	0	0	0	0	0	0	0	0
Rsa1.0_00015.1_g00078.1	0	0	0	0	0	0	0	0	0	0	0	0	0	0	0	0	0	0	0	0	0	0	0	0	0	0	0	0	0	0
Rsa1.0_00015.1_g00079.1	0	0	0	0	0	0	0	0	0	0	0	0	0	0	1.94024	0	0	0	0	0	0	0	0	0	0	0	0	0	2.04492	0
Rsa1.0_00015.1_g00080.1	0	0	0	0	0	0	0	0	0	0	0	0	0	0	0	0	0	0	0	0	0	0	0	0	0	0	0	0	0	0
Rsa1.0_00015.1_g00081.1	31.8519	26.076	46.3961	31.7222	28.9242	34.1439	45.2253	42.6634	41.8531	45.8762	58.768	40.0648	28.8252	31.0535	47.5359	22.1822	23.6118	29.1197	24.3719	19.3324	24.8864	5.38147	1.15115	7.70468	23.7657	22.1759	31.2561	23.2682	12.2695	22.794
Rsa1.0_00015.1_g00082.1	3521.63	3699.78	4247.26	829.065	921.96	700.388	728.864	542.274	759.964	709.953	706.134	698.273	1126.32	1059.58	1159.29	3230.54	3255.39	4649.74	874.208	764.705	1131.38	585.504	503.054	667.739	583.447	492.911	577.734	487.575	431.478	492.35
Rsa1.0_00015.1_g00083.1	82.616	60.1753	121.033	101.168	131.063	135.7	198.781	163.917	261.031	122.587	127.637	173.996	294.658	324.65	258.052	0	0	0	1.05965	1.07402	0	0	0	0	1.18828	2.01599	1.00826	0	1.02246	0
Rsa1.0_00015.1_g00084.1	1.99075	1.00292	4.03444	2.57207	1.80777	1.75097	2.1035	6.73632	9.91257	0	2.75475	2.28942	1.0676	1.88203	2.91036	2.01656	0.761672	0.856463	3.17894	2.14805	0.95717	3.22888	1.15115	2.56823	0	0	0	1.05765	0	2.2794
Rsa1.0_00015.1_g00085.1	1.99075	2.00584	1.00861	0	1.80777	0	1.05175	1.12272	0	0	0.91825	3.43413	0	0	1.94024	0	1.52334	0	0	3.22207	0	0	0	0	0	0	0	0	0	0
Rsa1.0_00015.1_g00086.1	0	0	0	0	0	0	0	0	0	0	0	0	2.1352	0	0	0	0	0	4.23858	4.2961	6.70019	0	0	0	0	0	0	0	0	0
Rsa1.0_00015.1_g00087.1	0	0	0	0	0	0	0	0	0	0	0	0	0	0	0	0	0	0	0	0	0	0	0	0	0	0	0	0	0	0
Rsa1.0_00015.1_g00088.1	0	0	0	0	0	0	0	0	0	0	0	0	0	0	0	0	0	0	0	0	0	0	0	0	0	0	0	0	0	0
Rsa1.0_00015.1_g00089.1	99.5373	86.2513	102.878	125.174	135.582	100.681	134.624	124.622	134.37	103.786	127.637	101.879	104.625	114.804	128.056	68.5632	63.2188	82.2205	87.9506	77.3298	74.6593	72.1117	77.1273	78.3309	116.452	71.5678	87.7188	58.1706	76.6845	92.3157
Rsa1.0_00015.1_g00090.1	448.913	433.262	441.771	611.296	583.908	558.56	790.918	724.155	811.73	727.251	723.581	695.983	793.228	795.158	757.664	308.534	323.711	284.346	413.262	395.241	389.568	505.858	471.973	565.01	579.882	668.302	538.412	590.167	575.645	613.158
Rsa1.0_00015.1_g00091.1	1065.05	1332.88	1126.62	995.392	986.136	1026.94	1114.86	1192.33	1166.38	1143.14	1048.64	1198.51	787.89	851.619	852.736	1408.57	1377.86	1298.4	1028.92	1071.88	1047.14	1462.68	1409.01	1352.17	1206.11	1212.62	1160.51	1206.78	1151.29	1126.02
Rsa1.0_00015.1_g00092.1	9.95373	17.0497	16.1378	35.1517	47.9058	30.642	2.1035	0	12.1154	18.8017	7.346	14.8812	6.40561	10.3512	8.73109	34.2816	51.7937	69.3735	19.0736	34.3688	20.1006	5.38147	5.75577	6.42057	16.636	10.08	13.1074	16.9223	33.7412	17.0955
Rsa1.0_00015.1_g00093.1	17.9167	11.0321	6.05166	4.28679	0.903883	0.875485	22.0868	26.9453	20.9265	24.0662	24.7928	20.6048	30.9605	28.2305	12.6116	3.02485	1.52334	6.85171	2.11929	1.07402	2.87151	2.15259	11.5115	5.13645	9.50626	5.03999	1.00826	2.11529	3.06738	2.2794
Rsa1.0_00015.1_g00094.1	9.95373	5.01461	3.02583	0.857358	3.61553	1.75097	17.8798	19.0863	14.3182	9.02483	7.346	6.86826	6.40561	11.2922	13.5817	1.00828	0.761672	0.856463	0	3.22207	0	3.22888	3.45346	0	0	3.02399	0	3.17294	4.08984	0
Rsa1.0_00015.1_g00095.1	175.186	174.508	222.903	174.901	177.161	162.84	161.97	117.886	185.035	94.0086	112.027	95.0109	101.422	97.8656	105.743	116.961	137.101	118.192	131.396	144.993	165.59	78.5694	85.1854	88.6038	202.008	200.591	151.239	160.762	138.032	104.852
Rsa1.0_00015.1_g00096.1	280.695	253.739	367.134	247.776	291.05	307.295	278.714	229.035	296.276	251.191	256.192	286.177	248.751	213.61	221.188	104.861	108.157	151.594	135.635	167.548	136.875	270.15	271.672	332.585	144.97	114.912	158.297	157.589	151.324	180.073
Rsa1.0_00015.1_g00097.1	0	0	0	0	0	0	0	0	0	0	0	0	0	0	0	0	0	0	0	0	0	0	0	0	0	0	0	0	0	0
Rsa1.0_00015.1_g00098.1	0	0	0	0	0	0	0	0	0	0	0	0	0	0	0	0	0	0	0	0	0	0	0	0	0	0	0	0	0	0
Rsa1.0_00015.1_g00099.1	0	0	0	0	0	0	0	0	0	0	0	0	0	0	0	0	0.761672	0	0	0	0	0	0	0	0	0	0	0	0	0
Rsa1.0_00016.1_g00001.1	13.9352	27.0789	33.2841	21.4339	10.8466	22.7626	10.5175	20.209	2.20279	13.5372	19.2833	10.3024	6.40561	6.58711	10.6713	40.3313	27.4202	50.5313	23.3122	21.4805	47.8585	10.7629	16.1162	10.2729	24.9539	16.128	67.5536	2.11529	5.1123	7.9779
Rsa1.0_00016.1_g00002.1	1382.57	1416.13	1395.92	1232.02	1319.67	1169.65	2269.68	2530.61	2277.69	1679.37	1713.46	1781.17	1704.96	1842.51	1585.18	1253.29	1274.28	1142.52	1206.94	1105.17	1125.63	2356.01	2282.74	2113.65	1953.54	2116.79	1844.11	2439.99	2348.59	2226.97
Rsa1.0_00016.1_g00003.1	106.505	79.2308	85.7319	151.752	155.468	133.074	254.524	289.662	257.727	178.992	214.871	176.285	214.588	247.487	225.068	92.7619	82.2606	93.3545	199.213	201.917	199.091	295.981	253.254	282.505	257.857	244.943	258.115	257.008	234.143	213.124
Rsa1.0_00016.1_g00004.1	528.543	585.706	630.382	655.021	604.698	638.229	831.936	882.459	839.265	633.242	607.882	581.513	469.745	506.266	421.032	534.389	514.129	483.902	673.935	660.525	696.82	1064.45	1057.91	1083.79	445.606	505.007	516.23	515.074	572.577	544.776
Rsa1.0_00016.1_g00005.1	849.053	894.606	983.395	728.754	729.433	815.077	932.904	941.963	1041.92	842.317	793.368	784.126	739.848	852.56	673.264	1059.7	1067.1	890.722	966.397	905.403	939.941	1797.41	1633.49	1686.04	1049.25	1033.2	1032.46	1066.11	1052.11	892.385
Rsa1.0_00016.1_g00006.1	0	0	0	0	0	0	0	0	0	0	0	0	0	0	0	0	0	0	0	0	0	0	0	0	0	0	0	0	0	0
Rsa1.0_00016.1_g00007.1	0	0	0	0	0	0	0	0	0	0	0	0	0	0	0	0	0	0	0	0	0	0	0	0	0	0	0	0	0	0
Rsa1.0_00016.1_g00008.1	0	0	0	0	0	0	0	0	0	0	0	0	0	0	0	0	0.761672	0	0	0	0	0	0	0	0	0	0	0	0	0
Rsa1.0_00016.1_g00009.1	123.426	121.354	145.24	136.32	112.985	106.809	73.6227	61.7496	77.0978	157.934	173.549	194.601	211.385	203.259	239.62	102.845	115.012	107.914	69.9367	61.2194	106.246	38.7466	34.5346	26.9664	131.899	103.824	99.818	94.1306	90.9989	92.3157
Rsa1.0_00016.1_g00010.1	1195.44	1222.56	1133.68	1009.11	959.02	894.746	1288.4	1352.88	1232.46	1686.89	1662.95	1633.5	1743.39	1737.11	1615.25	1294.63	1430.42	1211.04	843.478	868.886	907.397	843.814	856.458	856.504	1530.51	1561.39	1327.88	1261.77	1252.51	1196.68
Rsa1.0_00016.1_g00011.1	462.848	443.291	371.169	486.122	527.868	492.023	351.285	376.111	378.881	554.275	535.34	461.318	518.854	455.451	476.329	441.628	426.536	471.911	420.68	410.277	384.782	339.032	332.683	321.028	541.857	518.111	495.057	509.786	482.601	479.814
Rsa1.0_00016.1_g00012.1	886.877	940.741	1002.56	806.774	807.167	923.637	966.56	1039.64	940.593	605.415	606.963	629.59	772.944	701.056	769.306	1086.93	1060.25	1042.32	969.576	974.14	989.714	1240.97	1176.48	1104.34	938.743	949.533	954.824	1024.86	984.628	1037.13
Rsa1.0_00016.1_g00013.1	377.246	372.084	315.695	471.547	438.383	384.338	246.11	259.348	216.975	469.291	475.654	353.715	360.849	365.114	332.751	348.866	345.799	336.59	283.985	278.172	280.451	198.038	184.185	151.525	351.732	313.487	260.132	304.602	320.03	299.741
Rsa1.0_00016.1_g00014.1	3.98149	5.01461	1.00861	4.28679	9.03883	2.62646	1.05175	0	2.20279	0	0	0	1.0676	0	0	0	0	0	4.23858	1.07402	1.91434	0	0	0	0	1.008	0	0	0	0
Rsa1.0_00016.1_g00015.1	246.853	192.561	208.782	279.499	221.451	267.898	977.078	843.163	857.988	379.043	354.445	368.597	219.926	218.316	272.604	277.278	253.637	293.767	344.385	400.611	390.526	1795.26	1862.57	1802.9	405.204	392.111	419.437	319.409	283.221	368.123
Rsa1.0_00016.1_g00016.1	0.995373	0	2.01722	1.71472	5.4233	3.50194	13.6728	14.5954	13.2168	1.50414	2.75475	2.28942	2.1352	0.941015	1.94024	7.05797	3.04669	0	29.6701	46.1831	38.2868	186.199	185.336	208.026	33.2719	23.1839	44.3635	20.0953	18.4043	3.4191
Rsa1.0_00016.1_g00017.1	151.297	126.368	150.283	193.763	187.104	165.467	286.077	225.667	261.031	187.265	168.958	165.983	152.667	125.155	139.697	126.035	164.521	164.441	167.424	151.437	196.22	203.419	207.208	220.868	167.548	163.296	155.272	135.379	139.054	140.183
Rsa1.0_00016.1_g00018.1	289.654	327.955	340.91	136.32	128.351	133.949	652.086	617.496	822.744	163.951	246.091	210.627	144.126	103.512	181.413	323.659	305.431	316.035	103.845	114.921	101.46	523.079	565.217	572.715	102.192	80.6398	123.008	131.148	119.628	117.389
Rsa1.0_00016.1_g00019.1	281.691	311.909	280.394	246.062	277.492	291.537	270.3	273.944	286.363	360.241	384.747	406.372	299.996	358.527	418.122	483.975	431.868	435.94	368.757	326.503	334.052	359.482	300.451	336.438	465.807	467.711	461.784	445.269	481.578	427.387
Rsa1.0_00016.1_g00020.1	21.8982	10.0292	25.2153	43.7252	50.6174	29.7665	105.175	116.763	153.094	112.81	84.479	114.471	38.4337	29.1715	32.014	111.919	89.1156	95.9239	48.7437	35.4428	29.6723	72.1117	85.1854	48.7963	61.7907	71.5678	66.5453	114.226	82.8192	78.6393
Rsa1.0_00016.1_g00021.1	0	0	0	0	0	0	0	0	0	0.752069	0	1.14471	0	0	2.91036	0	0	0	0	0	0	0	0	0	0	0	0	0	0	0
Rsa1.0_00016.1_g00022.1	1.99075	1.00292	4.03444	0	3.61553	2.62646	0	7.85905	0	6.76862	1.8365	2.28942	4.27041	8.46914	4.8506	12.0994	11.4251	12.8469	5.29823	8.5922	9.5717	7.53405	4.60462	7.70468	48.7196	35.2799	24.1983	81.4388	84.8641	87.7569
Rsa1.0_00016.1_g00023.1	13.9352	13.038	31.2669	6.0015	2.71165	6.1284	4.20701	5.6136	2.20279	1.50414	1.8365	0	1.0676	2.82305	3.88048	15.1242	19.8035	17.9857	2.11929	1.07402	2.87151	3.22888	2.30231	2.56823	13.0711	5.03999	16.1322	1.05765	4.08984	2.2794
Rsa1.0_00016.1_g00024.1	19.9075	22.0643	21.1808	17.1472	15.366	18.3852	45.2253	47.1543	49.5629	18.0497	26.6293	34.3413	30.9605	31.9945	49.4762	5.04141	3.04669	2.56939	19.0736	12.8883	8.61453	19.3733	20.7208	12.8411	32.0836	33.2639	36.2974	21.1529	29.6513	11.397
Rsa1.0_00016.1_g00025.1	623.104	638.861	696.95	514.415	551.368	557.684	596.343	564.729	578.233	464.026	434.332	464.752	472.948	544.848	525.805	562.621	548.404	546.424	585.984	603.602	666.191	669.454	617.018	685.717	476.501	495.935	503.123	541.515	506.117	518.563
Rsa1.0_00016.1_g00026.1	50.764	37.1081	25.2153	42.8679	48.8097	55.1556	54.6911	71.8541	38.5489	52.6448	64.2775	46.9331	91.8138	76.2222	92.1615	39.323	63.9805	55.6701	49.8034	38.6649	37.3296	21.5259	20.7208	25.6823	35.6485	40.3199	48.3966	41.2482	50.1005	49.0071
Rsa1.0_00016.1_g00027.1	57.7316	37.1081	86.7405	79.7343	72.3106	74.4162	70.4674	77.4677	71.5908	83.4796	67.0323	74.4061	120.639	121.391	140.668	76.6294	65.5038	74.5123	110.203	114.921	97.6314	103.324	94.3946	80.8991	106.945	110.88	133.091	129.033	134.965	148.161
Rsa1.0_00016.1_g00028.1	731.599	658.92	729.225	723.61	765.589	767.801	357.596	392.952	329.318	565.556	552.787	614.709	515.652	487.446	517.074	991.141	1009.98	1027.76	777.78	747.521	812.638	408.991	452.403	396.791	595.33	671.326	630.164	712.854	730.036	710.033
Rsa1.0_00016.1_g00029.1	80.6252	75.2191	83.7147	107.17	94.9077	115.564	88.3472	105.536	88.1118	112.058	110.19	152.246	99.287	95.0426	106.713	81.6708	89.1156	91.6416	87.9506	100.958	86.1453	88.2561	61.0112	84.7515	121.205	124.992	119.983	132.206	104.291	105.992
Rsa1.0_00016.1_g00030.1	147.315	124.362	190.627	156.896	159.083	152.334	218.764	194.231	224.685	123.339	123.046	172.851	119.571	142.093	141.638	166.367	125.676	149.025	98.5471	119.217	102.417	166.825	172.673	183.628	108.134	96.7677	116.958	101.534	110.426	92.3157
Rsa1.0_00016.1_g00031.1	475.788	499.455	510.357	418.391	433.864	533.17	608.965	608.515	636.607	397.844	427.905	422.398	419.568	435.69	393.869	600.936	576.586	555.845	476.841	471.497	502.514	499.4	583.635	505.941	427.782	441.503	440.611	481.229	456.017	537.938
Rsa1.0_00016.1_g00032.1	587.27	542.581	558.77	776.766	765.589	686.38	575.308	533.292	526.468	802.457	812.652	886.005	877.569	910.903	983.703	643.284	630.665	643.204	504.392	511.236	468.056	434.823	417.869	453.292	836.551	821.518	887.271	901.115	853.754	820.584
Rsa1.0_00016.1_g00033.1	147.315	157.459	132.128	84.0211	105.754	126.945	72.5709	57.2588	62.7796	90.2483	98.2528	113.326	71.5293	48.9328	56.267	126.035	123.391	137.034	94.3085	78.4038	59.3446	64.5776	47.1973	50.0804	58.2259	57.4558	48.3966	69.8047	71.5722	69.5217
Rsa1.0_00016.1_g00034.1	1782.71	1743.08	2033.36	1511.52	1572.76	1565.37	2240.23	2206.15	2448.41	1666.58	1774.98	2053.61	1663.32	1665.6	1788.9	1753.4	1716.05	1816.56	1803.52	1875.25	1895.2	2989.94	2789.25	3351.54	2014.14	2118.81	2151.63	2371.24	2199.31	2526.71
Rsa1.0_00016.1_g00035.1	5608.93	5295.43	5846.91	4069.88	4683.92	4478.11	3100.57	3180.67	2840.5	4989.22	5402.07	5767.05	5607.04	5456.95	6116.61	5994.24	6083.48	6026.93	4947.49	4616.16	4794.47	1106.43	1198.35	1042.7	4726.99	4821.25	4754.97	5998.97	5212.5	6296.84
Rsa1.0_00016.1_g00036.1	378.242	366.066	407.479	505.841	446.518	461.381	571.101	543.397	563.915	409.878	475.654	465.897	459.069	439.454	473.419	346.849	386.929	366.566	490.616	448.942	442.213	278.76	263.614	351.847	430.158	415.295	439.602	427.289	387.512	451.321
Rsa1.0_00016.1_g00037.1	1444.29	1466.27	1125.61	1732.72	1675.8	1515.46	1499.8	1673.98	1496.8	1742.54	1863.13	1475.53	1961.18	2011.89	1833.53	1440.83	1573.61	1336.94	1706.03	1617.48	1577.42	1412.1	1426.28	1221.19	1824.01	1928.3	1633.39	1751.46	1856.79	1743.74
Rsa1.0_00016.1_g00038.1	198.079	242.707	237.023	149.18	194.335	165.467	212.454	185.249	216.975	169.215	156.103	164.838	235.94	221.139	196.935	133.093	140.148	170.436	216.168	256.692	244.078	233.556	263.614	232.425	203.196	217.727	207.702	153.359	132.92	147.021
Rsa1.0_00016.1_g00039.1	89.5836	102.298	132.128	140.607	145.525	132.198	73.6227	67.3632	81.5034	126.348	131.31	168.272	77.9349	79.9863	150.369	171.408	180.516	192.704	113.382	110.625	119.646	108.706	113.964	78.3309	123.581	130.032	146.198	160.762	150.302	139.043
Rsa1.0_00016.1_g00040.1	41.8057	34.0993	32.2755	24.8634	23.501	21.8871	42.0701	33.6816	19.8251	12.7852	6.42775	11.4471	10.676	16.9383	5.82072	78.646	55.6021	31.6891	22.2526	17.1844	22.0149	53.8147	44.895	41.0916	8.31798	7.05598	14.1157	5.28823	8.17967	14.8161
Rsa1.0_00016.1_g00041.1	130.394	138.403	101.87	273.497	211.509	247.762	240.851	269.453	277.552	306.844	327.815	329.676	550.883	514.735	597.594	27.2236	28.9435	17.9857	150.47	119.217	113.903	111.935	84.0342	91.1721	351.732	353.807	330.71	331.043	356.838	387.498
Rsa1.0_00016.1_g00042.1	0	0	0	0	0	0	0	0	0	0.752069	0	0	0	0	0.970121	0	0	0	0	0	0	0	0	0	0	0	0	0	0	0
Rsa1.0_00016.1_g00043.1	9.95373	3.00877	5.04305	4.28679	2.71165	5.25291	5.25876	4.49088	2.20279	6.01655	1.8365	1.14471	0	0.941015	3.88048	51.4224	33.5136	52.2443	2.11929	6.44415	2.87151	27.9836	28.7788	10.2729	5.94141	12.096	9.07436	40.1906	28.6289	12.5367
Rsa1.0_00016.1_g00044.1	2076.35	2011.86	1727.75	1619.55	1505.87	1494.45	573.205	664.651	496.73	1345.45	1290.14	1229.42	1312.08	1356	1262.13	2724.38	2772.49	2729.55	2113.99	2192.08	2023.46	921.307	932.435	826.969	1627.95	1680.33	1602.13	1555.8	1557.21	1479.33
Rsa1.0_00016.1_g00045.1	6.96761	8.02338	7.06027	16.2898	11.7505	9.63034	9.46577	7.85905	6.60838	14.2893	7.346	3.43413	21.352	21.6434	18.4323	2.01656	2.28502	0	0	1.07402	0	2.15259	1.15115	1.28411	1.18828	1.008	2.01652	0	1.02246	1.1397
Rsa1.0_00016.1_g00046.1	0	3.00877	1.00861	1.71472	0	2.62646	2.1035	2.24544	1.1014	0.752069	0.91825	3.43413	1.0676	5.64609	0.970121	0	0	0	0	0	0	0	0	0	0	0	0	0	0	0
Rsa1.0_00016.1_g00047.1	2880.61	2532.38	2524.55	3173.08	3085.86	3210.4	4956.91	5120.73	5646.86	3109.8	3220.3	3629.87	3285.01	3389.54	3102.45	2343.25	2159.34	2155.72	2414.93	2618.47	2391.97	3747.65	3521.38	3978.18	2584.51	2504.87	2523.68	2865.17	2847.55	2956.38
Rsa1.0_00016.1_g00048.1	195.093	169.494	188.61	202.336	212.412	196.109	73.6227	86.4495	68.2866	164.703	150.593	147.668	234.872	247.487	217.307	129.06	119.583	111.34	138.814	100.958	133.047	34.4414	56.4065	44.944	114.075	79.6318	109.901	79.3235	77.7069	68.382
Rsa1.0_00016.1_g00049.1	240.88	205.599	199.705	214.339	252.183	215.369	151.452	168.408	198.251	245.174	309.45	248.402	285.05	262.543	252.231	204.681	237.642	256.082	200.273	197.621	196.22	129.155	104.755	133.548	222.209	193.535	235.933	226.336	250.503	183.492
Rsa1.0_00016.1_g00050.1	0	0	0	0	0	0	0	0	0	0	0	0	0	0	0	0	0	0	0	0	0	0	0	0	0	0	0	0	0	0
Rsa1.0_00016.1_g00051.1	0	0	0	0	0	0	0	0	0	0	0	0	0	0	0	0	0	0	0	0	0	0	0	0	0	0	0	0	0	0
Rsa1.0_00016.1_g00052.1	433.983	371.081	401.427	460.401	464.596	591.828	623.689	500.733	560.611	398.596	353.526	421.253	957.639	944.779	837.214	331.725	331.327	423.949	714.202	699.19	767.651	445.585	443.194	419.905	1004.1	1084.6	973.981	793.235	820.012	647.349
Rsa1.0_00016.1_g00053.1	365.302	371.081	489.176	465.545	455.557	505.155	767.779	664.651	875.611	355.729	351.69	475.055	527.395	539.202	491.851	204.681	165.283	198.699	247.957	265.284	274.708	557.52	490.392	520.066	245.975	262.079	253.074	262.296	235.166	243.896
Rsa1.0_00016.1_g00054.1	0	0	1.00861	0	0	0	0	0	4.40559	0	0.91825	0	0	0	0.970121	0	0	0	0	1.07402	0	0	0	0	0	0	0	0	0	0
Rsa1.0_00016.1_g00055.1	506.645	513.496	404.453	406.388	393.189	382.587	611.068	684.86	590.349	575.333	561.051	538.014	628.817	646.478	562.67	590.853	604.006	593.529	577.507	590.714	539.844	863.187	897.9	805.139	608.401	604.798	594.875	651.51	705.497	712.312
Rsa1.0_00016.1_g00056.1	0	0	0	0	0	0	0	0	0	0	0	0	0	0	0	0	0	0	0	0	0	0	0	0	0	0	0	0	0	0
Rsa1.0_00016.1_g00057.1	0	2.00584	2.01722	5.14415	2.71165	1.75097	6.31051	1.12272	7.70978	0.752069	4.59125	1.14471	1.0676	3.76406	0	0	0	0	0	0	0	1.07629	0	0	0	0	2.01652	0	0	0
Rsa1.0_00016.1_g00058.1	496.691	479.397	444.797	396.957	455.557	456.128	560.584	562.483	537.482	530.961	537.176	463.607	560.491	511.912	475.359	538.423	622.286	535.289	638.967	587.491	578.131	682.37	625.077	726.808	590.576	536.254	529.338	554.207	536.791	563.012
Rsa1.0_00016.1_g00059.1	746.53	776.262	630.382	856.5	843.323	752.917	941.318	943.085	907.551	891.202	862.237	788.705	883.974	823.388	815.872	729.996	718.257	760.539	936.727	879.626	824.124	1009.56	902.505	1006.74	766.442	889.053	898.362	753.045	841.484	819.444
Rsa1.0_00016.1_g00060.1	630.071	625.823	628.364	538.421	537.81	586.575	425.96	422.143	519.859	388.068	382.91	412.095	324.551	311.476	341.483	711.847	727.397	801.65	631.549	605.75	620.246	543.528	562.914	630.5	507.397	498.959	508.164	508.728	496.915	566.431
Rsa1.0_00016.1_g00061.1	133.38	161.47	142.214	149.18	180.777	170.72	173.539	162.795	241.206	159.439	151.511	123.629	181.492	181.616	173.652	135.11	140.148	133.608	169.543	155.734	184.734	187.275	174.975	183.628	191.314	156.24	147.206	176.627	167.683	174.374
Rsa1.0_00016.1_g00062.1	0	0	0	6.0015	0.903883	1.75097	0	0	0	0.752069	0	0	0	0	0	1.00828	1.52334	1.71293	6.35788	11.8143	6.70019	0	1.15115	0	0	1.008	0	0	0	0
Rsa1.0_00016.1_g00063.1	72.6622	83.2425	79.6802	74.5901	115.697	75.2917	41.0183	34.8043	42.9545	53.3969	60.6045	61.8143	102.49	86.5734	99.9224	107.886	118.821	131.039	83.7121	84.8479	71.7878	58.1198	48.3485	56.501	81.9915	83.6638	91.7519	101.534	87.9315	92.3157
Rsa1.0_00016.1_g00064.1	179.167	178.52	165.412	237.488	237.721	198.735	169.332	222.299	172.919	248.935	296.595	319.374	243.413	254.074	259.992	183.507	188.133	167.01	241.599	245.952	200.049	139.918	139.29	116.854	243.598	243.935	202.661	296.141	319.007	316.837
Rsa1.0_00016.1_g00065.1	1194.45	1232.59	1227.48	1174.58	1188.61	1293.09	986.544	1034.03	1152.06	1218.35	1197.4	1538.49	1335.57	1295.78	1553.16	1398.49	1423.57	1569.9	1477.15	1382.27	1415.65	1912.57	1793.5	2127.78	1650.52	1705.53	1730.18	1610.8	1561.3	1617.23
Rsa1.0_00016.1_g00066.1	188.126	198.579	237.023	203.194	213.316	196.109	317.629	310.994	377.779	236.15	228.644	279.309	199.642	226.785	156.189	139.143	140.148	132.752	164.245	161.104	171.333	489.713	452.403	493.1	174.678	189.503	182.495	213.645	195.29	231.359
Rsa1.0_00016.1_g00067.1	191.112	213.622	236.015	79.7343	101.235	123.443	155.659	187.494	131.066	40.6117	45.9125	54.9461	53.3801	60.225	57.2371	110.911	103.587	131.895	599.76	723.893	645.133	979.427	1018.77	1038.85	457.489	503.999	606.974	409.309	365.018	355.586
Rsa1.0_00016.1_g00068.1	82.616	91.2659	70.6027	75.4475	67.7912	67.4124	58.8981	66.2405	38.5489	50.3886	36.73	44.6437	87.5433	62.107	113.504	113.936	68.5505	71.9429	156.828	153.586	119.646	150.681	177.278	161.798	123.581	115.92	108.892	44.4212	53.1679	53.5659
Rsa1.0_00016.1_g00069.1	268.751	261.763	193.653	216.911	225.067	225	183.005	202.09	186.136	183.505	193.751	215.205	227.399	225.844	216.337	411.379	412.065	365.71	229.943	252.396	200.049	191.58	170.371	164.367	259.046	230.831	236.942	316.236	314.917	279.226
Rsa1.0_00016.1_g00070.1	0	1.00292	4.03444	0	0.903883	0	0	0	0	0	0	0	0	0	0	1.00828	2.28502	1.71293	0	1.07402	0	1.07629	0	0	0	0	1.00826	0	3.06738	0
Rsa1.0_00016.1_g00071.1	1733.94	1551.52	1396.93	1999.36	1802.34	1947.95	2124.54	2108.47	2576.17	1500.38	1742.84	1807.5	3207.08	3260.62	3799.96	1559.81	1563.71	1764.31	3307.16	3532.47	3218.01	3566.84	3164.52	3664.86	5134.57	5277.87	4952.58	3985.21	3571.45	4546.26
Rsa1.0_00016.1_g00072.1	9.95373	10.0292	8.06888	1.71472	2.71165	5.25291	3.15526	0	2.20279	2.25621	0.91825	0	2.1352	2.82305	0.970121	3.02485	1.52334	2.56939	3.17894	3.22207	3.82868	1.07629	0	2.56823	0	0	1.00826	0	0	1.1397
Rsa1.0_00016.1_g00073.1	897.827	922.688	924.896	841.068	797.225	911.38	2693.54	2593.48	2855.92	164.703	158.857	139.655	147.329	166.56	130.966	713.864	738.822	668.898	703.605	794.778	819.338	1561.7	1542.55	1466.46	190.125	193.535	175.438	169.223	166.661	134.485
Rsa1.0_00016.1_g00074.1	172.2	155.453	222.903	185.189	165.411	167.218	590.033	672.51	707.097	125.595	141.411	119.05	139.856	123.273	127.086	202.665	182.04	212.403	129.277	121.365	120.603	774.931	666.518	830.821	121.205	106.848	92.7601	95.1882	117.583	118.529
Rsa1.0_00016.1_g00075.1	1072.02	1253.65	1257.74	293.216	317.263	357.198	171.436	150.445	186.136	117.323	145.084	151.102	114.233	94.1015	139.697	1089.95	1013.02	1300.11	493.795	447.868	582.917	835.204	1021.07	846.231	84.3681	87.6958	100.826	80.3812	72.5946	70.6614
Rsa1.0_00016.1_g00076.1	1471.16	1526.45	1261.77	1574.11	1563.72	1354.38	909.766	852.145	710.401	1780.15	1743.76	1626.63	1661.19	1748.41	1484.28	1804.82	1821.16	1857.67	1724.04	1827.99	1642.5	1065.53	1065.97	946.392	1934.52	1838.59	1756.39	1955.59	1941.65	1852.01
Rsa1.0_00016.1_g00077.1	174.19	224.655	190.627	224.628	191.623	212.743	300.801	287.417	292.972	272.249	242.418	231.231	261.562	232.431	298.797	207.706	183.563	204.695	233.122	250.248	216.32	357.329	332.683	324.881	242.41	240.911	261.14	309.891	296.513	306.579
Rsa1.0_00016.1_g00078.1	122.431	158.462	148.266	139.749	110.274	161.965	148.297	131.358	157.5	129.356	118.454	144.233	123.842	95.9836	83.4304	114.944	128.723	148.168	122.919	73.0337	128.261	88.2561	67.9181	71.9104	87.9329	76.6078	87.7188	87.7847	104.291	82.0584
Rsa1.0_00016.1_g00079.1	1473.15	1400.08	1678.33	1244.03	1166.01	1171.4	1384.11	1478.62	1566.19	1546.25	1652.85	1607.17	1607.81	1561.14	1866.51	676.557	632.95	666.328	592.342	629.378	648.004	547.833	582.484	606.102	458.677	494.927	571.685	714.969	785.249	737.386
Rsa1.0_00016.1_g00080.1	420.047	401.169	559.779	137.177	189.815	151.459	222.971	254.858	245.612	167.711	125.8	167.128	95.0166	74.3402	97.9822	363.99	351.893	477.906	150.47	148.215	162.719	159.291	192.243	193.901	84.3681	73.5838	96.7932	97.3035	118.605	126.507
Rsa1.0_00016.1_g00081.1	4.97687	12.0351	11.0947	2.57207	2.71165	0	1.05175	4.49088	2.20279	5.26448	4.59125	3.43413	2.1352	2.82305	2.91036	3.02485	8.37839	5.99524	3.17894	1.07402	6.70019	2.15259	1.15115	5.13645	2.37657	1.008	1.00826	1.05765	6.13476	3.4191
Rsa1.0_00016.1_g00082.1	200.07	189.552	189.619	240.06	269.357	274.902	49.4324	49.3997	41.8531	124.091	125.8	132.786	146.261	98.8066	91.1914	303.493	325.996	312.609	188.617	184.732	175.162	129.155	141.592	150.241	78.4267	132.048	145.19	162.878	143.144	134.485
Rsa1.0_00016.1_g00083.1	882.896	931.714	782.682	1006.54	962.635	1012.94	720.45	709.56	783.093	1032.59	996.302	973.003	783.62	809.273	867.288	1072.81	1061.01	1031.18	1019.38	1064.36	1019.39	988.037	1001.5	997.756	874.576	902.157	924.577	877.847	885.45	839.959
Rsa1.0_00016.1_g00084.1	0	0	0	0	0	0	0	0	0	0	0	0	1.0676	0	0	0	0	0	0	0	0	0	0	0	1.18828	0	0	0	0	0
Rsa1.0_00016.1_g00085.1	0	0	0	0	0	0	0	0	0	0	0	0	0	0	0	0	0	0	0	0	0	0	0	0	0	0	0	0	0	0
Rsa1.0_00016.1_g00086.1	999.355	978.852	955.154	1002.25	999.694	1054.08	1401.99	1459.54	1577.2	1134.12	1128.53	1030.24	1205.32	1194.15	1184.52	892.33	917.815	955.813	1195.28	1118.06	1176.36	1682.25	1612.77	1548.64	1212.05	1223.71	1161.52	1140.14	1123.68	1127.16
Rsa1.0_00016.1_g00087.1	43.7964	32.0935	38.3272	126.889	160.891	152.334	17.8798	25.8226	14.3182	32.339	50.5038	41.2095	57.6505	54.5789	81.4901	76.6294	59.4104	55.6701	85.8313	79.4778	78.488	8.61035	10.3604	5.13645	51.0962	31.2479	35.2892	24.3259	23.5166	25.0734
Rsa1.0_00016.1_g00088.1	627.085	684.996	713.088	645.59	655.315	660.116	493.272	508.592	526.468	552.771	459.125	531.145	554.085	511.912	566.551	676.557	700.738	597.811	671.816	662.673	620.246	643.623	660.762	615.09	532.351	494.927	521.272	600.743	549.061	547.056
Rsa1.0_00016.1_g00089.1	0.995373	2.00584	0	1.71472	0	0.875485	2.1035	0	0	0	0	2.28942	0	3.76406	2.91036	0	0	0	1.05965	2.14805	0.95717	0	0	0	1.18828	0	1.00826	2.11529	0	1.1397
Rsa1.0_00016.1_g00090.1	2650.68	3060.92	2653.65	2572.93	2508.27	2694.74	3909.36	3807.15	4836.23	3522.69	3646.37	4269.77	4693.18	4601.57	4377.19	3540.08	3566.91	3451.55	4529.99	4711.75	4669.08	4770.13	4586.2	4657.48	4601.03	4624.69	4497.86	4899.02	4731.94	5347.47
Rsa1.0_00016.1_g00091.1	0	0	0	0	0	0	2.1035	0	8.81118	0	0	0	0	2.82305	7.76097	0	5.3317	2.56939	2.11929	0	0.95717	13.9918	6.90692	7.70468	4.75313	3.02399	8.0661	2.11529	1.02246	0
Rsa1.0_00016.1_g00092.1	0	0	0	0	0	0.875485	6.31051	4.49088	8.81118	0	0	0	3.20281	6.58711	2.91036	0	0	0	0	0	0	0	0	0	0	0	1.00826	0	0	0
Rsa1.0_00016.1_g00093.1	2.98612	0	1.00861	0	0	0	0	0	0	0	0	0	0	0	0	0	0	0	0	0	0	0	0	0	0	0	0	0	0	0
Rsa1.0_00016.1_g00094.1	1.99075	1.00292	2.01722	0	0	0	0	1.12272	0	0	1.8365	0	0	0	0.970121	0	0	0	0	0	0	0	0	0	0	0	0	0	0	0
Rsa1.0_00016.1_g00095.1	0.995373	1.00292	0	0	0	0.875485	4.20701	5.6136	0	0.752069	2.75475	2.28942	8.54081	15.9973	18.4323	0	0	0.856463	1.05965	1.07402	4.78585	4.30517	2.30231	0	0	0	0	1.05765	0	0
Rsa1.0_00016.1_g00096.1	0.995373	1.00292	0	0	0.903883	0	1.05175	1.12272	1.1014	1.50414	0	0	0	1.88203	1.94024	0	0.761672	0.856463	0	0	2.87151	0	0	0	0	0	0	0	0	0
Rsa1.0_00016.1_g00097.1	631.067	597.741	626.347	570.143	678.816	673.248	300.801	376.111	342.534	433.944	437.087	488.791	595.722	584.371	692.666	425.495	432.63	411.102	528.763	544.53	578.131	275.531	248.649	240.129	559.681	643.102	517.239	636.703	585.869	567.57
Rsa1.0_00016.1_g00098.1	0	3.00877	0	0	4.51941	5.25291	5.25876	2.24544	3.30419	1.50414	0.91825	0	1.0676	0.941015	0	0	1.52334	0	0	1.07402	0	7.53405	6.90692	2.56823	1.18828	1.008	3.02479	1.05765	0	0
Rsa1.0_00016.1_g00099.1	30.8566	22.0643	28.2411	10.2883	10.8466	14.8832	19.9833	21.3317	15.4196	12.0331	5.5095	5.72355	2.1352	5.64609	7.76097	22.1822	24.3735	17.1293	22.2526	25.7766	17.2291	44.128	49.4996	42.3757	21.3891	16.128	16.1322	9.51882	13.292	14.8161
Rsa1.0_00016.1_g00100.1	0.995373	0	2.01722	0	0	0	0	0	0	0	0	0	0	0	1.94024	1.00828	0	0	0	0	2.87151	0	1.15115	0	0	0	0	0	0	0
Rsa1.0_00016.1_g00101.1	203.056	190.555	166.421	248.634	272.069	242.509	226.127	258.226	182.832	240.662	244.255	249.547	301.064	336.884	306.558	195.607	213.268	209.833	264.912	294.283	280.451	354.101	309.66	332.585	226.962	296.351	247.024	225.279	163.593	206.286
Rsa1.0_00016.1_g00102.1	0	0	0	0	0	0	0	0	0	0	0	0	3.20281	0	0	0	0	0	0	0	0	3.22888	0	0	0	0	0	2.11529	0	0
Rsa1.0_00016.1_g00103.1	0	0	0	0	0	0.875485	0	0	0	0	0	0	0	0	0	0	0	0	0	0	0	0	0	0	0	0	0	0	0	0
Rsa1.0_00016.1_g00104.1	0	0	0	0.857358	0.903883	0	3.15526	1.12272	6.60838	2.25621	0	1.14471	0	0	0	2.01656	0.761672	0.856463	0	1.07402	0	1.07629	2.30231	1.28411	0	0	1.00826	0	0	0
Rsa1.0_00016.1_g00105.1	20.9028	15.0438	18.155	23.1487	27.1165	17.5097	5.25876	13.4726	8.81118	11.281	9.1825	17.1706	16.014	19.7613	22.3128	11.0911	10.6634	8.56463	3.17894	4.2961	4.78585	1.07629	2.30231	0	10.6945	10.08	9.07436	8.46117	10.2246	10.2573
Rsa1.0_00016.1_g00106.1	51.7594	50.1461	39.3358	67.7313	77.7339	86.673	53.6394	57.2588	49.5629	58.6614	59.6863	60.6696	55.5153	59.284	53.3566	42.3478	43.4153	44.5361	72.0559	54.7753	68.9163	89.3323	93.2435	87.3197	51.0962	35.2799	45.3718	25.3835	40.8984	51.2865
Rsa1.0_00016.1_g00107.1	2.98612	1.00292	2.01722	1.71472	2.71165	1.75097	0	3.36816	1.1014	8.27276	11.019	12.5918	8.54081	12.2332	4.8506	1.00828	1.52334	0	0	1.07402	1.91434	0	0	0	0	0	3.02479	2.11529	0	3.4191
Rsa1.0_00016.1_g00108.1	0	2.00584	1.00861	0.857358	1.80777	0	8.41402	7.85905	1.1014	1.50414	2.75475	6.86826	3.20281	1.88203	3.88048	34.2816	29.7052	26.5504	10.5965	13.9623	14.3576	13.9918	10.3604	24.3982	16.636	17.136	21.1735	6.34588	13.292	9.1176
Rsa1.0_00016.1_g00109.1	93.5651	37.1081	84.7233	55.7283	62.3679	65.6614	37.8631	41.5407	36.3461	52.6448	50.5038	58.3802	81.1377	56.4609	77.6097	134.102	118.059	106.201	117.621	134.253	118.689	67.8065	96.6969	91.1721	118.828	118.944	122	143.84	131.897	141.323
Rsa1.0_00016.1_g00110.1	592.247	610.779	610.209	432.108	447.422	425.486	314.474	405.302	320.507	318.877	247.928	309.072	213.52	232.431	254.172	540.439	515.652	541.285	351.803	325.429	344.581	320.735	346.497	394.223	332.719	394.127	402.297	680.067	602.229	462.718
Rsa1.0_00016.1_g00111.1	11.9445	9.0263	14.1205	9.43093	9.94271	12.2568	35.7596	57.2588	116.748	9.7769	3.673	18.3154	17.0816	15.9973	13.5817	1149.44	1160.03	1598.16	3078.27	2610.95	2811.21	2483.01	2460.02	2121.36	4572.51	4328.34	4329.48	1830.79	2026.51	2305.61
Rsa1.0_00016.1_g00112.1	2.98612	4.01169	10.0861	5.14415	0	1.75097	0	2.24544	0	0	0.91825	0	0	0	0.970121	0	0	0	1.05965	0	0	0	0	0	0	0	0	0	0	0
Rsa1.0_00016.1_g00113.1	0.995373	1.00292	0	0	0	0	1.05175	0	0	1.50414	1.8365	0	0	0	0	3.02485	3.04669	3.42585	0	0	0	0	1.15115	0	0	2.01599	1.00826	2.11529	11.2471	1.1397
Rsa1.0_00016.1_g00114.1	0	0	0	0	0	0	0	0	0	0	0	0	0	0	0	0	0	0	0	0	0	0	0	0	0	0	0	0	0	0
Rsa1.0_00016.1_g00115.1	35.8334	12.0351	44.3789	0	0	0	0	0	0	0	1.8365	1.14471	2.1352	3.76406	0.970121	0	0	0	2.11929	0	1.91434	0	0	0	0	1.008	2.01652	0	1.02246	0
Rsa1.0_00016.1_g00116.1	0	1.00292	0	0.857358	0	0	2.1035	1.12272	0	0	0.91825	0	0	0	1.94024	0	3.80836	7.70817	1.05965	1.07402	1.91434	0	1.15115	0	5.94141	4.03199	0	2.11529	4.08984	6.8382
Rsa1.0_00016.1_g00117.1	1011.3	939.738	1177.05	623.299	647.18	619.844	209.299	221.176	196.049	499.374	426.986	592.96	418.5	481.8	472.449	1982.28	1930.08	2107.76	1449.6	1361.86	1476.91	500.476	543.345	453.292	825.856	825.55	905.42	992.073	927.371	831.981
Rsa1.0_00016.1_g00118.1	0	0	0	0	0.903883	0	0	0	1.1014	0	0.91825	0	0	0	0	0	0	0	0	1.07402	0	0	0	0	1.18828	0	0	0	1.02246	0
Rsa1.0_00016.1_g00119.1	122.431	125.365	125.068	72.8754	84.0611	77.9182	33.6561	50.5224	40.7517	82.7276	76.2148	59.5249	82.2053	101.63	80.52	88.7288	109.681	88.2157	135.635	110.625	117.732	125.926	158.859	151.525	125.958	86.6878	109.901	93.0729	90.9989	109.411
Rsa1.0_00016.1_g00120.1	267.755	239.698	193.653	368.664	296.474	300.291	336.561	325.589	279.755	257.96	252.519	214.061	341.633	382.052	315.289	327.692	348.084	313.466	512.869	525.198	466.142	636.089	638.89	527.771	486.008	528.191	515.222	535.169	551.106	476.394
Rsa1.0_00016.1_g00121.1	235.903	33.0964	331.833	327.511	254.895	195.233	1.05175	1.12272	2.20279	88.7441	177.222	251.836	164.411	235.254	189.174	1381.35	1372.53	1457.7	1411.45	1406.97	1396.51	669.454	692.995	711.399	1092.03	1053.36	1176.64	1245.91	1318.97	1269.63
Rsa1.0_00016.1_g00122.1	2952.28	2801.16	3492.82	3017.04	3290.13	3116.73	2009.9	1855.86	2198.39	2566.81	2709.76	2984.26	2360.47	2528.51	2742.53	3522.94	3622.51	3568.03	3540.28	3486.28	3356.8	2992.1	2929.69	3153.78	3099.04	2971.58	3038.9	3588.6	3517.26	3781.52
Rsa1.0_00016.1_g00123.1	1828.5	1778.18	1928.46	2002.79	2044.58	2143.19	1735.39	1685.2	1837.13	1771.87	1727.23	2076.5	1629.16	1626.07	1682.19	2098.23	2180.67	2231.94	2548.45	2417.63	2496.3	2436.73	2433.54	2455.22	1972.55	2013.98	2043.75	2199.91	2137.96	2428.7
Rsa1.0_00016.1_g00124.1	188.126	204.596	193.653	235.773	219.644	240.758	175.643	197.599	193.846	184.257	213.952	226.653	217.791	227.726	217.307	172.416	153.858	185.853	155.768	141.771	140.704	105.477	97.8481	130.98	103.381	121.968	117.967	131.148	157.459	117.389
Rsa1.0_00016.1_g00125.1	257.802	324.947	288.463	377.237	414.882	407.101	552.17	573.71	561.712	345.952	347.099	337.689	215.656	209.846	175.592	240.979	223.17	283.489	144.112	151.437	158.89	337.956	347.648	346.711	143.782	198.575	206.694	172.396	116.56	121.948
Rsa1.0_00016.1_g00126.1	8.95836	15.0438	10.0861	14.5751	12.6544	12.2568	64.1569	34.8043	50.6643	14.2893	16.5285	25.1836	22.4196	25.4074	15.5219	78.646	75.4055	53.1007	50.863	88.07	115.818	22.6022	24.1742	28.2505	16.636	17.136	18.1487	32.7871	33.7412	26.2131
Rsa1.0_00016.1_g00127.1	0	0	0	0	0	0	0	0	0	0	0	0	0	0	0	0	0	0.856463	0	1.07402	0	1.07629	0	0	0	0	0	1.05765	0	1.1397
Rsa1.0_00016.1_g00128.1	629.076	680.984	604.158	677.313	705.932	703.015	562.687	590.551	537.482	698.672	623.492	615.854	613.871	584.371	634.459	626.143	586.488	552.419	623.072	654.081	602.06	665.149	611.263	600.965	701.087	738.862	672.511	677.952	698.34	755.621
Rsa1.0_00016.1_g00129.1	72.6622	62.1812	70.6027	44.5826	42.4825	51.6536	96.7612	69.6087	109.038	74.4548	83.5608	75.5508	88.6109	93.1605	88.281	101.836	101.302	105.345	126.098	100.958	92.8455	185.122	192.243	237.561	42.7782	70.5598	58.4792	131.148	99.1786	100.294
Rsa1.0_00016.1_g00130.1	0	0	0	0.857358	0	0	0	0	0	0	0.91825	0	0	0	0	0	0	0	0	0	0	0	0	0	0	0	0	0	0	0
Rsa1.0_00016.1_g00131.1	2.98612	10.0292	17.1464	2.57207	2.71165	5.25291	4.20701	1.12272	5.50699	5.26448	17.4468	5.72355	21.352	6.58711	30.0737	4.03313	8.37839	2.56939	0	0	0	0	0	0	1.18828	2.01599	1.00826	0	1.02246	0
Rsa1.0_00016.1_g00132.1	2.98612	10.0292	8.06888	4.28679	5.4233	3.50194	4.20701	12.3499	8.81118	6.76862	3.673	5.72355	1.0676	0	1.94024	16.1325	11.4251	13.7034	1.05965	3.22207	1.91434	1.07629	1.15115	1.28411	1.18828	1.008	0	2.11529	0	0
Rsa1.0_00016.1_g00133.1	43.7964	64.187	37.3186	24.006	34.3475	41.1478	1.05175	12.3499	9.91257	12.7852	1.8365	9.15768	7.47321	5.64609	8.73109	69.5715	61.6954	37.6844	18.014	12.8883	16.2719	5.38147	3.45346	1.28411	14.2594	12.096	11.0909	0	0	0
Rsa1.0_00016.1_g00134.1	1853.38	1843.37	1558.3	1677.85	1576.37	1442.8	1489.28	1630.19	1434.02	1891.45	1830.99	1765.14	1782.89	1648.66	1738.46	2085.13	2127.35	1951.02	1793.98	1765.7	1727.69	2240.84	2194.1	2073.84	2097.32	2084.54	1931.83	2371.24	2340.41	2143.78
Rsa1.0_00017.1_g00001.1	0	0	0	0	0	0	0	0	0	0	0	0	0	0	0	0	0	0	0	0	0	0	0	0	0	0	0	0	0	0
Rsa1.0_00017.1_g00002.1	77.6391	84.2454	93.8008	49.7267	30.732	34.1439	107.279	114.518	92.5174	81.9755	65.1958	62.959	133.45	154.327	113.504	25.207	26.6585	33.4021	66.7577	62.2934	81.3595	181.894	162.313	201.606	62.979	48.3839	37.3057	46.5365	43.9658	59.2644
Rsa1.0_00017.1_g00003.1	852.039	934.723	905.732	764.763	724.914	797.567	714.14	671.387	654.23	647.531	603.29	682.247	580.775	652.124	604.385	871.156	880.493	864.171	886.924	875.33	913.141	861.035	710.262	877.049	726.041	710.638	759.222	860.925	903.854	934.554
Rsa1.0_00017.1_g00004.1	0	0	2.01722	0	0	0	0	2.24544	3.30419	0.752069	0	0	0	0	0	0	0	0	0	0	0	17.2207	14.965	12.8411	3.56485	2.01599	1.00826	0	2.04492	0
Rsa1.0_00017.1_g00005.1	0	0	0	0	0	0	0	0	0	0	0	0	0	0	0	1.00828	0.761672	0.856463	0	0	0	2.15259	1.15115	2.56823	1.18828	1.008	5.04131	3.17294	0	0
Rsa1.0_00017.1_g00006.1	31.8519	17.0497	35.3014	1.71472	0	0.875485	33.6561	40.4179	19.8251	0.752069	0	0	24.5548	25.4074	16.4921	0	0	0	0	0	0	0	1.15115	0	0	0	0	0	0	0
Rsa1.0_00017.1_g00007.1	1418.41	1377.01	1357.59	1615.26	1454.35	1500.58	1230.55	1388.81	1426.31	1537.98	1632.65	1720.5	1481.83	1484.92	1675.4	1595.1	1516.49	1601.59	1868.16	1830.14	1726.74	1518.65	1658.81	1526.81	1910.76	1972.65	1973.17	2089.91	2098.09	1986.5
Rsa1.0_00017.1_g00008.1	0	0	0	0	0	0	0	0	1.1014	0	0	0	0	0	0	0	0	0	0	0	0	0	0	0	0	0	0	0	0	0
Rsa1.0_00017.1_g00009.1	43.7964	40.1169	30.2583	107.17	114.793	77.9182	117.796	163.917	189.44	55.6531	54.1768	35.486	77.9349	88.4554	66.9383	120.994	130.246	152.45	606.118	790.482	815.509	286.294	279.73	328.733	358.861	392.111	478.925	164.993	144.167	198.308
Rsa1.0_00017.1_g00010.1	974.47	1061.09	980.369	920.802	896.652	997.178	635.258	646.687	609.073	867.887	926.515	910.044	734.51	714.231	699.457	1234.14	1223.25	1207.61	1151.84	1135.24	1104.57	713.582	623.925	657.466	1011.23	1015.05	914.494	1004.76	902.832	1050.8
Rsa1.0_00017.1_g00011.1	720.65	753.194	871.439	685.029	731.241	743.287	571.101	526.556	620.087	706.193	774.085	779.547	582.911	509.089	627.668	917.537	866.783	793.941	576.448	577.825	519.743	510.163	523.775	529.055	736.735	691.486	824.759	829.195	860.911	804.628
Rsa1.0_00017.1_g00012.1	0	0	0	0	0	0	0	0	0	0	0	0	0	0	0	0	1.52334	0	0	0	0	0	0	1.28411	0	0	0	0	0	0
Rsa1.0_00017.1_g00013.1	160.255	135.394	172.472	223.77	188.911	193.482	522.721	441.229	483.513	220.356	264.456	266.717	260.495	338.766	281.335	81.6708	74.6439	99.3497	149.41	227.693	185.691	463.882	415.567	439.167	229.339	220.751	220.809	226.336	251.525	248.455
Rsa1.0_00017.1_g00014.1	219.977	203.593	278.376	243.49	239.529	243.385	369.165	315.485	342.534	222.612	238.745	255.27	263.698	230.549	248.351	233.921	241.45	212.403	250.077	263.136	280.451	279.836	296.998	274.8	379.062	353.807	332.727	363.831	316.962	314.557
Rsa1.0_00017.1_g00015.1	391.182	404.178	480.099	472.404	477.25	498.151	912.921	842.041	976.939	245.174	244.255	263.283	504.976	512.853	385.138	426.503	429.583	396.542	600.819	617.564	572.388	743.719	775.878	862.924	543.045	555.406	560.594	597.57	565.42	588.085
Rsa1.0_00017.1_g00016.1	256.806	262.766	250.135	265.781	254.895	232.004	267.145	229.035	247.814	224.117	250.682	212.916	294.658	271.012	299.767	230.897	213.268	257.795	199.213	206.213	230.678	188.351	153.103	181.06	217.456	234.863	187.537	173.454	174.841	161.837
Rsa1.0_00017.1_g00017.1	39.8149	36.1052	38.3272	46.2973	47.9058	39.3968	82.0367	61.7496	59.4754	39.1076	55.095	22.8942	58.7181	66.8121	45.5957	31.2567	53.317	41.9667	47.6841	53.7012	34.4581	72.1117	86.3365	78.3309	70.1087	49.3919	51.4214	56.0553	52.1454	55.8453
Rsa1.0_00017.1_g00018.1	0	0	0	0.857358	0.903883	1.75097	1.05175	0	2.20279	0	0	0	0	0.941015	0	0	0	0	0	0	0.95717	0	0	0	0	0	0	0	0	0
Rsa1.0_00017.1_g00019.1	0	2.00584	4.03444	0	0	0	0	0	1.1014	0	0	0	0	0	0	1.00828	0	0	0	0	0.95717	1.07629	0	0	0	0	0	0	0	1.1397
Rsa1.0_00017.1_g00020.1	402.131	421.227	577.934	399.529	391.381	421.984	294.491	279.557	288.566	220.356	235.99	271.296	333.092	381.111	379.317	429.528	379.313	425.662	533.002	455.386	502.514	309.972	334.986	291.494	455.112	447.551	419.437	354.312	337.412	506.027
Rsa1.0_00017.1_g00021.1	2615.84	2676.8	2460	2549.78	2515.51	2634.33	1391.47	1456.17	1377.85	2958.64	2954.93	2759.9	3287.15	3293.55	3356.62	3035.94	3286.62	3244.28	3324.11	3349.88	3090.7	1985.76	2021.43	2010.92	3600.5	3542.1	3400.87	3954.54	3887.39	3934.24
Rsa1.0_00017.1_g00022.1	0.995373	1.00292	0	0.857358	0	0	13.6728	15.7181	13.2168	0	0	0	1.0676	0	0.970121	0	0	0	1.05965	1.07402	4.78585	22.6022	16.1162	78.3309	0	0	0	0	0	0
Rsa1.0_00017.1_g00023.1	0	3.00877	4.03444	3.42943	2.71165	1.75097	25.2421	23.5771	28.6363	0	0	0	1.0676	2.82305	0	2.01656	1.52334	0	0	0	0.95717	8.61035	4.60462	10.2729	0	0	0	1.05765	0	2.2794
Rsa1.0_00017.1_g00024.1	381.228	479.397	378.229	320.652	373.304	372.081	526.928	471.543	435.052	256.455	222.217	254.126	298.929	288.892	227.978	329.708	351.893	301.475	297.761	288.913	286.194	597.343	539.891	481.543	261.422	292.319	273.239	219.991	213.694	323.675
Rsa1.0_00017.1_g00025.1	143.334	157.459	157.343	66.8739	81.3494	97.1789	74.6744	56.136	56.1712	106.042	96.4163	88.1426	118.504	145.857	83.4304	194.598	188.895	158.446	36.028	41.887	57.4302	30.1362	33.3835	51.3645	65.3555	71.5678	83.6858	45.4788	64.4149	82.0584
Rsa1.0_00017.1_g00026.1	0.995373	0	1.00861	2.57207	0.903883	1.75097	1.05175	2.24544	2.20279	1.50414	0.91825	0	1.0676	0	0.970121	2.01656	0.761672	0	2.11929	1.07402	0.95717	0	0	0	1.18828	0	0	0	0	0
Rsa1.0_00017.1_g00027.1	0	0	0	0.857358	0	2.62646	0	0	0	3.76034	0	0	0	0	0	0	2.28502	0	1.05965	0	0	0	0	0	0	0	2.01652	0	2.04492	0
Rsa1.0_00017.1_g00028.1	27.8704	32.0935	39.3358	42.8679	45.1941	53.4046	28.3973	51.6452	31.9405	32.339	29.384	36.6307	67.2589	50.8148	49.4762	12.0994	9.90174	17.9857	36.028	38.6649	40.2012	31.2125	33.3835	23.114	40.4016	45.3599	22.1818	33.8447	24.539	35.3307
Rsa1.0_00017.1_g00029.1	1668.25	1537.48	1060.05	1461.79	1467.91	1096.11	1765.89	1668.36	1167.48	1453.75	1455.43	956.977	1491.44	1384.23	1198.1	1664.67	1633.03	1375.48	1533.31	1583.11	1492.23	1718.84	1770.47	1221.19	1553.09	1425.31	1166.56	1127.45	1402.81	1056.5
Rsa1.0_00017.1_g00030.1	1075	1011.95	860.345	1119.71	1157.87	1107.49	3275.16	3486.05	3043.16	1420.66	1536.23	1583.13	1436.99	1525.39	1379.51	1097.01	1119.66	1150.23	1338.33	1414.49	1485.53	1944.86	1915.52	1867.1	2705.72	2918.15	2463.19	2637.77	2339.39	2552.93
Rsa1.0_00017.1_g00031.1	0.995373	1.00292	0	0	0	0	4.20701	5.6136	4.40559	0	0	0	0	1.88203	0	0	0	0	0	0	0	1.07629	1.15115	0	0	0	0	0	0	0
Rsa1.0_00017.1_g00032.1	53.7501	54.1578	70.6027	57.443	47.9058	52.5291	167.229	105.536	101.329	71.4465	67.0323	77.8403	82.2053	102.571	81.4901	158.3	151.573	126.757	126.098	147.141	129.218	267.997	247.498	227.288	193.69	177.407	160.314	416.713	451.927	315.697
Rsa1.0_00017.1_g00033.1	2.98612	3.00877	3.02583	1.71472	1.80777	0.875485	8.41402	5.6136	12.1154	14.2893	23.8745	28.6177	70.4617	78.1043	92.1615	35.2899	21.3268	18.8422	47.6841	28.9987	48.8157	79.6457	64.4646	88.6038	27.3305	53.4238	44.3635	95.1882	103.268	141.323
Rsa1.0_00017.1_g00034.1	182.153	194.567	184.576	173.186	159.987	156.712	417.546	370.498	436.153	318.877	441.678	416.674	1336.64	1308.01	1165.12	41.3396	57.1254	39.3973	176.961	137.475	201.963	116.24	124.325	137.4	171.113	200.591	174.429	254.893	299.581	250.734
Rsa1.0_00017.1_g00035.1	226.945	192.561	215.843	375.523	355.226	299.416	363.906	377.234	363.461	448.985	522.484	451.016	374.728	353.822	359.915	235.938	248.305	206.408	418.56	471.497	447.956	608.106	671.123	640.773	427.782	452.591	453.718	487.575	537.814	520.843
Rsa1.0_00017.1_g00036.1	0	0	0	0	0	0	0	0	0	0	0	0	0	0	0	0	0	0	0	0	0	0	0	0	0	0	0	0	0	0
Rsa1.0_00017.1_g00037.1	2073.36	2220.47	2356.11	2139.96	2281.4	2313.03	1327.31	1261.94	1447.24	1778.64	1797.93	2077.65	1595	1595.96	1761.74	2476.34	2451.06	2407.52	2478.51	2352.11	2384.31	1463.76	1521.83	1382.99	1807.38	1806.33	1875.37	2062.41	1869.06	2172.27
Rsa1.0_00017.1_g00038.1	1403.48	1418.13	1466.52	1101.7	1138.89	1180.15	3443.44	3470.33	3692.98	1289.05	1403.09	1428.6	1545.89	1507.51	1489.14	1176.67	1143.27	1230.74	979.113	924.735	982.057	3430.15	3285.39	3496.64	1037.37	1055.37	1203.87	1107.36	1165.6	1031.43
Rsa1.0_00017.1_g00039.1	687.803	672.961	789.742	641.304	757.454	950.777	3041.67	3391.74	2805.26	529.456	413.213	463.607	313.875	373.583	337.602	876.197	862.213	923.267	614.595	566.011	609.718	1232.36	1164.97	1374	333.907	305.423	338.776	290.853	259.705	320.256
Rsa1.0_00017.1_g00040.1	1148.66	1137.31	1182.09	1094.85	1132.57	1174.9	1890	1968.13	2033.18	1180.75	1277.29	1394.26	1099.63	1138.63	1370.78	1042.56	1050.35	1201.62	1169.85	1137.39	1142.86	1666.1	1558.66	1810.6	1188.28	1236.81	1140.34	1309.37	1338.4	1328.89
Rsa1.0_00017.1_g00041.1	501.668	446.3	431.685	511.843	481.769	499.027	412.287	436.738	430.646	386.563	314.042	329.676	471.88	462.98	410.361	501.116	445.578	489.897	528.763	503.718	553.244	343.338	341.893	306.903	344.602	292.319	310.545	359.6	294.468	370.402
Rsa1.0_00017.1_g00042.1	351.367	337.985	368.143	378.095	390.477	363.326	287.128	349.166	302.884	299.323	340.671	347.992	303.199	312.417	296.857	262.153	284.865	288.628	368.757	328.652	395.311	273.379	261.312	241.413	236.468	237.887	278.28	270.758	253.57	266.69
Rsa1.0_00017.1_g00043.1	431.992	411.198	471.021	475.834	489.001	538.423	308.163	271.698	295.174	397.092	383.829	461.318	349.106	310.535	352.154	464.818	510.32	507.883	370.876	393.093	398.183	286.294	273.975	278.653	418.275	359.855	445.652	459.019	424.321	442.203
Rsa1.0_00017.1_g00044.1	962.526	1021.98	931.956	568.428	540.522	435.116	795.125	714.05	670.751	266.984	280.985	262.139	402.486	415.929	396.779	580.77	498.134	370.849	618.833	662.673	862.41	374.55	379.881	458.429	957.756	916.269	949.783	547.861	471.354	378.38
Rsa1.0_00017.1_g00045.1	6.96761	6.01753	6.05166	0.857358	6.32718	3.50194	7.36227	6.73632	4.40559	6.01655	1.8365	2.28942	4.27041	5.64609	0.970121	2.01656	3.04669	5.13878	2.11929	0	2.87151	0	1.15115	5.13645	1.18828	2.01599	2.01652	2.11529	1.02246	1.1397
Rsa1.0_00017.1_g00046.1	15.926	17.0497	14.1205	12.003	9.03883	19.2607	21.035	26.9453	13.2168	11.281	12.8555	16.0259	6.40561	10.3512	6.79085	12.0994	9.14007	21.4116	6.35788	3.22207	7.65736	9.68664	1.15115	1.28411	5.94141	4.03199	3.02479	5.28823	4.08984	6.8382
Rsa1.0_00017.1_g00047.1	9.95373	10.0292	14.1205	7.71622	9.03883	13.1323	4.20701	7.85905	9.91257	4.51241	8.26425	4.57884	4.27041	8.46914	9.70121	2.01656	3.80836	4.28232	1.05965	0	6.70019	1.07629	0	1.28411	4.75313	4.03199	0	3.17294	0	1.1397
Rsa1.0_00017.1_g00048.1	1128.75	993.896	1156.88	1564.68	1453.44	1418.29	891.886	897.054	995.663	1585.36	1717.13	1641.51	1602.47	1443.52	1545.4	809.65	782.237	1022.62	1259.92	1092.28	1111.27	581.198	671.123	626.647	1313.05	1334.59	1310.74	1201.49	1367.03	1410.95
Rsa1.0_00017.1_g00049.1	451.899	449.309	434.711	471.547	548.657	511.283	1250.53	1391.05	920.768	857.358	588.598	633.024	231.67	239.018	244.47	593.878	594.866	828.2	481.079	438.202	464.228	776.008	859.912	816.696	242.41	265.103	390.198	374.407	399.782	200.587
Rsa1.0_00017.1_g00050.1	7.96298	8.02338	13.1119	1.71472	0	5.25291	9.46577	6.73632	14.3182	0	0	6.86826	0	0	0.970121	3.02485	7.61672	4.28232	4.23858	2.14805	0.95717	12.9155	10.3604	6.42057	0	0	0	4.23059	0	2.2794
Rsa1.0_00017.1_g00051.1	46.7825	55.1607	75.6458	38.5811	35.2514	39.3968	99.9165	84.2041	84.8076	39.8596	44.076	37.7754	30.9605	31.9945	17.4622	25.207	29.7052	25.6939	20.1333	23.6285	20.1006	62.425	56.4065	80.8991	13.0711	18.1439	17.1405	22.2106	32.7187	13.6764
Rsa1.0_00017.1_g00052.1	111.482	99.2893	110.947	96.0241	75.0223	71.7898	56.7946	51.6452	67.1852	63.9259	61.5228	54.9461	66.1913	92.2195	73.7292	21.1739	20.5651	15.4163	22.2526	33.2948	24.8864	9.68664	6.90692	5.13645	7.1297	16.128	9.07436	14.8071	9.20213	9.1176
Rsa1.0_00017.1_g00053.1	0.995373	0	2.01722	3.42943	7.23106	5.25291	0	0	4.40559	1.50414	0.91825	2.28942	0	0.941015	0.970121	0	0	0	0	0	0	0	0	0	0	0	0	0	0	0
Rsa1.0_00017.1_g00054.1	1229.29	1218.55	1081.23	1111.99	1059.35	1005.93	1250.53	1195.7	1121.22	1402.61	1543.58	1294.67	1090.02	1059.58	1062.28	985.092	1042.73	955.813	949.443	880.7	929.412	1045.08	1016.47	934.835	1026.68	962.637	937.684	944.479	895.674	817.165
Rsa1.0_00017.1_g00055.1	1550.79	1383.03	1398.94	1178.87	1122.62	1151.26	1270.52	1343.9	1030.91	1101.03	1148.73	942.096	883.974	1000.3	861.467	1236.15	1379.39	1230.74	1312.9	1318.9	1357.27	1243.12	1209.86	1210.92	875.764	1020.09	979.023	1054.47	1110.39	934.554
Rsa1.0_00017.1_g00056.1	0	0	0	0.857358	0	0	0	0	0	0.752069	0.91825	0	0	0.941015	0	0	0	0	0	0	0	0	0	0	0	0	0	0	0	0
Rsa1.0_00017.1_g00057.1	0	0	0	0	0	0	2.1035	0	0	0	0	0	0	0	0	0	0	0	0	0	0	0	0	0	0	0	1.00826	0	0	0
Rsa1.0_00017.1_g00058.1	117.454	70.2045	85.7319	42.0105	33.4437	27.14	305.008	214.44	211.468	159.439	196.506	159.115	76.8673	94.1015	76.6395	0	0	0.856463	2.11929	1.07402	0.95717	0	0	0	81.9915	87.6958	70.5784	50.767	30.6738	35.3307
Rsa1.0_00017.1_g00059.1	3.98149	4.01169	3.02583	0	0	0	0	0	1.1014	0	0	0	1.0676	0	0	0	0	0	0	0	0	5.38147	6.90692	5.13645	1.18828	2.01599	3.02479	1.05765	0	0
Rsa1.0_00017.1_g00060.1	18.9121	24.0701	36.31	54.8709	37.9631	18.3852	7.36227	7.85905	4.40559	18.8017	18.365	12.5918	17.0816	25.4074	37.8347	10.0828	14.4718	18.8422	49.8034	30.0727	44.987	20.4496	12.6627	16.6935	58.2259	62.4958	69.5701	48.6518	55.2128	53.5659
Rsa1.0_00017.1_g00061.1	2199.77	2316.75	2791.83	2046.51	2165.7	2119.55	2293.87	2073.67	2840.5	1799.7	2037.6	2205.86	1427.38	1435.99	1709.35	1817.93	1754.13	1864.52	1557.68	1536.93	1518.07	1754.36	1773.93	1784.92	1169.27	996.909	1308.72	1500.8	1414.06	1545.43
Rsa1.0_00017.1_g00062.1	39.8149	34.0993	43.3702	48.012	61.464	58.6575	31.5526	34.8043	27.5349	90.2483	124.882	92.7215	149.464	178.793	144.548	21.1739	19.8035	20.5551	22.2526	27.9246	31.5866	5.38147	6.90692	7.70468	106.945	104.832	93.7684	62.4012	56.2353	59.2644
Rsa1.0_00017.1_g00063.1	0	1.00292	0	0	0	0	1.05175	0	0	0	0	0	0	0	0	0	0	0	0	0	0	0	0	0	0	0	0	0	0	0
Rsa1.0_00017.1_g00064.1	5435.73	5119.92	5510.04	4351.09	4636.01	4143.67	4173.35	3815.01	3811.94	4067.94	3984.29	4155.3	5807.75	5397.66	5731.47	5255.17	5413.97	5361.46	4627.48	4038.33	4147.42	3304.22	3520.23	3431.15	3417.5	3473.56	3889.88	4168.19	4110.29	3808.88
Rsa1.0_00017.1_g00065.1	0.995373	1.00292	0	0	0	0	0	0	0	0	0	0	0	0	0	0	0	0	0	0	0	0	0	0	0	0	0	0	0	0
Rsa1.0_00017.1_g00066.1	413.08	348.014	390.332	378.095	383.246	413.229	326.043	288.539	355.751	382.803	335.161	353.715	313.875	347.235	362.825	396.255	388.453	387.978	297.761	291.061	311.08	164.673	160.01	164.367	428.97	494.927	463.801	290.853	339.457	313.417
Rsa1.0_00017.1_g00067.1	1622.46	1612.7	1803.4	3356.56	3021.68	2499.51	1861.6	1810.95	1978.11	1518.43	1489.4	1561.38	1394.29	1419.05	1508.54	1415.63	1458.6	1506.52	1046.93	1170.69	1187.85	1985.76	1889.04	1948	1437.82	1537.2	1400.48	1354.85	1347.6	1284.44
Rsa1.0_00017.1_g00068.1	470.811	480.4	460.935	542.707	506.174	501.653	549.015	559.115	538.583	552.771	591.353	551.75	576.505	565.55	624.758	500.108	480.615	424.806	470.483	528.42	492.943	562.901	523.775	571.43	526.409	521.135	533.371	582.763	613.476	630.254
Rsa1.0_00017.1_g00069.1	1098.89	1103.21	931.956	1375.2	1306.11	1198.54	1061.22	1076.69	1007.78	1273.25	1328.71	1334.73	1618.48	1617.61	1490.11	1116.17	1285.7	1304.39	1516.35	1444.56	1501.8	1287.25	1331.88	1253.29	1883.43	1887.98	1840.08	1776.85	1724.89	1606.98
Rsa1.0_00017.1_g00070.1	152.292	141.412	139.188	284.643	271.165	259.144	1278.93	1172.12	1098.09	458.762	415.967	410.951	503.908	510.971	447.226	240.979	243.735	240.666	342.266	349.058	357.982	1732.83	1696.8	1710.44	565.623	534.238	585.8	581.706	607.341	576.688
Rsa1.0_00017.1_g00071.1	1062.06	1010.95	1157.88	1048.55	1107.26	1103.11	2374.86	2345.36	2308.53	1206.32	1109.25	1407.99	1512.79	1578.08	1331.01	147.209	145.479	147.312	429.157	445.72	501.557	819.059	747.099	838.526	1006.48	956.589	994.147	819.676	746.395	648.489
Rsa1.0_00017.1_g00072.1	311.552	319.932	330.824	474.976	491.712	499.902	588.981	641.074	569.422	406.117	381.992	447.581	474.015	508.148	478.27	374.073	360.271	310.04	539.36	541.308	522.615	933.146	882.935	981.063	557.305	552.382	525.305	488.633	425.343	470.696
Rsa1.0_00017.1_g00073.1	262.778	236.69	272.325	263.209	251.279	282.782	315.526	290.785	323.811	249.687	257.11	243.823	290.388	270.071	281.335	235.938	272.679	241.523	243.719	220.175	258.436	412.22	390.241	399.359	213.891	248.975	253.074	229.509	222.896	245.035
Rsa1.0_00017.1_g00074.1	81.6206	76.2221	84.7233	162.898	130.159	142.704	93.6059	87.5722	155.297	160.943	171.713	146.523	159.073	159.032	174.622	72.5963	73.1205	93.3545	79.4735	82.6999	72.7449	35.5177	35.6858	28.2505	197.255	158.256	187.537	111.053	112.471	86.6172
Rsa1.0_00017.1_g00075.1	0	0	0	0	0	0	0	0	0	0	0	0	0	0	0	0	0	0	0	0	0	0	0	0	0	0	0	0	0	0
Rsa1.0_00017.1_g00076.1	3442	3484.15	3244.7	3167.94	3038.85	3107.1	2588.36	2864.06	2460.52	4081.48	3953.07	3967.56	3716.32	3763.12	3746.61	4364.85	4336.96	4395.37	4105.07	4086.66	3877.5	2811.28	3043.65	2687.65	4687.78	4892.82	4680.35	4659.99	4522.34	4603.25
Rsa1.0_00017.1_g00077.1	0	0	0	0	0	0	1.05175	0	0	0	0	2.28942	0	0.941015	0	0	0	0	0	0	0	0	0	0	0	0	0	0	0	0
Rsa1.0_00017.1_g00078.1	74.653	78.2279	57.4908	91.7373	78.6378	91.0505	148.297	148.199	196.049	80.4714	84.479	92.7215	120.639	135.506	128.056	68.5632	75.4055	70.23	67.8174	89.144	90.9312	181.894	181.882	145.105	90.3095	93.7437	100.826	64.5165	70.5497	52.4262
Rsa1.0_00017.1_g00079.1	70.6715	72.2104	70.6027	70.3033	75.0223	73.5408	647.879	560.238	595.856	181.249	167.122	184.298	119.571	133.624	112.534	185.524	176.708	133.608	83.7121	105.254	95.717	483.256	469.671	476.406	62.979	55.4398	80.661	85.6694	98.1561	68.382
Rsa1.0_00017.1_g00080.1	8.95836	16.0468	9.07749	0.857358	5.4233	4.37743	6.31051	8.98177	7.70978	0	4.59125	3.43413	1.0676	0	3.88048	19.1574	7.61672	17.1293	4.23858	1.07402	5.74302	0	2.30231	2.56823	9.50626	8.06398	10.0826	9.51882	9.20213	2.2794
Rsa1.0_00017.1_g00081.1	1556.76	1511.4	1433.24	1884.47	1915.33	1931.32	1325.21	1322.57	1476.97	2073.45	2042.19	2116.57	1854.42	1862.27	1931.51	1663.67	1646.74	1562.19	1672.12	1748.51	1648.25	1211.91	1129.28	1174.96	1684.98	1786.17	1756.39	2203.08	2172.73	2344.36
Rsa1.0_00017.1_g00082.1	1055.1	951.773	1326.32	85.7358	65.0796	82.2956	419.649	351.412	505.541	141.389	173.549	157.97	265.833	257.838	313.349	488.008	433.391	460.777	90.0699	85.922	85.1882	136.689	202.603	147.673	93.8743	98.7837	109.901	72.9776	78.7294	101.433
Rsa1.0_00017.1_g00083.1	707.71	708.063	634.416	539.278	482.673	498.151	1012.84	987.994	1114.61	726.499	771.33	716.588	399.283	453.569	496.702	644.292	664.94	620.936	463.065	508.014	437.427	758.787	740.192	733.229	440.853	465.695	505.139	569.014	705.497	630.254
Rsa1.0_00017.1_g00084.1	3649.04	3507.22	3374.81	3173.08	3040.66	2963.52	2317.01	2384.66	2133.41	2556.28	2573.86	2510.35	2110.65	2231.15	2195.38	3317.25	3371.16	3162.92	2674.55	2578.73	2496.3	1941.63	1959.26	1904.34	2167.43	2171.23	2187.93	2099.43	2037.76	2271.42
Rsa1.0_00017.1_g00085.1	528.543	559.63	571.882	607.867	622.775	644.357	679.432	595.042	629.999	699.424	679.505	715.444	547.68	574.019	501.552	616.06	613.908	603.807	641.086	630.452	724.578	560.749	560.612	543.18	537.104	552.382	603.949	496.036	422.276	520.843
Rsa1.0_00017.1_g00086.1	11361.2	11886.6	8695.23	8623.3	8914.09	9117.3	10419.7	11593.2	9509.46	15752.1	15398.1	14986.5	16997.3	17276.1	16758.8	16918	17664.7	16391	14215.2	15141.6	14324.1	17042	17524	15420.9	23055.1	24610.3	21211.8	20747.9	21874.5	21754.6
Rsa1.0_00017.1_g00087.1	674.863	754.197	592.054	794.771	773.724	752.042	788.814	703.946	679.562	805.466	810.815	804.731	878.636	847.855	766.395	759.236	805.849	739.128	830.763	799.074	806.895	728.651	692.995	730.661	743.865	754.99	764.263	816.503	793.428	860.473
Rsa1.0_00017.1_g00088.1	39.8149	40.1169	47.4047	42.0105	45.1941	41.1478	17.8798	22.4544	24.2307	35.3472	33.9753	34.3413	26.69	36.6996	25.2231	47.3893	43.4153	49.6749	23.3122	20.4065	22.0149	10.7629	19.5696	7.70468	24.9539	21.1679	29.2396	37.0176	30.6738	27.3528
Rsa1.0_00017.1_g00089.1	45.7872	49.1432	27.2325	176.616	155.468	405.35	113.589	213.317	122.255	330.91	221.298	495.659	62.9885	54.5789	128.056	165.358	153.096	47.9619	56.1612	78.4038	58.3874	19.3733	33.3835	47.5122	47.5313	35.2799	151.239	16.9223	13.292	19.3749
Rsa1.0_00017.1_g00090.1	129.399	134.392	114.982	155.182	140.102	115.564	432.27	398.566	413.024	269.993	235.99	234.665	227.399	241.841	205.666	119.986	99.779	108.771	128.217	123.513	144.533	399.305	334.986	421.189	184.184	157.248	165.355	150.186	192.222	174.374
Rsa1.0_00017.1_g00091.1	33.8427	35.1023	54.465	40.2958	42.4825	49.0272	82.0367	61.7496	66.0838	45.8762	30.3023	51.5119	39.5013	40.4637	51.4164	25.207	42.6536	31.6891	37.0876	37.5909	42.1155	62.425	70.2204	66.7739	32.0836	42.3359	50.4131	27.4988	38.8535	44.4483
Rsa1.0_00017.1_g00092.1	1.99075	4.01169	8.06888	2.57207	5.4233	5.25291	21.035	23.5771	34.1433	16.5455	15.6103	9.15768	25.6224	22.5844	22.3128	10.0828	4.57003	7.70817	9.53682	16.1104	14.3576	30.1362	32.2323	16.6935	9.50626	11.088	17.1405	15.8647	11.2471	12.5367
Rsa1.0_00017.1_g00093.1	334.445	329.961	376.212	234.059	257.607	286.284	236.644	236.894	225.786	194.786	197.424	232.376	208.182	150.562	183.353	507.166	418.92	411.959	313.655	306.097	290.98	317.507	310.812	301.767	304.2	305.423	320.627	352.196	297.536	351.027
Rsa1.0_00017.1_g00094.1	1.99075	0	2.01722	0.857358	1.80777	0.875485	0	0	1.1014	0	0.91825	0	1.0676	0.941015	0	2.01656	4.57003	1.71293	3.17894	3.22207	3.82868	10.7629	10.3604	6.42057	1.18828	1.008	1.00826	3.17294	3.06738	0
Rsa1.0_00017.1_g00095.1	6.96761	4.01169	8.06888	2.57207	5.4233	1.75097	0	0	0	3.00828	0.91825	2.28942	2.1352	1.88203	1.94024	4.03313	4.57003	3.42585	0	2.14805	0.95717	2.15259	0	1.28411	0	0	0	0	1.02246	1.1397
Rsa1.0_00017.1_g00096.1	1040.16	1064.1	1207.31	1124.85	1109.06	1146.89	272.404	327.834	300.681	752.069	678.587	800.152	688.603	722.7	756.694	1127.26	1191.26	1109.98	1071.3	1007.44	896.869	357.329	338.439	363.404	737.924	809.422	845.932	980.439	966.224	890.105
Rsa1.0_00017.1_g00097.1	2199.77	2162.3	2334.93	1881.04	1893.63	2009.24	2388.53	2337.5	2839.4	1968.92	2009.13	2370.69	2376.48	2337.48	2831.78	2075.04	2092.31	2182.27	2087.5	2167.38	2061.74	2678.89	2687.94	2878.98	2714.04	2824.41	2818.09	2895.84	2690.09	3118.22
Rsa1.0_00017.1_g00098.1	0	0	0	0	0	0	0	0	0	0	0	0	0	0	0	0	0	0	0	0	0	0	0	0	0	0	0	0	0	0
Rsa1.0_00017.1_g00099.1	153.287	158.462	159.36	203.194	205.181	232.004	93.6059	88.6949	89.2132	178.24	223.135	206.048	232.737	244.664	276.484	47.3893	39.607	32.5456	50.863	47.2571	38.2868	11.8392	12.6627	14.1252	49.9079	37.2959	49.4049	24.3259	27.6064	28.4925
Rsa1.0_00017.1_g00100.1	0	0	0	0	0	0	0	0	0	0	0	0	0	0	0	0	0	0	0	0	0	0	0	0	0	0	0	0	0	0
Rsa1.0_00017.1_g00101.1	0	0	0	0	0	0	0	0	0	0	0	0	0	0	0	0	0	0	0	0	0	0	0	0	0	0	0	0	0	0
Rsa1.0_00017.1_g00102.1	0	0	0	0	0	0.875485	127.262	150.445	233.496	0	0	0	1.0676	0	0	0	0	0	0	0	0	0	0	0	0	0	0	0	0	0
Rsa1.0_00017.1_g00103.1	1525.91	1586.62	1410.04	1334.91	1294.36	1241.44	1257.9	1398.91	1202.73	1371.77	1384.72	1155.01	1273.65	1273.19	1095.27	1521.5	1687.1	1778.87	1567.22	1551.97	1601.35	1482.06	1474.63	1436.92	1177.59	1221.69	1266.38	1316.77	1337.38	1209.22
Rsa1.0_00017.1_g00104.1	268.751	301.879	315.695	400.386	395.901	355.447	298.698	233.526	278.653	388.068	380.156	352.571	336.295	323.709	382.228	318.617	287.912	302.332	326.371	401.685	353.196	188.351	172.673	199.038	332.719	335.663	363.983	325.755	329.232	315.697
Rsa1.0_00017.1_g00105.1	1544.82	1393.06	1132.67	2359.45	2251.57	2046.88	3848.36	3501.77	3956.22	3583.61	3772.17	2938.47	3740.88	3457.29	3420.65	1430.75	1444.89	1405.46	1321.38	1352.2	1379.28	2757.46	2431.24	2378.18	2156.73	2064.38	2228.26	1872.03	1960.05	1914.7
Rsa1.0_00017.1_g00106.1	0.995373	1.00292	0	0	0.903883	0	0	0	0	0	0	1.14471	0	0	0	0	0	0	0	0	0	0	0	0	0	0	1.00826	1.05765	1.02246	0
Rsa1.0_00017.1_g00107.1	200.07	160.468	204.748	216.054	235.01	210.992	429.115	344.675	455.978	198.546	214.871	228.942	239.143	201.377	219.247	34.2816	31.9902	35.115	60.3998	57.9973	88.0597	67.8065	39.1392	61.6374	61.7907	73.5838	74.6114	71.92	88.954	90.0363
Rsa1.0_00017.1_g00108.1	355.348	331.967	307.626	348.945	281.108	330.058	271.352	303.135	361.258	339.183	336.998	330.821	415.297	444.159	438.495	343.824	329.042	290.341	323.192	306.097	247.907	304.591	293.544	250.402	284	230.831	282.313	296.141	304.693	270.109
Rsa1.0_00017.1_g00109.1	341.413	347.011	397.393	337.799	394.093	358.949	277.663	276.189	302.884	297.819	313.123	333.111	317.078	269.13	331.781	315.592	320.664	305.757	325.311	356.576	329.267	258.31	221.022	254.254	263.799	238.895	259.123	319.409	297.536	319.116
Rsa1.0_00017.1_g00110.1	0	0	0	0	0	0	0	0	0	0	0	0	0	0	0	0	0	0	1.05965	0	0	0	0	0	0	0	0	0	0	0
Rsa1.0_00017.1_g00111.1	1262.13	1281.73	1308.17	1494.37	1542.02	1519.84	2980.67	2714.74	3358.16	1275.51	1357.17	1348.47	1419.91	1313.66	1387.27	1394.45	1288.75	1299.25	1725.1	1722.74	1815.75	3418.31	3341.8	3482.52	1471.09	1461.6	1496.26	1662.62	1686.04	1703.85
Rsa1.0_00017.1_g00112.1	619.122	525.531	495.228	560.712	536.002	478.89	342.871	368.252	278.653	555.027	533.503	433.845	573.302	575.901	509.313	613.035	587.249	586.677	570.09	602.528	549.416	378.855	358.009	336.438	564.434	578.59	514.214	479.114	568.487	529.96
Rsa1.0_00017.1_g00113.1	0	0	1.00861	0.857358	0.903883	0	0	0	0	0	0.91825	0	0	0.941015	0	0	1.52334	0	3.17894	2.14805	0	0	0	0	0	1.008	0	0	1.02246	0
Rsa1.0_00017.1_g00114.1	2374.96	2439.11	2087.82	2530.92	2483.87	2265.76	1326.26	1483.11	1317.27	2556.28	2480.19	2329.48	2537.69	2516.28	2366.12	2649.77	2767.92	2637.05	3325.17	3295.11	3014.13	2092.31	2061.72	1878.66	3301.05	3314.29	2951.18	3360.14	3390.48	3185.46
Rsa1.0_00017.1_g00115.1	4.97687	3.00877	2.01722	20.5766	11.7505	8.75485	64.1569	63.9951	52.8671	64.6779	137.738	101.879	66.1913	50.8148	30.0737	89.7371	79.9756	81.364	149.41	177.214	126.346	213.106	203.754	247.834	281.623	266.111	258.115	384.983	495.893	527.681
Rsa1.0_00017.1_g00116.1	414.075	405.18	482.116	770.765	710.452	744.162	431.218	392.952	436.153	516.671	557.378	599.828	431.311	426.28	431.704	439.611	501.942	489.04	583.865	509.088	558.03	325.041	346.497	395.507	553.74	554.398	562.61	473.826	559.285	527.681
Rsa1.0_00017.1_g00117.1	5.97224	6.01753	2.01722	4.28679	1.80777	5.25291	3.15526	2.24544	2.20279	9.02483	2.75475	1.14471	1.0676	3.76406	1.94024	2.01656	0.761672	0	0	0	0.95717	3.22888	1.15115	1.28411	0	1.008	0	0	0	0
Rsa1.0_00017.1_g00118.1	118.449	94.2747	109.939	97.7388	116.601	115.564	112.537	123.499	123.356	122.587	108.354	104.169	135.585	120.45	136.787	126.035	125.676	135.321	164.245	154.66	148.361	181.894	149.65	163.082	140.217	131.04	155.272	163.935	203.469	149.301
Rsa1.0_00017.1_g00119.1	160.255	196.573	152.3	190.333	204.277	177.723	64.1569	50.5224	48.4615	142.893	146.92	121.339	76.8673	78.1043	80.52	244.004	225.455	176.431	172.722	153.586	168.462	87.1798	96.6969	69.3421	153.288	170.352	158.297	145.955	115.538	124.227
Rsa1.0_00017.1_g00120.1	145.324	182.532	156.335	227.2	191.623	165.467	85.1919	103.29	68.2866	330.91	329.652	266.717	139.856	151.503	95.0718	187.54	165.283	184.996	126.098	129.957	131.132	127.003	111.662	100.161	171.113	157.248	138.132	135.379	156.436	148.161
Rsa1.0_00017.1_g00121.1	0	0	0	0	0	0	0	0	0	0	0	0	0	0	0	0	0	0	0	0	0	0	0	0	0	0	0	0	0	0
Rsa1.0_00017.1_g00122.1	1590.61	1637.77	1767.09	1823.6	1923.46	1919.06	1565.01	1639.17	1686.24	1997.49	1966.89	1983.78	1818.13	1847.21	1923.75	2293.84	2237.03	2199.4	2403.28	2287.67	2351.77	1903.96	1989.19	1933.87	2199.51	2231.71	2220.19	2811.23	2713.61	2903.95
Rsa1.0_00017.1_g00123.1	433.983	433.262	416.556	351.517	350.706	319.552	169.332	142.586	131.066	313.613	313.123	317.085	313.875	296.42	317.23	371.048	390.738	373.418	318.954	364.094	316.823	163.597	202.603	173.355	293.506	305.423	326.677	423.059	385.467	398.895
Rsa1.0_00017.1_g00124.1	5.97224	0	3.02583	1.71472	0	4.37743	3.15526	1.12272	8.81118	3.00828	0	3.43413	0	0.941015	0	0	0.761672	2.56939	3.17894	0	0	0	0	0	3.56485	0	2.01652	0	0	0
Rsa1.0_00017.1_g00125.1	945.604	982.863	789.742	737.328	729.433	702.139	1268.41	1386.56	1178.49	1025.07	909.068	858.532	784.687	823.388	818.782	1015.34	1032.07	1023.47	886.924	1024.62	938.984	1895.35	1764.72	1962.13	1000.53	946.509	920.544	1062.94	1114.48	875.289
Rsa1.0_00017.1_g00126.1	342.408	365.064	395.375	165.47	243.144	196.109	74.6744	98.7994	96.9229	279.018	262.62	225.508	275.441	317.122	287.156	519.265	522.507	486.471	394.188	344.762	371.382	78.5694	65.6158	87.3197	320.836	321.551	346.842	372.292	367.063	341.91
Rsa1.0_00017.1_g00127.1	526.552	599.747	691.907	115.743	141.006	78.7937	103.072	103.29	85.909	110.554	80.806	88.1426	77.9349	70.5762	94.1017	219.805	242.973	222.68	135.635	111.699	119.646	92.5612	135.836	106.581	122.393	185.471	155.272	106.822	131.897	87.7569
Rsa1.0_00017.1_g00128.1	68.6807	82.2396	65.5597	67.7313	63.2718	93.6769	200.885	203.212	207.063	68.4383	115.7	97.3003	117.436	101.63	124.175	27.2236	28.9435	35.9715	56.1612	62.2934	71.7878	16.1444	25.3254	7.70468	97.4392	113.904	90.7436	167.108	166.661	133.345
Rsa1.0_00017.1_g00129.1	208.033	301.879	129.102	173.186	189.815	336.186	255.576	570.342	185.035	248.183	127.637	70.972	25.6224	23.5254	19.4024	1209.94	1052.63	906.995	307.297	346.91	598.231	188.351	178.429	137.4	92.686	116.928	177.454	51.8247	82.8192	28.4925
Rsa1.0_00017.1_g00130.1	533.52	591.724	412.522	523.846	480.866	421.984	293.439	309.871	288.566	576.085	533.503	453.305	589.316	573.078	550.059	600.936	616.954	570.404	559.493	590.714	544.63	459.577	455.857	383.95	537.104	554.398	513.206	560.553	566.442	526.541
Rsa1.0_00017.1_g00131.1	1143.68	1110.23	1241.6	739.9	643.565	737.159	610.016	787.027	757.761	526.448	468.308	596.394	259.427	258.779	281.335	900.396	878.97	931.832	603.998	697.042	662.362	1002.03	965.818	1100.49	357.673	375.983	465.817	542.573	634.947	442.203
Rsa1.0_00017.1_g00132.1	1164.59	1347.93	1198.23	1174.58	1168.72	1122.37	1215.83	1266.43	1198.32	818.251	652.876	793.284	390.742	431.926	447.226	1263.38	1224.77	1352.36	2620.51	2679.69	2733.68	3001.78	3166.82	2931.63	1176.4	1156.17	1171.6	1153.89	1091.99	1147.68
Rsa1.0_00017.1_g00133.1	1644.36	1574.59	1468.54	2171.69	2128.64	1983.85	2704.05	2644.01	2531.01	2097.52	2161.56	1962.03	2336.98	2153.98	2087.7	1725.17	1826.49	1760.89	1953.99	1936.47	1951.67	3156.77	3059.77	2810.92	1765.79	1846.65	1737.24	1748.29	1899.73	1673.08
Rsa1.0_00017.1_g00134.1	0.995373	2.00584	1.00861	3.42943	3.61553	1.75097	1.05175	1.12272	1.1014	3.00828	1.8365	2.28942	0	1.88203	0.970121	1.00828	0.761672	0.856463	0	1.07402	1.91434	0	1.15115	2.56823	0	2.01599	0	1.05765	0	2.2794
Rsa1.0_00017.1_g00135.1	9.95373	9.0263	13.1119	13.7177	21.6932	18.3852	16.828	14.5954	17.6224	12.7852	21.1198	14.8812	7.47321	6.58711	5.82072	17.1408	10.6634	7.70817	11.6561	18.2584	16.2719	17.2207	17.2673	7.70468	19.0125	10.08	17.1405	7.40353	14.3144	9.1176
Rsa1.0_00017.1_g00136.1	478.774	543.584	555.744	312.936	366.976	404.474	721.502	761.205	428.443	788.168	581.252	552.895	254.089	182.557	275.514	749.154	778.429	818.779	503.332	559.567	742.764	439.128	425.927	518.782	439.665	491.903	553.536	342.678	389.557	246.175
Rsa1.0_00017.1_g00137.1	107.5	94.2747	93.8008	169.757	152.756	162.84	75.7262	81.9586	114.545	159.439	178.141	227.797	235.94	199.495	225.068	35.2899	26.6585	43.6796	29.6701	47.2571	45.9442	17.2207	11.5115	12.8411	45.1547	66.5278	60.4957	57.1129	76.6845	51.2865
Rsa1.0_00017.1_g00138.1	169.213	186.543	178.524	240.06	239.529	236.381	227.178	217.808	297.377	195.538	232.317	234.665	185.763	204.2	192.084	73.6046	70.8355	96.7803	143.052	123.513	175.162	134.537	115.115	138.684	115.263	107.856	139.14	143.84	153.369	102.573
Rsa1.0_00017.1_g00139.1	707.71	682.99	773.604	608.724	591.139	631.225	350.233	459.193	312.797	649.787	660.222	627.301	625.615	616.365	613.116	804.609	816.513	739.128	751.289	684.154	695.863	558.596	605.507	572.715	615.53	632.014	593.867	785.832	743.328	752.202
Rsa1.0_00017.1_g00140.1	208.033	222.649	143.223	170.614	187.104	142.704	581.619	591.674	395.402	212.083	226.808	167.128	245.548	301.125	245.441	164.35	169.853	155.876	160.007	209.435	178.034	497.248	547.949	493.1	264.987	282.239	223.834	307.775	353.771	210.844
Rsa1.0_00017.1_g00141.1	797.294	776.262	922.879	495.553	516.117	571.692	757.262	727.523	793.006	602.407	628.083	616.999	543.409	534.497	536.477	778.394	875.923	895.004	917.654	860.294	882.511	1210.83	1138.49	1225.04	812.785	827.566	912.477	895.827	878.293	1051.94
Rsa1.0_00017.1_g00142.1	382.223	428.248	317.712	298.36	310.032	318.677	445.943	423.266	429.545	482.076	582.171	576.934	751.592	813.037	912.884	812.675	841.648	759.683	874.208	973.066	981.1	1155.94	1065.97	1257.15	759.313	884.013	861.056	1012.17	1076.65	1066.76
Rsa1.0_00017.1_g00143.1	0	0	0	0	0	0	0	0	0	0	0	0	0	0	0	1.00828	1.52334	0.856463	2.11929	2.14805	0	0	0	0	1.18828	1.008	1.00826	0	1.02246	2.2794
Rsa1.0_00017.1_g00144.1	0	0	0	2.57207	2.71165	5.25291	3.15526	5.6136	7.70978	0	2.75475	6.86826	8.54081	2.82305	11.6414	5.04141	0.761672	2.56939	0	0	0	4.30517	8.05808	11.557	0	1.008	0	0	0	0
Rsa1.0_00017.1_g00145.1	4.97687	4.01169	4.03444	4.28679	3.61553	3.50194	2.1035	0	0	16.5455	17.4468	10.3024	12.8112	15.9973	17.4622	9.07454	3.80836	6.85171	10.5965	13.9623	10.5289	1.07629	0	1.28411	1.18828	4.03199	2.01652	26.4412	20.4492	17.0955
Rsa1.0_00017.1_g00146.1	1487.09	1351.94	1378.77	1368.34	1338.65	1335.11	152.504	177.39	214.772	1501.13	1789.67	1955.16	3210.28	3276.62	2963.72	1768.53	1722.14	1545.06	1273.69	1197.54	1341.95	240.013	195.696	267.096	1793.12	1931.32	1913.68	2483.35	2429.36	2250.91
Rsa1.0_00017.1_g00147.1	547.455	524.528	530.529	564.141	560.407	593.579	213.506	227.912	303.986	479.068	552.787	560.908	621.344	587.194	675.204	513.216	525.554	629.5	422.799	366.242	434.555	454.196	444.345	457.144	682.074	648.142	735.023	734.007	679.935	654.188
Rsa1.0_00017.1_g00148.1	4637.44	4775.91	3908.37	3968.71	4178.65	4164.68	1167.44	1462.91	1034.21	4376.29	3945.72	3794.71	5758.64	5597.16	4657.55	4969.82	5360.65	5006.03	6591	6682.58	6726.99	3069.59	2620.03	3072.88	5335.39	5747.6	5083.66	5979.94	5952.76	5133.21
Rsa1.0_00017.1_g00149.1	0	2.00584	0	0	0.903883	0	0	0	0	0	0.91825	0	0	0.941015	0	1.00828	1.52334	0	0	0	0.95717	1.07629	0	0	1.18828	4.03199	1.00826	1.05765	0	0
Rsa1.0_00017.1_g00150.1	128.403	131.383	97.8352	132.033	119.313	128.696	280.818	322.221	253.321	65.43	63.3593	54.9461	66.1913	47.0508	41.7152	65.5383	82.2606	58.2395	87.9506	82.6999	92.8455	120.545	86.3365	114.286	58.2259	60.4798	65.5371	46.5365	42.9433	43.3086
Rsa1.0_00017.1_g00151.1	220.973	224.655	217.86	269.21	283.819	301.167	437.529	380.602	308.391	546.754	528.912	583.802	691.806	684.118	633.489	132.085	166.045	136.178	207.691	241.656	277.579	162.52	141.592	145.105	462.242	469.727	487.999	571.129	611.431	634.813
Rsa1.0_00017.1_g00152.1	4.97687	5.01461	3.02583	6.0015	0	8.75485	3.15526	3.36816	1.1014	0.752069	1.8365	2.28942	0	1.88203	1.94024	1.00828	0	0.856463	0	0	0	3.22888	5.75577	12.8411	3.56485	7.05598	5.04131	1.05765	0	0
Rsa1.0_00017.1_g00153.1	414.075	467.362	407.479	473.261	489.904	485.019	556.377	529.924	588.146	412.134	411.376	376.609	435.582	476.154	450.136	669.499	629.141	661.19	684.531	616.49	632.69	674.836	613.565	529.055	572.752	569.518	552.528	598.628	559.285	654.188
Rsa1.0_00017.1_g00154.1	1831.49	1774.17	1417.1	1344.34	1230.18	1206.42	2767.16	3068.4	2771.11	1701.18	1569.29	1403.41	1643.04	1668.42	1466.82	2170.83	2122.02	2135.16	1543.9	1881.69	1744.92	2965.19	2902.06	2714.62	1869.17	2061.35	2134.49	1680.6	1678.88	1622.93
Rsa1.0_00017.1_g00155.1	1828.5	1805.26	1546.2	1747.29	1823.13	1653.79	764.624	883.581	734.632	1701.93	1593.16	1641.51	1876.84	1878.27	1852.93	2857.47	2972.04	2850.31	3289.14	3386.4	3091.66	2041.73	2046.75	1897.92	4016.4	4039.04	3617.65	3591.77	3570.43	3814.57
Rsa1.0_00017.1_g00156.1	29.8612	35.1023	42.3616	47.1547	56.0407	34.1439	23.1385	37.0498	46.2587	18.0497	23.8745	21.7495	41.6365	22.5844	29.1036	10.0828	11.4251	5.99524	15.8947	11.8143	14.3576	5.38147	8.05808	3.85234	0	1.008	2.01652	24.3259	12.2695	14.8161
Rsa1.0_00017.1_g00157.1	17.9167	20.0584	17.1464	6.0015	15.366	11.3813	12.621	5.6136	12.1154	17.2976	31.2205	17.1706	3.20281	15.9973	8.73109	2.01656	2.28502	6.85171	5.29823	16.1104	3.82868	0	1.15115	1.28411	0	0	0	6.34588	3.06738	2.2794
Rsa1.0_00017.1_g00158.1	0	0	0	0	0	0	0	0	0	0	0	0	0	0	0	0	0	0	0	0	0	0	0	0	0	0	0	0	0	0
Rsa1.0_00017.1_g00159.1	0	1.00292	0	0	0	0	0	0	0	0	0	0	0	0	0	0	0	0	0	0	0	0	0	0	0	0	0	0	0	0
Rsa1.0_00017.1_g00160.1	13.9352	17.0497	17.1464	10.2883	9.94271	7.00388	3.15526	1.12272	0	6.76862	5.5095	8.01297	7.47321	1.88203	9.70121	16.1325	15.9951	11.9905	3.17894	8.5922	6.70019	2.15259	0	6.42057	5.94141	2.01599	3.02479	6.34588	9.20213	7.9779
Rsa1.0_00017.1_g00161.1	474.793	487.42	500.271	226.342	206.989	196.109	228.23	240.262	233.496	215.844	235.072	200.324	129.18	145.857	127.086	387.18	384.644	411.102	242.659	200.843	232.592	107.629	116.267	105.297	130.711	126	166.363	144.898	124.74	127.646
Rsa1.0_00017.1_g00162.1	542.478	496.446	562.805	367.806	396.805	383.463	191.419	134.726	143.182	259.464	268.129	296.48	258.36	252.192	285.216	566.654	562.876	463.347	401.606	349.058	354.153	120.545	157.708	125.843	305.389	312.479	307.52	224.221	202.447	223.381
Rsa1.0_00017.1_g00163.1	150.301	165.482	297.54	219.484	261.222	144.455	72.5709	88.6949	149.79	88.7441	98.2528	128.207	417.432	461.098	650.951	4.03313	9.90174	8.56463	127.158	125.661	128.261	61.3487	74.825	59.0692	354.108	335.663	267.19	228.452	192.222	274.668
Rsa1.0_00018.1_g00001.1	5.97224	4.01169	6.05166	0	0	0.875485	3.15526	4.49088	2.20279	0	0	0	0	0	0.970121	0	0	0	2.11929	4.2961	2.87151	1.07629	0	0	2.37657	5.03999	4.03305	0	0	0
Rsa1.0_00018.1_g00002.1	613.15	515.502	483.124	697.889	688.759	797.567	1164.29	1266.43	1096.99	653.548	716.235	661.642	502.84	524.146	451.106	696.723	704.547	739.128	983.352	938.697	982.057	1493.9	1342.25	1417.66	672.568	779.182	707.8	1211.01	1224.91	1232.02
Rsa1.0_00018.1_g00003.1	33.8427	50.1461	53.4564	29.1502	56.9446	53.4046	25.2421	14.5954	6.60838	39.8596	32.1388	11.4471	4.27041	5.64609	9.70121	115.952	105.872	108.771	30.7297	41.887	62.2161	23.6785	34.5346	24.3982	26.1422	18.1439	60.4957	20.0953	10.2246	11.397
Rsa1.0_00018.1_g00004.1	33.8427	28.0818	36.31	54.0135	42.4825	44.6497	24.1903	29.1907	24.2307	61.6696	54.1768	58.3802	55.5153	63.989	48.506	60.4969	44.177	37.6844	31.7894	38.6649	32.5438	19.3733	14.965	16.6935	52.2844	46.3679	53.4379	66.6318	59.3026	45.588
Rsa1.0_00018.1_g00005.1	0	0	0	0.857358	0	0	0	0	0	0	0	0	0	0	0	0	0	0	0	0	0	0	0	0	0	0	0	0	0	0
Rsa1.0_00018.1_g00006.1	418.057	455.327	376.212	424.392	442.903	450.875	347.078	463.684	437.255	464.779	516.057	501.383	343.768	331.237	280.365	606.986	635.235	578.969	369.817	388.797	339.795	306.744	293.544	274.8	394.51	389.087	426.495	558.438	474.421	455.88
Rsa1.0_00018.1_g00007.1	0	0	0	0	0	0	0	0	0	0	0	0	0	0	0	0	0	0	0	0	0	0	0	0	0	0	0	0	0	0
Rsa1.0_00018.1_g00008.1	0	0	0	0	0	0	0	0	0	0	0	0	0	0	0	0	0	0	0	1.07402	0	0	0	0	0	0	0	0	0	0
Rsa1.0_00018.1_g00009.1	0	0	0	0.857358	0	0	0	0	0	0	0	0	0	0	0	0	0	0	1.05965	1.07402	0	0	1.15115	0	0	0	0	1.05765	0	0
Rsa1.0_00018.1_g00010.1	0	0	0	0	0	0	3.15526	2.24544	2.20279	2.25621	0	0	0	0.941015	0	3.02485	3.80836	4.28232	5.29823	3.22207	8.61453	7.53405	13.8138	14.1252	15.4477	1.008	5.04131	0	0	5.6985
Rsa1.0_00018.1_g00011.1	7.96298	25.073	9.07749	12.003	5.4233	8.75485	76.7779	114.518	103.531	15.0414	19.2833	19.4601	14.9464	19.7613	8.73109	37.3064	55.6021	50.5313	31.7894	36.5168	29.6723	115.163	120.871	123.275	34.4602	17.136	24.1983	17.98	21.4716	17.0955
Rsa1.0_00018.1_g00012.1	396.158	313.915	414.539	380.667	364.265	369.455	266.093	255.98	251.119	330.91	332.407	344.558	343.768	298.302	319.17	319.625	316.094	391.404	285.045	350.132	329.267	215.259	264.765	242.697	237.657	258.047	268.198	285.565	292.423	279.226
Rsa1.0_00018.1_g00013.1	682.826	666.943	783.69	282.928	285.627	336.186	334.457	405.302	363.461	378.291	365.464	380.044	477.218	495.915	455.957	672.524	658.846	793.085	577.507	619.712	509.215	460.654	369.52	445.587	576.317	573.55	552.528	444.212	472.376	507.166
Rsa1.0_00018.1_g00014.1	0	4.01169	7.06027	1.71472	0.903883	1.75097	4.20701	4.49088	0	0.752069	0	1.14471	0	1.88203	0.970121	3.02485	0.761672	0.856463	2.11929	0	2.87151	1.07629	5.75577	10.2729	2.37657	3.02399	5.04131	0	0	0
Rsa1.0_00018.1_g00015.1	658.937	721.101	716.113	751.903	801.744	767.801	524.824	542.274	489.02	710.705	718.99	800.152	754.794	663.416	803.26	873.172	910.198	808.501	927.19	961.252	953.342	820.136	759.762	788.446	1025.49	1052.35	1101.02	1000.53	902.832	957.348
Rsa1.0_00018.1_g00016.1	642.016	701.042	610.209	744.186	768.3	765.174	923.438	717.419	817.237	415.142	453.616	501.383	509.246	547.671	537.447	412.387	423.49	360.571	926.131	1012.81	1121.8	1328.15	1272.02	1388.13	670.191	735.838	708.808	667.375	617.565	629.114
Rsa1.0_00018.1_g00017.1	29875.1	36461.2	32833.3	21818	23132.2	24825.3	99758.7	105260	87544.5	22558.3	20148.2	22666.4	19990.8	20163.1	17538.8	30668.9	30567.4	31493	32328.7	32997.3	35718.7	125172	122287	131848	23525.6	24259.5	23442.1	26181	25519.6	26316.8
Rsa1.0_00018.1_g00018.1	36.8288	52.1519	45.3875	30.0075	39.7708	44.6497	24.1903	35.9271	35.2447	31.5869	40.403	46.9331	43.7717	47.9918	41.7152	46.381	43.4153	38.5408	52.9823	49.4051	45.9442	41.9754	26.4765	32.1028	34.4602	47.3759	56.4627	43.3635	46.0107	39.8895
Rsa1.0_00018.1_g00019.1	172.2	203.593	155.326	173.186	181.68	142.704	168.28	161.672	139.877	191.025	180.895	109.892	103.557	104.453	118.355	204.681	232.31	207.264	160.007	133.179	142.618	252.929	249.8	196.469	173.489	157.248	156.281	138.552	166.661	127.646
Rsa1.0_00018.1_g00020.1	131.389	124.362	166.421	206.623	155.468	154.085	289.232	297.521	376.678	160.191	144.165	125.918	122.774	123.273	129.996	126.035	146.241	145.599	119.74	169.696	156.976	210.953	256.707	256.823	133.088	163.296	116.958	93.0729	101.223	101.433
Rsa1.0_00018.1_g00021.1	1456.23	1378.01	1446.35	1179.72	1199.45	1221.3	649.983	668.019	628.898	1104.04	1027.52	1164.17	1164.75	1230.85	1161.23	1212.96	1260.57	1240.16	981.232	1035.36	1014.6	794.304	748.25	730.661	922.107	962.637	959.866	1101.01	1067.45	1067.9
Rsa1.0_00018.1_g00022.1	0	0	0	0	0	0	0	0	0	0	0	0	0	0	0	0	0	0	0	0	0	0	0	0	0	0	0	0	0	0
Rsa1.0_00018.1_g00023.1	45.7872	60.1753	49.4219	21.4339	42.4825	34.1439	26.2938	22.4544	11.014	17.2976	21.1198	19.4601	11.7436	17.8793	11.6414	8.06626	19.0418	22.268	20.1333	15.0363	10.5289	20.4496	18.4185	23.114	2.37657	6.04798	4.03305	1.05765	7.15722	5.6985
Rsa1.0_00018.1_g00024.1	0	0	0	0	0	0	0	0	0	0	0.91825	0	0	0	0	0	0	0	0	0	0	0	0	0	1.18828	0	0	0	0	0
Rsa1.0_00018.1_g00025.1	0	0	0	0	0	0	0	0	0	0	0	0	0	0	0	0	0	0	0	0	0	0	1.15115	0	0	0	0	0	0	0
Rsa1.0_00018.1_g00026.1	0	2.00584	6.05166	0.857358	0.903883	2.62646	0	1.12272	0	0	0	0	0	0	0	1.00828	2.28502	0	8.47717	6.44415	9.5717	0	0	0	0	0	0	0	2.04492	0
Rsa1.0_00018.1_g00027.1	698.752	772.25	997.516	162.041	221.451	119.066	75.7262	41.5407	52.8671	55.6531	67.0323	51.5119	68.3265	44.2277	91.1914	187.54	204.128	224.393	222.526	254.544	286.194	116.24	123.173	111.718	278.058	269.135	223.834	191.434	176.885	132.205
Rsa1.0_00018.1_g00028.1	0	3.00877	0	0	0	0	0	0	0	0	0	0	0	0	0	2.01656	0.761672	1.71293	0	0	0	0	0	0	0	0	0	0	0	0
Rsa1.0_00018.1_g00029.1	0	0	2.01722	0	0	0	1.05175	0	0	9.02483	2.75475	1.14471	2.1352	0	1.94024	0	0	0	0	0	0	0	0	0	0	0	0	0	1.02246	0
Rsa1.0_00018.1_g00030.1	2711.4	2930.54	2494.29	2784.7	2977.39	2931.12	1200.05	1358.49	1167.48	3357.24	3129.4	3162.83	3160.1	3190.98	3185.88	4325.53	4466.45	4310.58	4624.3	4474.39	4474.77	1957.78	1956.96	1945.43	3908.26	4084.4	3767.88	4496.06	4439.52	4379.87
Rsa1.0_00018.1_g00031.1	0	0	0	0	0.903883	0	0	1.12272	0	0	0	0	0	0	0	0	0.761672	0	1.05965	1.07402	0	0	0	0	0	0	0	1.05765	1.02246	0
Rsa1.0_00018.1_g00032.1	239.885	358.043	288.463	295.788	340.764	357.198	143.038	184.126	177.325	354.976	429.741	264.428	291.455	254.074	90.2212	387.18	525.554	284.346	269.15	180.436	266.093	104.4	98.9992	89.8879	140.217	153.216	178.462	125.86	140.077	69.5217
Rsa1.0_00018.1_g00033.1	22.8936	11.0321	43.3702	13.7177	20.7893	21.0116	37.8631	30.3135	41.8531	12.7852	8.26425	16.0259	6.40561	6.58711	14.5518	2.01656	6.85505	0.856463	5.29823	4.2961	5.74302	0	0	1.28411	8.31798	8.06398	8.0661	5.28823	3.06738	4.5588
Rsa1.0_00018.1_g00034.1	2.98612	2.00584	3.02583	9.43093	6.32718	2.62646	0	0	0	1.50414	1.8365	2.28942	1.0676	0.941015	0	0	3.04669	2.56939	1.05965	0	0.95717	0	0	1.28411	1.18828	2.01599	3.02479	0	2.04492	1.1397
Rsa1.0_00018.1_g00035.1	875.928	879.562	860.345	945.666	977.097	943.773	567.946	591.674	613.478	967.913	849.382	969.569	895.718	1091.58	957.509	1121.21	1048.06	1134.81	1177.27	1200.76	1195.51	632.86	573.275	676.728	1050.44	1124.92	1078.84	1112.64	1077.67	965.326
Rsa1.0_00018.1_g00036.1	2.98612	6.01753	4.03444	2.57207	3.61553	4.37743	12.621	11.2272	20.9265	3.00828	3.673	4.57884	0	3.76406	0.970121	5.04141	3.04669	4.28232	4.23858	4.2961	1.91434	7.53405	5.75577	2.56823	2.37657	3.02399	1.00826	2.11529	2.04492	17.0955
Rsa1.0_00018.1_g00037.1	12239.1	10449.4	11470.9	32010.3	34803.1	37034.8	55184.4	51885.4	65844.8	37576.4	32889.9	37693	21722.5	19792.4	23169.4	50962.6	46630.3	48689.9	77125.3	82373.4	76768.9	132973	124422	141974	120995	116505	125307	120507	104959	122501
Rsa1.0_00018.1_g00038.1	0	0	0	0.857358	0	0.875485	1.05175	0	0	0	0	0	0	0	0.970121	1.00828	0.761672	0	3.17894	2.14805	1.91434	0	0	6.42057	2.37657	2.01599	1.00826	8.46117	5.1123	1.1397
Rsa1.0_00018.1_g00039.1	5509.39	6535.04	5647.21	16469.8	16349.4	15260.6	10169.4	11024	11471.1	20801.5	21147.3	22996.1	14872.8	14499.2	15086.3	9557.51	9100.46	9912.71	15726.2	15704.4	14278.1	25779.4	23156.6	26118.9	31235.2	31696.5	31824.8	33458.7	32499.9	32806.3
Rsa1.0_00018.1_g00040.1	0.995373	1.00292	0	12.8604	3.61553	8.75485	42.0701	37.0498	37.4475	36.8514	43.1578	40.0648	21.352	15.9973	11.6414	0	0	0	0	0	0.95717	12.9155	11.5115	7.70468	0	0	0	0	1.02246	5.6985
Rsa1.0_00018.1_g00041.1	102.523	113.33	115.99	72.018	51.5213	37.6459	9.46577	19.0863	9.91257	27.0745	22.9563	41.2095	20.2844	14.1152	26.1933	3.02485	2.28502	3.42585	0	1.07402	0	0	1.15115	0	1.18828	4.03199	0	3.17294	0	0
Rsa1.0_00018.1_g00042.1	687.803	684.996	611.218	616.44	589.332	624.221	511.152	487.261	547.394	864.879	858.564	722.312	480.421	509.089	498.642	524.307	514.89	549.849	371.936	372.687	401.054	412.22	446.648	417.337	310.142	342.719	349.867	507.67	504.072	493.49
Rsa1.0_00018.1_g00043.1	1.99075	1.00292	0	6.0015	1.80777	2.62646	11.5693	3.36816	6.60838	7.52069	7.346	1.14471	1.0676	0.941015	0.970121	0	0	0	1.05965	0	0	0	5.75577	5.13645	0	0	0	0	1.02246	0
Rsa1.0_00018.1_g00044.1	695.766	781.276	645.511	828.208	711.356	752.917	862.437	822.954	1059.54	1056.66	1255.25	1108.08	826.324	784.807	885.72	501.116	462.335	440.222	680.293	590.714	429.769	1212.98	1311.16	1376.57	701.087	695.518	642.263	899	946.797	890.105
Rsa1.0_00018.1_g00045.1	1431.35	1420.14	1280.94	1421.5	1482.37	1365.76	1207.41	1255.2	1304.05	1680.87	1776.81	1956.31	2328.44	2342.19	2152.7	1675.76	1796.02	1610.15	1541.79	1657.22	1633.89	1528.34	1498.8	1517.82	1528.13	1630.94	1421.65	1829.73	1651.27	1943.19
Rsa1.0_00018.1_g00046.1	38.8196	24.0701	57.4908	133.748	128.351	111.187	150.401	158.304	216.975	62.4217	50.5038	53.8014	341.633	238.077	541.327	223.839	201.081	272.355	415.381	557.419	475.714	270.15	200.301	258.107	937.555	988.845	864.081	1208.89	1104.26	1601.28
Rsa1.0_00018.1_g00047.1	27.8704	24.0701	33.2841	23.1487	20.7893	16.6342	12.621	3.36816	7.70978	34.5952	7.346	29.7625	6.40561	4.70508	6.79085	30.2485	39.607	48.8184	23.3122	28.9987	23.9293	8.61035	12.6627	11.557	13.0711	10.08	18.1487	5.28823	13.292	6.8382
Rsa1.0_00018.1_g00048.1	0	0	0	0	0	3.50194	2.1035	0	0	0	0	0	0	0	0	1.00828	0	0	0	0	0	0	0	0	0	0	0	0	0	0
Rsa1.0_00018.1_g00049.1	0	0	0	0	0	0	0	0	0	0	0	0	0	0	0	0	0	0	0	0	0	0	0	0	0	0	0	0	0	0
Rsa1.0_00018.1_g00050.1	0	0	2.01722	4.28679	2.71165	2.62646	1.05175	0	0	0	2.75475	0	0	0	0.970121	0	0	0	0	0	0	0	0	0	0	0	0	0	0	0
Rsa1.0_00018.1_g00051.1	1.99075	0	0	0	0	0	2.1035	0	0	0.752069	0	0	0	0	0	0	0	0	0	0	0	0	0	0	0	0	0	0	0	1.1397
Rsa1.0_00018.1_g00052.1	29.8612	21.0614	20.1722	16.2898	9.94271	21.0116	149.349	135.849	136.573	15.0414	20.2015	17.1706	13.8788	17.8793	9.70121	7.05797	13.7101	9.4211	7.41752	6.44415	14.3576	25.831	21.8719	20.5458	3.56485	2.01599	5.04131	2.11529	3.06738	4.5588
Rsa1.0_00018.1_g00053.1	1229.29	1245.63	1477.61	1063.98	1180.47	1203.79	1662.82	1629.07	2010.05	1378.54	1373.7	1539.63	1212.8	1119.81	1240.78	1268.42	1291.03	1360.92	1016.2	1000.99	1034.7	1482.06	1432.04	1439.49	1157.39	1263.02	1286.54	1318.89	1258.65	1317.49
Rsa1.0_00018.1_g00054.1	17.9167	15.0438	22.1894	15.4324	15.366	14.0078	10.5175	8.98177	16.521	10.529	13.7738	11.4471	5.33801	7.52812	9.70121	14.1159	17.5185	21.4116	20.1333	19.3324	19.1434	35.5177	39.1392	34.6711	17.8242	18.1439	22.1818	14.8071	21.4716	15.9558
Rsa1.0_00018.1_g00055.1	200.07	230.672	211.808	190.333	192.527	179.474	125.159	159.426	183.933	200.802	185.487	196.89	154.802	152.444	174.622	128.052	140.148	137.034	222.526	260.988	232.592	217.411	223.324	231.14	172.301	148.176	199.636	185.088	192.222	207.425
Rsa1.0_00018.1_g00056.1	311.552	422.23	281.402	86.5931	99.4271	89.2995	58.8981	83.0813	38.5489	32.339	36.73	43.499	317.078	428.162	658.712	2753.62	2825.04	3327.36	2549.51	2481	2464.71	1821.09	2035.24	1471.59	4591.52	5076.27	4275.03	1710.21	1552.09	3513.69
Rsa1.0_00018.1_g00057.1	784.354	787.294	614.244	603.58	606.505	575.194	1568.16	1712.15	1168.58	850.59	860.401	677.668	668.319	693.528	567.521	659.416	680.935	712.577	341.206	315.763	313.952	671.607	637.739	639.489	490.761	603.79	560.594	546.803	598.139	486.652
Rsa1.0_00018.1_g00058.1	274.723	315.92	315.695	314.65	295.57	364.202	481.702	405.302	544.09	350.464	319.551	346.847	204.98	183.498	249.321	335.758	307.716	353.719	363.459	322.207	334.052	548.91	542.193	627.931	333.907	319.535	328.694	326.813	313.895	292.903
Rsa1.0_00018.1_g00059.1	392.177	441.286	510.357	408.102	427.537	459.63	844.557	725.278	916.362	427.175	411.376	467.042	476.15	441.336	439.465	355.924	358.748	385.408	352.862	409.203	377.125	631.784	637.739	702.41	288.753	304.415	320.627	354.312	274.019	338.491
Rsa1.0_00018.1_g00060.1	268.751	312.912	311.661	262.351	291.05	300.291	42.0701	53.8906	71.5908	284.282	294.758	277.02	362.985	307.712	347.303	320.634	352.654	270.642	200.273	270.654	230.678	23.6785	44.895	26.9664	348.167	323.567	324.66	197.78	188.133	161.837
Rsa1.0_00018.1_g00061.1	182.153	315.92	184.576	230.629	282.915	220.622	261.886	314.362	290.769	285.034	313.123	331.966	427.041	445.1	463.718	98.8116	86.069	41.1102	171.663	289.987	292.894	20.4496	11.5115	28.2505	136.653	144.144	106.876	118.456	94.0663	150.44
Rsa1.0_00018.1_g00062.1	0	0	0	0	0	0	0	0	0	0	0	0	0	0	0	0	0	0	0	0	0	0	0	0	0	0	0	0	0	0
Rsa1.0_00018.1_g00063.1	462.848	546.592	694.933	42.8679	74.1184	31.5175	16.828	17.9635	13.2168	11.281	8.26425	12.5918	4.27041	4.70508	2.91036	302.485	270.394	434.227	23.3122	20.4065	25.8436	1.07629	3.45346	5.13645	11.8828	1.008	0	0	1.02246	1.1397
Rsa1.0_00018.1_g00064.1	692.78	623.817	666.692	516.129	500.751	542.801	804.59	796.009	869.002	609.176	647.366	619.288	665.116	681.295	738.262	835.866	844.694	861.602	832.882	946.216	808.809	1284.02	1313.47	1381.71	1106.29	1221.69	1153.45	1093.61	997.92	1201.24
Rsa1.0_00018.1_g00065.1	0	0	0	0	0	0	0	0	0	0	0	0	0	0	0	0	0	0	0	0	0	0	0	0	0	0	0	0	0	0
Rsa1.0_00018.1_g00066.1	282.686	226.66	252.153	293.216	267.549	294.163	363.906	346.921	337.027	342.191	348.935	366.307	368.323	369.819	346.333	326.683	372.458	380.27	745.991	686.302	716.921	879.332	932.435	893.743	633.355	602.782	607.982	545.746	508.162	502.608
Rsa1.0_00018.1_g00067.1	56.7363	61.1782	74.6372	24.006	28.0204	33.2684	2.1035	1.12272	1.1014	0.752069	0	1.14471	4.27041	4.70508	5.82072	128.052	114.251	117.335	144.112	105.254	117.732	13.9918	25.3254	28.2505	22.5774	34.2719	23.19	25.3835	21.4716	19.3749
Rsa1.0_00018.1_g00068.1	0	0	0	0	0	0	0	0	0	0	0	0	0	0	0	0	0	0	0	0	0	0	0	0	0	0	0	0	0	0
Rsa1.0_00018.1_g00069.1	21.8982	31.0906	47.4047	0.857358	0.903883	0	1.05175	1.12272	2.20279	0.752069	0	0	2.1352	0	0	5.04141	9.14007	9.4211	2.11929	0	5.74302	0	0	3.85234	1.18828	0	0	0	0	1.1397
Rsa1.0_00018.1_g00070.1	1417.41	1523.44	1521.99	955.954	952.692	926.263	1691.22	1684.08	1490.19	1288.29	1267.19	1277.5	1477.56	1463.28	1521.15	1590.06	1586.56	1681.24	1389.2	1329.64	1371.63	2133.21	2116.97	2229.22	1490.11	1465.63	1431.73	1205.72	1347.6	1298.12
Rsa1.0_00018.1_g00071.1	938.637	1061.09	1019.71	951.667	963.539	1011.19	3382.43	3414.19	3523.37	1691.4	1676.73	1809.79	1301.41	1307.07	1493.99	817.717	767.766	924.124	1619.14	1692.66	1670.26	9343.3	8868.49	9485.75	2554.81	2530.07	2544.85	2212.6	1992.77	2050.32
Rsa1.0_00018.1_g00072.1	63.7039	64.187	53.4564	36.009	69.599	63.0349	51.5359	78.5905	70.4894	47.3803	50.5038	38.9201	42.7041	32.9355	24.253	38.3147	59.4104	48.8184	56.1612	60.1454	48.8157	143.147	148.499	184.912	73.6735	65.5198	70.5784	49.7094	67.4823	66.1026
Rsa1.0_00019.1_g00001.1	0	0	0	0	0	0	0	0	0	0	0	0	0	0	0	0	0	0	0	0	0	0	0	0	0	0	0	0	0	0
Rsa1.0_00019.1_g00002.1	0	0	1.00861	361.805	296.474	334.435	125.159	66.2405	77.0978	138.381	202.015	77.8403	323.483	367.937	197.905	0	0	0	0	0	0	0	0	1.28411	0	0	0	0	0	0
Rsa1.0_00019.1_g00003.1	135.371	122.356	156.335	203.194	219.644	279.28	390.2	405.302	442.762	121.083	146.92	123.629	208.182	183.498	177.532	87.7205	71.5972	72.7994	183.319	167.548	156.019	194.809	215.266	187.481	135.464	109.872	145.19	93.0729	127.807	121.948
Rsa1.0_00019.1_g00004.1	5720.41	5722.67	5000.69	5136.43	4637.82	5190.75	4579.33	4871.49	5005.85	5451	5338.71	5907.85	5752.24	5814.53	6071.99	7256.61	7514.66	7337.32	6891.94	6986.53	6496.32	6967.92	6767.63	7304.04	8281.14	8599.22	8046.94	7971.48	7925.08	8406.42
Rsa1.0_00019.1_g00005.1	203.056	154.45	211.808	208.338	193.431	182.976	353.389	317.73	382.185	237.654	230.481	236.955	240.21	278.541	199.845	138.135	133.293	137.891	189.677	135.327	147.404	204.496	180.731	179.776	204.385	221.759	205.686	213.645	197.335	211.984
Rsa1.0_00019.1_g00006.1	625.094	650.896	601.132	340.371	433.864	376.459	3295.14	3849.81	3666.55	884.433	909.986	915.768	494.3	526.969	555.879	784.443	712.925	784.52	365.578	379.131	361.81	2980.26	2704.06	2980.43	772.384	717.694	701.751	626.127	639.037	607.46
Rsa1.0_00019.1_g00007.1	400.14	359.046	338.893	346.373	357.938	345.817	443.839	446.843	454.877	426.423	361.791	460.173	366.187	335.943	401.63	305.509	289.435	288.628	336.967	276.024	262.265	416.526	401.753	439.167	400.451	410.255	388.181	353.254	359.906	389.777
Rsa1.0_00019.1_g00008.1	1008.31	1029	839.164	922.517	1036.75	887.742	1073.84	763.45	987.953	877.664	721.745	646.761	833.797	814.919	647.071	595.895	568.969	636.352	1346.81	1332.86	1410.87	1554.17	1452.76	1394.55	846.057	868.894	828.792	549.976	548.038	433.086
Rsa1.0_00019.1_g00009.1	624.099	628.832	571.882	452.685	487.193	485.019	844.557	967.785	1025.4	588.118	546.359	655.919	610.668	543.907	618.937	917.537	834.031	798.224	403.725	421.018	470.928	996.648	938.19	1078.66	628.602	710.638	704.775	748.814	659.486	616.578
Rsa1.0_00019.1_g00010.1	179.167	195.57	143.223	327.511	283.819	294.163	570.05	643.319	645.419	370.77	304.859	329.676	402.486	386.757	347.303	254.087	300.099	252.657	347.564	308.245	330.224	769.55	679.181	707.547	465.807	519.119	515.222	580.648	536.791	532.24
Rsa1.0_00019.1_g00011.1	9.95373	5.01461	8.06888	13.7177	19.8854	18.3852	129.366	123.499	199.353	27.0745	27.5475	30.9072	42.7041	36.6996	45.5957	33.2733	34.2752	28.2633	25.4315	24.7026	26.8008	205.572	170.371	143.821	90.3095	69.5518	80.661	90.9576	105.313	142.462
Rsa1.0_00019.1_g00012.1	240.88	217.634	270.308	330.94	298.281	351.07	825.625	739.873	1158.67	754.325	816.325	932.938	858.352	850.678	967.21	462.801	485.185	400.825	518.167	520.902	505.386	1028.94	947.4	1135.16	890.024	884.013	1022.38	1243.79	1217.75	1307.24
Rsa1.0_00019.1_g00013.1	0	1.00292	3.02583	0	0.903883	0	2.1035	2.24544	1.1014	1.50414	0	2.28942	3.20281	5.64609	0.970121	2.01656	0.761672	0.856463	4.23858	1.07402	1.91434	0	0	0	5.94141	2.01599	5.04131	6.34588	6.13476	4.5588
Rsa1.0_00019.1_g00014.1	701.738	689.007	632.399	618.155	658.027	635.602	317.629	382.848	375.576	666.333	621.655	679.958	597.857	579.665	614.086	591.862	693.122	680.032	667.577	649.785	631.732	392.847	375.276	312.04	787.831	734.83	726.957	893.712	939.64	914.039
Rsa1.0_00019.1_g00015.1	130.394	126.368	138.18	195.478	186.2	210.116	326.043	276.189	334.825	186.513	198.342	129.352	181.492	223.021	215.367	128.052	135.578	114.766	170.603	181.51	173.248	314.278	276.277	300.483	147.347	177.407	170.396	154.416	163.593	151.58
Rsa1.0_00019.1_g00016.1	203.056	178.52	146.249	383.239	325.398	345.817	197.729	187.494	192.744	231.637	278.23	234.665	345.903	335.001	296.857	143.176	141.671	193.561	288.224	317.911	276.622	138.842	168.068	151.525	152.1	175.392	177.454	179.8	180.975	148.161
Rsa1.0_00019.1_g00017.1	0.995373	0	3.02583	105.455	73.2145	108.56	66.2604	40.4179	67.1852	6.01655	8.26425	11.4471	226.332	316.181	169.771	0	0	0	0	0	0	0	1.15115	0	0	0	0	0	0	0
Rsa1.0_00019.1_g00018.1	0	0	0	0	0	0	0	0	0	0	0	0	1.0676	0	0	1.00828	0	0	0	1.07402	0	0	0	0	1.18828	0	0	0	0	0
Rsa1.0_00019.1_g00019.1	148.311	141.412	100.861	134.605	124.736	112.062	15.7763	42.6634	27.5349	201.554	178.141	145.378	88.6109	100.689	96.042	154.267	160.713	159.302	67.8174	86.996	100.503	20.4496	19.5696	23.114	80.8032	102.816	104.859	68.747	81.7967	67.2423
Rsa1.0_00019.1_g00020.1	4.97687	9.0263	5.04305	21.4339	11.7505	21.8871	3.15526	7.85905	3.30419	4.51241	6.42775	3.43413	5.33801	10.3512	15.5219	9.07454	15.9951	8.56463	5.29823	13.9623	20.1006	2.15259	3.45346	2.56823	5.94141	4.03199	3.02479	2.11529	2.04492	2.2794
Rsa1.0_00019.1_g00021.1	0	0	2.01722	197.192	200.662	212.743	0	0	0	0.752069	0	0	0	0	0	1.00828	0.761672	0	0	1.07402	0	0	0	0	0	0	0	0	1.02246	0
Rsa1.0_00019.1_g00022.1	21.8982	7.02045	8.06888	797.343	616.448	834.337	190.367	125.745	200.454	332.414	494.019	241.534	1350.52	1676.89	1172.88	128.052	144.718	197.843	814.868	853.85	796.366	460.654	476.578	478.974	20.2008	13.104	9.07436	10.5765	14.3144	9.1176
Rsa1.0_00019.1_g00023.1	1387.55	1255.66	1194.19	358.376	344.379	342.315	130.417	160.549	155.297	360.993	349.853	449.871	749.456	746.225	1078.77	982.067	1016.83	996.923	1254.62	1169.61	986.843	560.749	581.333	558.589	771.195	733.822	724.941	684.297	661.531	635.952
Rsa1.0_00019.1_g00024.1	49.7687	27.0789	39.3358	31.7222	47.9058	35.8949	43.1218	55.0133	68.2866	64.6779	50.5038	61.8143	27.7576	23.5254	35.8945	34.2816	24.3735	40.2538	32.849	30.0727	18.1862	47.3569	29.93	37.2393	57.0376	43.3439	56.4627	41.2482	31.6962	44.4483
Rsa1.0_00019.1_g00025.1	46.7825	26.076	24.2067	52.2988	46.098	63.0349	53.6394	39.2952	34.1433	58.6614	89.9885	75.5508	85.4081	76.2222	70.8188	17.1408	34.2752	20.5551	45.5648	32.2207	35.4153	49.5095	65.6158	55.2169	41.5899	30.2399	15.1239	24.3259	30.6738	38.7498
Rsa1.0_00019.1_g00026.1	33.8427	28.0818	33.2841	34.2943	29.8281	36.7704	30.5008	26.9453	33.0419	54.149	40.403	58.3802	48.0421	47.0508	53.3566	25.207	30.4669	23.1245	31.7894	33.2948	33.501	32.2888	36.8369	12.8411	36.8368	37.2959	49.4049	41.2482	40.8984	31.9116
Rsa1.0_00019.1_g00027.1	1478.13	1475.3	1371.71	1498.66	1532.08	1431.42	1258.95	1283.27	1307.36	1408.62	1416.86	1405.7	1519.2	1660.89	1632.71	1536.62	1480.69	1479.97	1724.04	1970.84	1764.06	1557.4	1517.22	1522.96	1560.22	1677.31	1662.62	1610.8	1504.04	1628.63
Rsa1.0_00019.1_g00028.1	453.89	441.286	530.529	427.821	450.134	451.75	342.871	334.571	356.853	402.357	379.237	454.45	346.971	339.707	402.6	404.321	345.799	381.126	396.308	388.797	329.267	382.084	332.683	398.075	354.108	360.863	331.718	437.866	305.715	374.961
Rsa1.0_00019.1_g00029.1	3.98149	6.01753	11.0947	2.57207	5.4233	3.50194	5.25876	5.6136	11.014	8.27276	11.019	3.43413	18.1492	13.1742	10.6713	5.04141	5.3317	5.13878	4.23858	1.07402	2.87151	2.15259	0	0	3.56485	3.02399	3.02479	3.17294	0	3.4191
Rsa1.0_00019.1_g00030.1	11405	11638.9	9928.76	8936.24	8459.44	10063.7	6310.51	4932.11	7385.97	7388.32	8025.51	7022.79	15678.8	16502.6	13782.5	12672.1	12178.4	11841.5	9358.8	8209.84	7533.89	6172.54	6095.36	5838.86	4793.53	4821.25	5207.68	6956.14	5809.61	6149.82
Rsa1.0_00019.1_g00031.1	24.8843	29.0847	31.2669	92.5946	62.3679	63.0349	59.9499	48.277	30.8391	312.861	391.175	314.795	158.005	153.386	129.026	8.06626	18.2801	17.9857	6.35788	13.9623	10.5289	20.4496	9.20923	20.5458	34.4602	53.4238	38.314	7.40353	6.13476	5.6985
Rsa1.0_00019.1_g00032.1	0	5.01461	5.04305	15.4324	6.32718	7.87937	0	0	2.20279	8.27276	10.1008	1.14471	44.8393	43.2867	25.2231	0	0	0	0	0	0	0	0	0	1.18828	1.008	1.00826	1.05765	1.02246	0
Rsa1.0_00019.1_g00033.1	18.9121	11.0321	18.155	24.006	43.3864	31.5175	14.7245	25.8226	20.9265	30.0828	22.9563	25.1836	14.9464	19.7613	23.2829	8.06626	13.7101	15.4163	18.014	16.1104	17.2291	20.4496	11.5115	14.1252	32.0836	30.2399	27.2231	10.5765	11.2471	7.9779
Rsa1.0_00019.1_g00034.1	200.07	192.561	199.705	192.048	182.584	176.848	209.299	218.931	220.279	217.348	202.015	240.389	232.737	208.905	250.291	222.83	227.74	255.226	200.273	208.361	210.577	161.444	168.068	160.514	293.506	338.687	322.644	209.414	214.716	218.822
Rsa1.0_00019.1_g00035.1	938.637	883.574	692.915	1003.97	881.286	861.477	1471.4	1530.27	1244.58	1305.59	1216.68	1048.55	1156.21	1171.56	1007.96	1187.76	1149.36	1201.62	1147.6	1047.17	1000.24	2052.49	2153.81	1788.77	1528.13	1651.1	1450.89	1469.07	1553.12	1526.06
Rsa1.0_00019.1_g00036.1	364.307	296.865	358.057	357.518	390.477	483.268	552.17	496.243	588.146	961.896	776.84	853.953	948.03	977.715	764.455	387.18	401.401	542.141	309.417	263.136	294.808	433.746	383.334	467.417	733.17	710.638	758.213	663.145	598.139	575.548
Rsa1.0_00019.1_g00037.1	1298.96	1162.39	969.275	1144.57	1096.41	966.536	961.301	1060.97	711.502	1230.38	1204.74	1030.24	1432.72	1297.66	1275.71	1251.28	1312.36	1114.26	1249.32	1285.61	1138.08	1074.14	1054.46	797.434	1563.78	1465.63	1128.25	1507.15	1532.67	1306.1
Rsa1.0_00019.1_g00038.1	0	0	0	0	0	0	2.1035	1.12272	0	0	0	0	0	0	0.970121	0	0	0	0	0	0.95717	0	0	0	0	0	0	0	0	1.1397
Rsa1.0_00019.1_g00039.1	34.8381	24.0701	47.4047	20.5766	21.6932	20.1362	13.6728	24.6999	14.3182	2.25621	5.5095	5.72355	10.676	7.52812	14.5518	2.01656	0	0	0	2.14805	4.78585	1.07629	4.60462	2.56823	3.56485	4.03199	3.02479	0	0	3.4191
Rsa1.0_00019.1_g00040.1	1021.25	1050.06	1172.01	1274.89	1262.72	1409.53	1265.26	1148.54	1345.91	1110.81	1108.33	1279.79	1163.69	1303.31	1362.05	1110.12	1148.6	1083.43	1254.62	1309.24	1250.06	1270.03	1173.03	1291.82	1241.76	1253.95	1258.31	1463.78	1408.95	1506.68
Rsa1.0_00019.1_g00041.1	346.39	374.09	390.332	736.47	738.472	798.442	1013.89	797.132	1014.39	661.069	622.574	646.761	603.195	620.129	614.086	328.7	373.981	387.978	590.223	644.415	597.274	1196.84	989.992	1186.52	602.459	636.046	638.23	580.648	568.487	527.681
Rsa1.0_00019.1_g00042.1	153.287	127.371	148.266	106.312	129.255	116.44	267.145	269.453	333.723	154.174	140.492	121.339	122.774	109.158	124.175	105.87	108.157	86.5028	93.2489	94.5142	107.203	203.419	210.661	241.413	97.4392	89.7117	106.876	88.8423	90.9989	93.4554
Rsa1.0_00019.1_g00043.1	6.96761	4.01169	6.05166	8.57358	3.61553	11.3813	22.0868	15.7181	8.81118	5.26448	5.5095	10.3024	4.27041	6.58711	1.94024	0	0	0	7.41752	6.44415	5.74302	16.1444	27.6277	11.557	3.56485	0	2.01652	8.46117	7.15722	9.1176
Rsa1.0_00019.1_g00044.1	0	0	0	2.57207	0	0	2.1035	3.36816	0	0	0	1.14471	0	1.88203	0	2.01656	0	0	0	0	0	0	1.15115	0	0	0	0	3.17294	0	1.1397
Rsa1.0_00019.1_g00045.1	93.5651	127.371	127.085	133.748	118.409	101.556	143.038	151.567	180.629	100.777	134.983	131.642	112.098	52.6969	81.4901	23.1905	34.2752	55.6701	92.1892	109.551	132.09	192.657	197.998	229.856	91.4978	77.6158	65.5371	248.547	261.75	210.844
Rsa1.0_00019.1_g00046.1	21.8982	22.0643	18.155	17.1472	22.5971	28.891	18.9315	11.2272	11.014	38.3555	36.73	42.3543	51.2449	47.0508	71.7889	0	1.52334	0	0	0	5.74302	13.9918	8.05808	3.85234	0	0	0	5.28823	12.2695	12.5367
Rsa1.0_00019.1_g00047.1	4.97687	3.00877	7.06027	2.57207	7.23106	2.62646	10.5175	19.0863	12.1154	9.02483	11.9373	3.43413	8.54081	3.76406	15.5219	13.1077	21.3268	12.8469	15.8947	11.8143	16.2719	23.6785	23.0231	34.6711	23.7657	24.1919	21.1735	32.7871	30.6738	29.6322
Rsa1.0_00019.1_g00048.1	132.385	135.394	166.421	175.758	178.065	176.848	172.487	134.726	143.182	179.744	186.405	214.061	166.546	167.501	162.98	133.093	134.054	145.599	176.961	194.398	211.535	147.452	170.371	133.548	187.749	182.447	181.487	173.454	162.571	177.793
Rsa1.0_00019.1_g00049.1	0	0	0	0	0	0	0	0	0	0	0	0	0	0	0	0	0	0	0	0	0	0	0	0	0	0	0	0	0	0
Rsa1.0_00019.1_g00050.1	0.995373	1.00292	4.03444	0.857358	0	0.875485	0	0	0	0	0	0	0	0	0.970121	0	0	0.856463	0	0	0	1.07629	0	0	0	1.008	0	0	0	0
Rsa1.0_00019.1_g00051.1	1910.12	1967.73	1638.99	1772.16	1820.42	1661.67	1138	1142.93	971.432	1898.22	1786	1776.59	1960.12	2014.71	1981.96	2107.31	2301.77	2129.17	2115.05	2037.42	1968.9	1517.57	1555.21	1402.25	2129.4	2134.94	1985.27	2093.08	2051.05	2147.19
Rsa1.0_00019.1_g00052.1	165.232	131.383	179.533	162.041	175.353	177.723	167.229	132.481	194.947	151.918	155.184	184.298	118.504	102.571	152.309	67.5549	66.2655	73.6558	90.0699	98.8103	115.818	171.131	138.138	178.492	110.51	115.92	106.876	118.456	121.673	123.088
Rsa1.0_00019.1_g00053.1	260.788	181.529	297.54	222.913	302.801	284.533	110.434	68.486	79.3006	106.042	84.479	106.458	70.4617	73.3992	83.4304	114.944	121.106	113.053	578.567	564.937	628.861	35.5177	52.9531	74.4786	342.225	301.391	219.801	375.465	286.289	349.888
Rsa1.0_00019.1_g00054.1	0	0	0	0	0	0	0	0	0	0	0	0	0	0	0	0	0	0	0	0	0	0	0	0	0	0	0	0	0	0
Rsa1.0_00019.1_g00055.1	2490.42	2574.5	2027.31	1133.43	1175.05	1053.21	2809.23	3031.35	2363.6	2667.59	2424.18	2493.18	1946.24	1856.62	1953.82	3649.98	3670.5	3445.55	1975.18	2059.98	1745.88	4517.2	4975.29	4310.77	2824.55	2869.77	2896.74	1992.61	1988.68	2001.31
Rsa1.0_00019.1_g00056.1	501.668	505.473	560.787	371.236	333.533	365.953	347.078	388.461	365.664	354.224	321.388	357.149	341.633	355.704	400.66	745.12	750.247	792.228	597.64	624.008	568.559	556.444	542.193	593.26	412.334	422.351	393.222	465.365	528.611	437.645
Rsa1.0_00019.1_g00057.1	830.141	832.425	889.594	768.193	735.761	842.217	431.218	370.498	415.227	723.49	725.418	824.191	491.097	478.977	562.67	882.247	884.301	950.674	714.202	665.895	644.176	376.703	317.718	432.746	651.179	655.198	648.313	522.478	456.017	472.975
Rsa1.0_00019.1_g00058.1	361.32	414.207	374.194	585.575	579.389	539.299	651.035	873.477	705.995	861.119	831.017	772.679	467.61	437.572	352.154	214.764	186.61	244.092	293.522	322.207	312.038	543.528	572.123	481.543	171.113	209.663	220.809	314.121	342.524	316.837
Rsa1.0_00019.1_g00059.1	205.047	197.576	204.748	260.637	257.607	235.506	261.886	239.14	283.059	239.158	254.355	234.665	242.346	287.01	230.889	240.979	271.155	242.379	268.09	253.47	280.451	333.651	382.183	300.483	244.786	202.607	231.9	270.758	280.154	280.366
Rsa1.0_00019.1_g00060.1	3.98149	2.00584	4.03444	5.14415	2.71165	7.87937	7.36227	10.1045	2.20279	59.4134	62.441	3.43413	0	0.941015	0.970121	14.1159	19.0418	4.28232	2.11929	7.51817	12.4432	2.15259	0	0	4.75313	0	4.03305	2.11529	2.04492	0
Rsa1.0_00019.1_g00061.1	9.95373	10.0292	28.2411	5.14415	0.903883	3.50194	1.05175	0	1.1014	0	0	0	0	0	0.970121	2.01656	6.85505	0	0	0	0	0	0	0	3.56485	1.008	1.00826	0	0	0
Rsa1.0_00019.1_g00062.1	115.463	120.351	82.7061	158.611	131.967	145.331	165.125	144.831	169.615	188.017	174.468	157.97	133.45	115.745	137.757	61.5052	79.2139	69.3735	85.8313	68.7376	78.488	61.3487	61.0112	55.2169	68.9204	84.6718	77.6362	105.765	116.56	126.507
Rsa1.0_00019.1_g00063.1	15.926	11.0321	8.06888	6.85886	4.51941	7.00388	0	3.36816	2.20279	4.51241	3.673	6.86826	0	0	1.94024	39.323	45.7003	50.5313	46.6244	52.6272	59.3446	1.07629	1.15115	1.28411	1.18828	6.04798	5.04131	17.98	24.539	149.301
Rsa1.0_00019.1_g00064.1	635.048	611.782	711.07	617.298	675.2	603.209	631.051	596.165	604.667	688.895	702.461	770.39	797.499	761.281	666.473	485.992	558.306	523.299	690.889	702.412	624.075	891.171	825.377	806.423	867.446	781.198	831.816	745.641	747.418	820.584
Rsa1.0_00019.1_g00065.1	1700.1	1952.69	1742.88	1598.11	1551.06	1477.82	854.023	861.127	708.198	1235.65	1108.33	989.029	1000.34	983.361	1024.45	2960.32	3040.6	3004.47	2601.43	2591.62	2700.18	1616.59	1694.5	1704.02	1247.7	1342.65	1380.31	1388.69	1421.22	1259.37
Rsa1.0_00019.1_g00066.1	1176.53	1293.77	1312.2	829.922	891.228	892.995	1154.82	1259.69	1274.32	1019.81	984.364	1101.21	779.349	812.096	791.619	1474.11	1450.99	1627.28	764.005	886.07	940.898	1963.16	2199.85	1927.45	1177.59	1319.47	1258.31	1392.92	1342.49	1309.51
Rsa1.0_00019.1_g00067.1	49.7687	38.111	31.2669	47.1547	47.9058	50.7781	68.3639	57.2588	71.5908	55.6531	44.076	45.7884	98.2194	111.04	92.1615	261.145	287.15	240.666	271.269	295.357	273.751	252.929	230.231	263.243	257.857	265.103	255.09	277.103	306.738	323.675
Rsa1.0_00019.1_g00068.1	3.98149	6.01753	7.06027	12.003	8.13494	7.00388	7.36227	15.7181	13.2168	17.2976	5.5095	14.8812	12.8112	16.9383	13.5817	30.2485	34.2752	23.981	40.2666	21.4805	27.7579	31.2125	16.1162	37.2393	36.8368	28.2239	37.3057	44.4212	36.8085	28.4925
Rsa1.0_00019.1_g00069.1	234.908	231.675	220.886	188.619	169.026	202.237	137.78	186.372	129.965	239.158	261.701	299.914	148.397	159.973	162.98	350.882	309.239	302.332	480.02	396.315	411.583	72.1117	89.79	105.297	588.2	525.167	571.685	245.374	244.368	205.146
Rsa1.0_00019.1_g00070.1	285.672	308.9	263.247	271.782	295.57	267.023	384.941	373.866	416.328	245.174	228.644	240.389	202.844	159.032	176.562	203.673	206.413	201.269	174.842	171.844	160.805	203.419	215.266	211.879	130.711	135.072	139.14	171.339	155.414	151.58
Rsa1.0_00019.1_g00071.1	81.6206	114.333	59.508	12.8604	20.7893	21.0116	88.3472	136.972	95.8215	84.9838	78.0513	64.1037	54.4477	63.989	87.3109	191.574	214.03	103.632	13.7754	9.66622	13.4004	108.706	133.534	56.501	65.3555	60.4798	64.5288	90.9576	78.7294	64.9629
Rsa1.0_00019.1_g00072.1	0	0	0	0	0	0	0	0	0	0	0.91825	0	0	0	0	0	0	0	3.17894	0	0	2.15259	0	1.28411	0	0	1.00826	0	0	0
Rsa1.0_00019.1_g00073.1	4679.25	4962.46	4309.79	3679.78	3781.85	3898.54	6806.94	6476.98	7218.56	5123.09	4740.01	4791.75	5579.29	5745.84	5927.44	6663.74	6436.13	6545.95	4780.06	4623.68	4896.88	7775.14	7622.94	7834.38	5106.05	5332.3	5184.49	6354.34	6062.16	6400.55
Rsa1.0_00019.1_g00074.1	557.409	617.8	653.58	544.422	543.234	555.058	1405.14	1261.94	1534.25	521.936	550.95	714.299	659.778	718.936	773.186	1150.45	1143.27	1263.28	1050.11	1037.51	1008.86	3668.01	3794.2	4011.57	1048.07	1021.1	1158.49	1567.43	1417.13	1803
Rsa1.0_00019.1_g00075.1	152.292	156.456	199.705	138.035	146.429	168.093	209.299	142.586	177.325	127.1	119.373	164.838	103.557	111.981	107.683	99.8199	96.7324	85.6463	51.9227	56.9233	61.2589	79.6457	93.2435	80.8991	41.5899	46.3679	79.6527	64.5165	81.7967	61.5438
Rsa1.0_00019.1_g00076.1	549.446	524.528	592.054	499.84	460.076	540.174	817.211	830.813	709.3	700.176	613.391	604.407	667.251	655.888	550.059	602.953	663.416	633.783	615.654	566.011	611.632	958.977	950.853	984.915	619.095	580.606	625.123	759.39	714.699	690.658
Rsa1.0_00020.1_g00001.1	0	0	0	0	0	0	0	0	0	0	0	0	0	0.941015	0	0	0	0	0	0	0	0	0	0	0	0	0	0	0	0
Rsa1.0_00020.1_g00002.1	14.9306	15.0438	19.1636	5.14415	2.71165	13.1323	6.31051	6.73632	11.014	3.00828	12.8555	4.57884	8.54081	8.46914	10.6713	12.0994	9.90174	10.2776	11.6561	10.7402	9.5717	4.30517	0	3.85234	9.50626	3.02399	9.07436	10.5765	6.13476	9.1176
Rsa1.0_00020.1_g00003.1	393.172	335.979	385.289	490.409	420.305	414.98	494.324	418.775	466.992	514.415	528.912	534.579	497.502	545.789	521.925	299.46	329.042	355.432	340.146	379.131	369.468	355.177	343.044	364.688	377.874	396.143	410.363	429.405	498.96	422.829
Rsa1.0_00020.1_g00004.1	0	0	0	0	0	0	0	0	0	0	0	0	0	0	0	0	0	0	0	0	0	0	0	0	0	0	0	0	0	0
Rsa1.0_00020.1_g00005.1	2.98612	0	2.01722	0.857358	0.903883	0.875485	0	0	0	0	0.91825	0	18.1492	13.1742	43.6554	0	0	0	1.05965	0	0.95717	0	0	0	4.75313	2.01599	4.03305	7.40353	2.04492	1.1397
Rsa1.0_00020.1_g00006.1	0	0	0	0	0	0	0	0	0	0	0	0	0	0	0	0	0	0	0	0	0	0	0	0	0	0	0	0	0	0
Rsa1.0_00020.1_g00007.1	0.995373	1.00292	0	0	0	0	1.05175	2.24544	2.20279	1.50414	2.75475	1.14471	3.20281	7.52812	4.8506	0	2.28502	0.856463	0	2.14805	0	0	5.75577	0	42.7782	65.5198	28.2313	35.96	48.0556	20.5146
Rsa1.0_00020.1_g00008.1	1101.88	1151.35	1109.47	882.221	1005.12	1045.33	1055.96	1023.92	1105.8	856.606	809.897	954.688	862.622	826.212	831.394	1268.42	1251.43	1276.13	1114.75	1208.28	1219.44	1429.32	1351.45	1512.69	975.58	951.549	994.147	1010.05	977.471	1023.45
Rsa1.0_00020.1_g00009.1	101.528	71.2075	79.6802	97.7388	103.043	88.424	52.5876	51.6452	35.2447	84.2317	65.1958	70.972	46.9745	61.166	64.9981	59.4886	57.1254	79.6511	36.028	32.2207	42.1155	21.5259	27.6277	42.3757	29.7071	30.2399	37.3057	48.6518	55.2128	50.1468
Rsa1.0_00020.1_g00010.1	107.5	115.336	124.059	122.602	106.658	88.424	65.2086	46.0316	29.7377	139.133	101.008	113.326	83.2729	70.5762	70.8188	96.7951	86.8306	82.2205	56.1612	60.1454	58.3874	31.2125	55.2554	44.944	27.3305	56.4478	52.4296	41.2482	55.2128	45.588
Rsa1.0_00020.1_g00011.1	722.641	667.946	677.786	455.257	377.823	375.583	1010.73	1002.59	1108.01	941.59	1004.57	1019.94	943.76	850.678	1136.01	84.6957	92.1623	95.0674	131.396	190.102	173.248	148.528	161.162	127.127	0	0	1.00826	1.05765	1.02246	0
Rsa1.0_00020.1_g00012.1	160.255	146.427	128.094	86.5931	76.83	70.0388	100.968	94.3085	109.038	187.265	175.386	264.428	125.977	125.155	140.668	28.2319	16.7568	23.981	81.5928	56.9233	62.2161	47.3569	49.4996	55.2169	26.1422	35.2799	40.3305	80.3812	67.4823	77.4996
Rsa1.0_00020.1_g00013.1	0.995373	0	0	2.57207	0	2.62646	0	0	0	0	0	0	0	0	0	3.02485	0.761672	0.856463	0	0	0.95717	0	0	1.28411	3.56485	6.04798	4.03305	0	0	0
Rsa1.0_00020.1_g00014.1	1693.13	1792.22	1754.98	1401.78	1380.23	1362.25	1096.98	1128.33	1203.83	1239.41	1071.6	1148.14	837	875.144	913.854	1599.14	1643.69	1587.03	1300.19	1230.83	1212.73	1211.91	1240.94	1285.4	1164.52	1226.73	1234.11	1300.91	1144.13	1249.11
Rsa1.0_00020.1_g00015.1	37.8242	51.149	54.465	92.5946	79.5417	117.315	522.721	528.801	570.524	227.877	227.726	163.693	113.166	111.04	86.3408	21.1739	13.7101	20.5551	59.3402	46.1831	45.9442	391.771	395.997	445.587	65.3555	79.6318	92.7601	107.88	90.9989	84.3378
Rsa1.0_00020.1_g00016.1	503.659	463.35	496.236	577.859	640.853	583.949	604.757	645.564	616.782	603.911	653.794	658.208	625.615	529.792	616.997	645.3	594.866	638.922	513.928	502.643	565.688	667.302	713.715	760.195	670.191	703.582	670.495	719.2	759.687	793.231
Rsa1.0_00020.1_g00017.1	64.6993	58.1695	64.5511	89.1652	97.6193	113.813	141.987	92.0631	94.7201	146.653	111.108	122.484	51.2449	73.3992	69.8487	141.159	128.723	173.006	66.7577	92.3661	87.1025	96.8664	73.6738	102.729	64.1673	51.4079	65.5371	49.7094	46.0107	63.8232
Rsa1.0_00020.1_g00018.1	2315.24	2362.88	2622.39	2456.33	2398.9	2577.43	3584.37	3565.76	4331.79	3163.2	3063.28	3588.66	3400.31	3492.11	3830.04	2819.16	2660.52	2777.51	3367.56	3521.73	3597.05	4280.42	4277.69	4642.07	5191.61	5090.39	4907.21	5538.9	5110.25	5902.5
Rsa1.0_00020.1_g00019.1	216.991	196.573	192.645	200.622	182.584	191.731	192.471	157.181	155.297	221.108	214.871	236.955	167.613	188.203	186.263	211.739	199.558	207.264	259.613	185.806	186.648	165.749	183.033	195.185	150.912	200.591	190.562	181.915	193.245	183.492
Rsa1.0_00020.1_g00020.1	111.482	19.0555	90.7749	246.919	220.547	156.712	25.2421	25.8226	57.2726	107.546	125.8	44.6437	160.14	111.04	77.6097	0	0	0	0	0	0	0	0	0	0	0	0	0	0	0
Rsa1.0_00020.1_g00021.1	443.936	398.16	445.806	618.155	615.544	544.552	420.701	510.838	522.062	488.093	500.446	523.132	515.652	524.146	539.387	517.249	525.554	480.476	449.29	470.423	461.356	386.389	375.276	416.053	421.84	441.503	432.545	390.272	429.433	347.608
Rsa1.0_00020.1_g00022.1	1235.26	1134.3	1089.3	871.933	861.4	838.715	1193.74	1442.7	1146.55	1155.18	1197.4	1258.04	1077.21	1059.58	1092.36	3.02485	3.80836	7.70817	4.23858	8.5922	13.4004	7.53405	9.20923	1.28411	15.4477	7.05598	7.05784	7.40353	7.15722	12.5367
Rsa1.0_00020.1_g00023.1	0.995373	5.01461	0	0	3.61553	1.75097	1.05175	0	2.20279	0	0	2.28942	0	1.88203	0	2.01656	0.761672	0.856463	0	0	0.95717	0	0	0	1.18828	1.008	2.01652	1.05765	1.02246	1.1397
Rsa1.0_00020.1_g00024.1	0.995373	1.00292	1.00861	0	0	0	0	0	0	0	0	0	0	0	0	0	0.761672	0	0	0	0	0	1.15115	1.28411	0	0	0	0	0	0
Rsa1.0_00020.1_g00025.1	0	0	0	20.5766	21.6932	17.5097	6.31051	7.85905	22.0279	0	0	0	13.8788	15.9973	7.76097	52.4307	53.317	74.5123	54.042	89.144	74.6593	76.4168	73.6738	87.3197	143.782	116.928	132.082	105.765	86.909	69.5217
Rsa1.0_00020.1_g00026.1	342.408	723.107	396.384	181.76	203.374	229.377	726.761	769.064	569.422	21.81	7.346	16.0259	1.0676	0.941015	5.82072	15.1242	6.09338	10.2776	167.424	173.992	212.492	2208.55	2039.84	2509.16	0	6.04798	6.04957	4.23059	2.04492	4.5588
Rsa1.0_00020.1_g00027.1	13.9352	17.0497	9.07749	8.57358	9.03883	4.37743	363.906	410.916	464.79	10.529	7.346	3.43413	0	0.941015	1.94024	1.00828	0.761672	0	14.835	22.5545	16.2719	453.12	432.834	394.223	7.1297	8.06398	18.1487	13.7494	7.15722	6.8382
Rsa1.0_00020.1_g00028.1	138.357	136.397	129.102	130.318	122.928	122.568	217.713	264.962	220.279	113.562	113.863	89.2874	139.856	107.276	141.638	87.7205	98.2557	134.465	89.0103	77.3298	111.989	170.054	179.58	168.219	70.1087	97.7757	85.7023	104.707	126.785	128.786
Rsa1.0_00020.1_g00029.1	28.8658	29.0847	12.1033	36.8664	38.867	28.0155	22.0868	29.1907	17.6224	35.3472	34.8935	36.6307	44.8393	31.0535	32.014	50.4141	74.6439	81.364	52.9823	45.109	64.1304	23.6785	33.3835	28.2505	45.1547	54.4318	47.3883	59.2282	70.5497	39.8895
Rsa1.0_00020.1_g00030.1	93.5651	68.1987	66.5683	100.311	81.3494	64.7859	44.1736	28.068	42.9545	68.4383	67.0323	60.6696	66.1913	44.2277	55.2969	61.5052	43.4153	48.8184	49.8034	49.4051	39.244	43.0517	43.7438	35.9552	55.8493	30.2399	33.2727	53.94	46.0107	83.1981
Rsa1.0_00020.1_g00031.1	317.524	278.812	296.531	360.948	365.169	327.431	372.32	350.289	345.839	320.381	336.998	318.229	375.796	390.521	367.676	326.683	313.809	354.576	458.827	481.163	458.485	492.942	490.392	553.453	451.547	494.927	431.536	435.75	446.815	437.645
Rsa1.0_00020.1_g00032.1	98.5419	182.532	128.094	94.3093	130.159	120.817	72.5709	70.7314	93.6187	97.769	86.3155	98.445	88.6109	111.981	97.0121	91.7537	102.826	94.211	169.543	165.4	212.492	128.079	118.569	165.651	111.699	126	105.868	108.938	118.605	95.7348
Rsa1.0_00020.1_g00033.1	30.8566	45.1315	34.2928	51.4415	53.3291	52.5291	6.31051	6.73632	6.60838	15.0414	19.2833	20.6048	79.0025	76.2222	41.7152	302.485	263.539	243.236	65.6981	65.5155	80.4023	136.689	133.534	157.946	54.661	76.6078	57.471	155.474	122.695	125.367
Rsa1.0_00020.1_g00034.1	144.329	150.438	184.576	150.038	128.351	139.202	152.504	148.199	136.573	131.612	117.536	130.497	114.233	99.7476	120.295	198.632	189.656	232.102	178.021	170.77	156.976	281.989	252.103	330.017	169.924	148.176	166.363	150.186	154.391	132.205
Rsa1.0_00020.1_g00035.1	64.6993	60.1753	61.5252	72.8754	92.196	91.0505	41.0183	26.9453	47.3601	70.6945	74.3783	51.5119	61.9209	63.048	69.8487	87.7205	96.7324	81.364	84.7717	64.4415	64.1304	33.3651	34.5346	24.3982	76.0501	67.5358	60.4957	75.0929	64.4149	47.8674
Rsa1.0_00020.1_g00036.1	214.005	194.567	369.151	19.7192	46.098	8.75485	9.46577	2.24544	7.70978	0	1.8365	2.28942	3.20281	0.941015	0.970121	118.977	142.433	296.336	20.1333	10.7402	13.4004	1.07629	0	1.28411	7.1297	3.02399	0	0	0	0
Rsa1.0_00020.1_g00037.1	19.9075	24.0701	18.155	15.4324	7.23106	8.75485	14.7245	15.7181	12.1154	9.7769	11.019	14.8812	5.33801	12.2332	9.70121	16.1325	18.2801	12.8469	15.8947	9.66622	14.3576	8.61035	13.8138	5.13645	8.31798	12.096	9.07436	6.34588	11.2471	6.8382
Rsa1.0_00020.1_g00038.1	1089.93	1036.02	1127.63	947.38	920.153	902.625	3522.32	3236.8	3865.9	1321.38	1356.26	1361.06	1186.11	1135.81	1121.46	887.288	910.198	880.444	743.872	854.924	863.368	2335.56	2274.68	2238.21	677.321	721.726	759.222	771.025	847.619	785.253
Rsa1.0_00020.1_g00039.1	0	0	0	0	0	0	0	0	0	0	0	0	0	0	0	0	0	0	0	0	0	0	0	0	0	0	0	0	0	0
Rsa1.0_00020.1_g00040.1	0	0	0	0	0	0	1.05175	3.36816	0	0	0	0	0	0	0	0	1.52334	0	0	0	0	1.07629	0	0	0	3.02399	0	0	0	0
Rsa1.0_00020.1_g00041.1	1634.4	1510.4	1699.51	879.649	830.668	964.785	1674.39	1733.48	1886.69	841.565	870.501	1100.07	1047.32	1117.93	1160.26	1441.84	1441.08	1369.48	1486.68	1601.37	1587.95	2284.97	2139.99	2251.05	1639.83	1666.22	1667.67	1574.84	1429.4	1577.34
Rsa1.0_00020.1_g00042.1	809.238	795.317	636.433	631.015	639.949	706.517	1373.59	1447.19	1263.3	1249.19	1136.79	1124.1	889.312	814.919	1023.48	1033.49	1092.24	1075.72	442.932	424.24	402.012	1008.49	1064.82	932.266	1034.99	1006.99	1060.69	1052.36	1057.22	931.135
Rsa1.0_00020.1_g00043.1	567.363	645.882	567.848	486.979	511.598	443.871	355.492	340.184	339.23	536.977	544.522	517.409	538.071	548.612	507.373	613.035	622.286	647.486	643.205	679.858	658.533	430.517	437.438	503.372	606.024	624.958	586.809	601.801	545.993	580.107
Rsa1.0_00020.1_g00044.1	353.357	392.142	340.91	216.054	204.277	226.751	374.424	371.621	512.15	326.398	370.055	405.227	309.605	352.881	396.779	416.42	450.148	462.49	458.827	486.533	424.984	645.776	596.298	662.603	614.342	519.119	570.677	502.382	439.658	430.806
Rsa1.0_00020.1_g00045.1	864.979	1245.63	1013.65	650.734	847.842	643.482	744.641	774.677	683.968	200.05	190.078	160.259	187.898	184.439	143.578	343.824	287.15	484.758	898.58	1056.84	1259.64	508.01	545.647	630.5	333.907	327.599	342.809	190.376	195.29	181.212
Rsa1.0_00020.1_g00046.1	56.7363	42.1227	47.4047	40.2958	42.4825	55.1556	41.0183	19.0863	34.1433	41.3638	62.441	48.0778	45.9069	39.5226	56.267	55.4555	45.7003	45.3925	43.4455	26.8506	54.5587	32.2888	41.4415	21.8299	39.2133	64.5118	43.3553	43.3635	47.0331	47.8674
Rsa1.0_00020.1_g00047.1	841.09	987.878	814.957	799.057	798.128	805.446	1883.69	1880.56	1785.36	1093.51	1031.2	920.347	601.06	734.933	648.041	707.814	773.859	829.056	689.83	704.56	709.263	1963.16	1909.76	1802.9	627.413	582.622	631.172	794.293	847.619	804.628
Rsa1.0_00020.1_g00048.1	59.7224	84.2454	85.7319	54.8709	68.6951	70.9143	237.696	287.417	192.744	100.025	86.3155	111.037	127.045	122.332	121.265	11.0911	18.2801	29.9762	128.217	136.401	180.905	1246.35	1217.92	1430.5	385.004	353.807	417.421	361.715	356.838	315.697
Rsa1.0_00020.1_g00049.1	10.9491	13.038	9.07749	1.71472	4.51941	4.37743	0	0	0	9.7769	11.9373	17.1706	0	0	0.970121	1.00828	5.3317	2.56939	20.1333	9.66622	5.74302	5.38147	0	0	3.56485	7.05598	5.04131	7.40353	11.2471	6.8382
Rsa1.0_00020.1_g00050.1	5.97224	7.02045	8.06888	13.7177	14.4621	14.0078	16.828	12.3499	17.6224	15.7934	15.6103	17.1706	23.4872	21.6434	26.1933	14.1159	7.61672	11.9905	16.9543	17.1844	12.4432	40.8991	39.1392	34.6711	28.5188	28.2239	20.1652	29.6141	24.539	25.0734
Rsa1.0_00020.1_g00051.1	0	0	0	0	0	0	0	0	0	0	0	0	0	0	0	0	0	0	0	0	0.95717	0	0	0	0	0	0	0	0	0
Rsa1.0_00020.1_g00052.1	782.363	955.785	853.284	706.463	763.781	703.89	1028.61	1072.2	1156.47	785.912	706.134	867.69	692.874	699.174	733.411	684.623	700.738	736.558	709.963	657.303	754.25	904.086	973.876	936.119	634.543	643.102	637.222	810.157	732.081	771.577
Rsa1.0_00020.1_g00053.1	18.9121	27.0789	24.2067	12.003	16.2699	12.2568	10.5175	14.5954	7.70978	27.8265	11.019	12.5918	3.20281	2.82305	4.8506	26.2153	16.7568	29.9762	7.41752	10.7402	21.0577	2.15259	11.5115	6.42057	9.50626	8.06398	18.1487	4.23059	4.08984	3.4191
Rsa1.0_00020.1_g00054.1	0	0	0	0	0	0	1.05175	0	1.1014	0	0	0	0	0	0.970121	0	0	0	0	0	0	0	0	0	0	0	0	0	0	0
Rsa1.0_00020.1_g00055.1	4738.97	6567.13	5180.22	7993.15	8031	8365.26	5380.76	6318.67	5171.06	10068.7	9881.29	9226.36	1771.15	1852.86	1733.61	3328.34	3440.47	4015.1	1641.39	1961.17	1701.85	4070.54	3672.18	3896	3697.94	3666.09	3277.86	2309.9	2518.32	2164.29
Rsa1.0_00021.1_g00001.1	0	0	0	0	0	0	0	0	0	0	0	0	0	0	0	0	0	0	0	0	0	0	0	0	0	0	0	0	0	0
Rsa1.0_00021.1_g00002.1	417.061	439.28	338.893	400.386	366.073	388.715	410.183	452.456	363.461	370.77	385.665	317.085	448.393	392.403	321.11	447.677	459.288	428.232	511.809	590.714	525.487	619.945	630.832	563.726	411.146	491.903	416.412	411.425	459.084	401.174
Rsa1.0_00021.1_g00003.1	1045.14	1092.18	831.095	1266.32	1177.76	1256.32	874.006	955.435	810.628	1001.76	1050.48	1053.13	1285.39	1212.97	1104.97	922.578	946.758	911.277	1237.67	1278.09	1229.01	927.765	924.376	979.779	1051.63	1029.17	1096.99	1035.44	1022.46	941.392
Rsa1.0_00021.1_g00004.1	350.371	316.923	283.42	319.794	276.588	260.019	351.285	368.252	280.856	320.381	362.709	339.979	526.328	510.971	497.672	418.437	381.598	373.418	351.803	384.501	382.868	344.414	322.323	386.518	360.05	394.127	417.421	382.868	349.681	388.638
Rsa1.0_00021.1_g00005.1	340.418	336.982	281.402	222.913	257.607	232.879	133.573	187.494	127.762	191.025	198.342	165.983	222.061	239.959	210.516	383.147	389.214	331.451	210.87	264.21	257.479	231.403	219.87	169.503	204.385	154.224	204.677	224.221	232.098	181.212
Rsa1.0_00021.1_g00006.1	101.528	132.386	101.87	151.752	123.832	162.84	135.676	132.481	115.647	146.653	145.084	148.812	129.18	115.745	124.175	82.6791	101.302	93.3545	146.231	136.401	125.389	68.8828	67.9181	43.6599	129.523	150.192	157.289	135.379	162.571	149.301
Rsa1.0_00021.1_g00007.1	73.6576	65.1899	86.7405	57.443	95.8116	96.3034	67.3121	60.6269	44.0559	78.2152	47.749	58.3802	40.5689	37.6406	46.5658	115.952	94.4473	116.479	37.0876	48.3311	62.2161	36.594	51.8019	38.5234	67.7321	60.4798	105.868	43.3635	39.8759	36.4704
Rsa1.0_00021.1_g00008.1	305.58	253.739	296.531	305.219	340.764	401.848	37.8631	52.7679	50.6643	279.77	260.783	323.953	415.297	428.162	464.688	248.037	243.735	222.68	504.392	444.646	387.654	35.5177	51.8019	41.0916	356.485	454.607	427.503	447.385	422.276	409.152
Rsa1.0_00021.1_g00009.1	0.995373	0	0	0	0	0	19.9833	14.5954	2.20279	0.752069	0	0	0	0	0	0	0	0	0	0	0	3.22888	3.45346	0	0	2.01599	0	4.23059	1.02246	0
Rsa1.0_00021.1_g00010.1	5.97224	3.00877	0	12.8604	10.8466	15.7587	25.2421	22.4544	23.1293	3.76034	11.019	3.43413	2.1352	3.76406	4.8506	1.00828	0.761672	0	3.17894	4.2961	8.61453	8.61035	8.05808	21.8299	3.56485	4.03199	4.03305	0	3.06738	5.6985
Rsa1.0_00021.1_g00011.1	0	0	0	0	0	0	0	0	0	0	0	0	0	0	0	0	0	0	0	0	0	0	0	0	0	0	0	0	0	0
Rsa1.0_00021.1_g00012.1	1414.43	1489.34	1491.73	1087.13	1109.06	1083.85	2549.45	2410.48	2499.07	844.573	894.376	1000.48	857.284	831.858	1036.09	1585.02	1519.54	1617.86	1452.77	1347.9	1356.31	2413.05	2488.79	2608.03	1139.56	1071.5	1111.11	1362.25	1326.13	1513.52
Rsa1.0_00021.1_g00013.1	0	0	0	0	0	0	0	0	0	0	0	0	0	0	0	0	0	0	0	0	0	0	0	0	0	0	0	0	0	0
Rsa1.0_00021.1_g00014.1	0	0	0	0	0	0	0	0	1.1014	0	0	0	0	0	0.970121	0	0	0	0	0	0	1.07629	0	0	0	0	1.00826	0	0	0
Rsa1.0_00021.1_g00015.1	0	0	0	0	0	0	0	0	0	0	0	0	0	0	0	0	0	0	0	0	0	2.15259	0	0	0	0	0	0	0	0
Rsa1.0_00021.1_g00016.1	0	0	0	0	0	0	0	0	0	0	0	0	0	0	0	0	0	0	0	0	0	0	0	0	0	0	0	0	0	0
Rsa1.0_00021.1_g00017.1	0	0	0	0	0	0	0	0	0	0	0	0	0	0	0	0	0	0	0	0	0	0	0	0	0	0	0	0	0	0
Rsa1.0_00021.1_g00018.1	1.99075	5.01461	1.00861	0	1.80777	1.75097	2.1035	4.49088	2.20279	3.00828	2.75475	6.86826	2.1352	5.64609	2.91036	7.05797	7.61672	1.71293	11.6561	8.5922	4.78585	2.15259	10.3604	8.98879	4.75313	8.06398	8.0661	3.17294	0	1.1397
Rsa1.0_00021.1_g00019.1	8.95836	6.01753	10.0861	15.4324	17.1738	17.5097	10.5175	8.98177	5.50699	20.3059	17.4468	30.9072	48.0421	34.8176	36.8646	8.06626	9.90174	23.981	22.2526	28.9987	22.9721	11.8392	3.45346	6.42057	41.5899	37.2959	23.19	83.5541	85.8866	74.0805
Rsa1.0_00021.1_g00020.1	0	0	0	0	0	0	0	0	0	0	0	0	0	0	0	6.04969	7.61672	6.85171	1.05965	1.07402	7.65736	2.15259	1.15115	6.42057	10.6945	6.04798	5.04131	20.0953	23.5166	26.2131
Rsa1.0_00021.1_g00021.1	0	0	0	0	0	0	0	0	0	0	0	0	0	0	0	0	0	0	0	0	0	0	0	0	0	0	0	0	0	0
Rsa1.0_00021.1_g00022.1	0	0	0	0	0	0	2.1035	0	1.1014	0	0	0	0	0	0	0	0	0	0	0	0	0	0	0	0	0	0	0	0	0
Rsa1.0_00021.1_g00023.1	0	0	0	0	0	0	0	0	0	0	0	0	0	0	0	0	0	0	0	0	0	0	0	0	0	0	0	0	0	0
Rsa1.0_00021.1_g00024.1	0	0	0	0	0	0	0	1.12272	0	0	0	0	1.0676	0.941015	0	65.5383	64.7421	58.2395	21.1929	30.0727	25.8436	0	3.45346	2.56823	0	1.008	1.00826	2.11529	4.08984	1.1397
Rsa1.0_00021.1_g00025.1	0	0	0	0	0	0	0	0	0	0	0	0	0	0	0	0	0	0	0	0	0	0	0	0	0	0	0	0	0	0
Rsa1.0_00021.1_g00026.1	0	0	0	0	0	0	0	0	0	0	0	0	0	0	0	1.00828	0	0.856463	1.05965	1.07402	0	2.15259	0	0	0	4.03199	2.01652	3.17294	7.15722	2.2794
Rsa1.0_00021.1_g00027.1	0	0	0	0	0	0	0	0	0	0	0	0	0	0	0	0	0	0	0	0	0	0	0	0	0	0	0	0	0	0
Rsa1.0_00021.1_g00028.1	808.243	728.121	686.864	781.91	752.934	816.828	608.965	610.76	519.859	1181.5	1126.69	1066.87	1166.89	1176.27	1061.31	950.81	980.272	952.387	1043.75	1083.69	967.699	597.343	626.228	586.84	1219.18	1162.22	1106.06	1440.51	1379.3	1440.58
Rsa1.0_00021.1_g00029.1	115.463	86.2513	97.8352	61.7298	85.8689	63.9104	46.2771	42.6634	48.4615	54.901	45.9125	57.2355	61.9209	52.6969	78.5798	89.7371	81.4989	119.905	29.6701	40.8129	33.501	58.1198	58.7088	79.615	53.4727	41.3279	72.5949	42.3059	47.0331	51.2865
Rsa1.0_00021.1_g00030.1	1.99075	1.00292	5.04305	4.28679	3.61553	4.37743	2.1035	2.24544	0	1.50414	1.8365	1.14471	6.40561	3.76406	1.94024	1.00828	3.04669	1.71293	2.11929	5.37012	7.65736	2.15259	5.75577	0	14.2594	7.05598	2.01652	7.40353	10.2246	14.8161
Rsa1.0_00021.1_g00031.1	8.95836	8.02338	3.02583	2.57207	3.61553	7.00388	2.1035	2.24544	1.1014	6.76862	7.346	6.86826	4.27041	1.88203	2.91036	17.1408	9.90174	11.9905	3.17894	7.51817	4.78585	8.61035	4.60462	2.56823	1.18828	5.03999	3.02479	3.17294	4.08984	2.2794
Rsa1.0_00021.1_g00032.1	375.256	338.988	448.832	514.415	479.058	479.766	417.546	396.32	478.006	452.745	449.943	452.16	420.635	382.993	387.078	346.849	341.229	348.581	385.711	338.318	357.982	264.768	212.963	226.004	375.497	366.911	300.462	324.698	365.018	376.101
Rsa1.0_00021.1_g00033.1	2.98612	1.00292	4.03444	6.0015	6.32718	1.75097	13.6728	14.5954	16.521	6.01655	17.4468	14.8812	56.5829	50.8148	52.3865	21.1739	15.9951	17.1293	6.35788	8.5922	3.82868	7.53405	10.3604	16.6935	3.56485	3.02399	14.1157	16.9223	19.4267	22.794
Rsa1.0_00021.1_g00034.1	25.8797	21.0614	21.1808	42.0105	35.2514	35.0194	22.0868	15.7181	14.3182	41.3638	33.9753	32.0519	76.8673	78.1043	93.1316	30.2485	44.177	41.9667	37.0876	42.961	44.987	10.7629	12.6627	6.42057	70.1087	59.4718	41.3388	66.6318	58.2802	41.0292
Rsa1.0_00021.1_g00035.1	39.8149	32.0935	38.3272	93.452	77.7339	71.7898	187.212	135.849	167.412	42.8679	38.5665	53.8014	97.1518	68.6941	60.1475	2.01656	0	0	0	0	3.82868	6.45776	6.90692	6.42057	0	0	0	2.11529	2.04492	0
Rsa1.0_00021.1_g00036.1	0	0	0	0	0	0	0	0	0	0	0	0	0	0	0	0	0	0	0	0	0	0	0	0	0	0	0	0	0	0
Rsa1.0_00021.1_g00037.1	5.97224	4.01169	0	2.57207	0.903883	0	0	1.12272	0	10.529	7.346	6.86826	4.27041	1.88203	7.76097	3.02485	3.04669	0.856463	0	1.07402	0.95717	3.22888	3.45346	1.28411	2.37657	1.008	4.03305	4.23059	2.04492	4.5588
Rsa1.0_00021.1_g00038.1	272.732	275.804	323.764	268.353	242.241	312.548	373.372	340.184	364.562	260.216	267.211	290.756	343.768	324.65	368.646	154.267	131.769	167.01	286.104	316.837	309.166	473.569	457.008	468.701	354.108	312.479	316.594	294.026	296.513	283.785
Rsa1.0_00021.1_g00039.1	0	1.00292	0	0	0	0.875485	1.05175	0	0	0	0	0	0	0	0	0	0	0.856463	0	0	0	0	0	0	0	0	0	0	0	0
Rsa1.0_00021.1_g00040.1	43.7964	73.2133	38.3272	25.7207	29.8281	31.5175	29.4491	19.0863	24.2307	10.529	19.2833	11.4471	20.2844	13.1742	6.79085	30.2485	23.6118	19.6987	20.1333	18.2584	33.501	17.2207	20.7208	8.98879	3.56485	9.07197	7.05784	19.0376	6.13476	5.6985
Rsa1.0_00021.1_g00041.1	0	0	0	0	0	0	0	0	0	0	0	0	0	0	0	0	0	0	0	0	0	0	0	0	0	0	0	0	0	0
Rsa1.0_00021.1_g00042.1	0	0	0	0	0.903883	0	0	0	0	0	0	0	0	0	0	0	0	0	0	0	0	0	0	0	0	0	0	0	0	0
Rsa1.0_00022.1_g00001.1	121.436	135.394	126.076	254.635	204.277	219.747	209.299	222.299	248.916	184.257	178.141	168.272	211.385	206.082	185.293	20.1656	21.3268	22.268	9.53682	11.8143	5.74302	38.7466	25.3254	56.501	15.4477	12.096	18.1487	41.2482	41.9208	66.1026
Rsa1.0_00022.1_g00002.1	128.403	142.415	108.93	175.758	217.836	186.478	200.885	196.476	205.961	182.753	190.996	164.838	201.777	195.731	181.413	23.1905	18.2801	17.9857	6.35788	8.5922	6.70019	44.128	36.8369	57.7851	15.4477	8.06398	18.1487	64.5165	60.3251	38.7498
Rsa1.0_00022.1_g00003.1	0	0	0	0	0	0	0	0	0	0	0	0	0	0	0	60.4969	68.5505	82.2205	20.1333	33.2948	26.8008	0	3.45346	0	13.0711	17.136	24.1983	12.6918	6.13476	7.9779
Rsa1.0_00022.1_g00004.1	0	0	0	0	0	0	0	0	0	0	0	0	0	0	0	0	0	0	0	0	0	0	0	0	0	0	0	0	0	0
Rsa1.0_00022.1_g00005.1	12.9399	11.0321	11.0947	3.42943	9.03883	2.62646	65.2086	89.8177	81.5034	6.76862	4.59125	11.4471	1.0676	3.76406	0.970121	1.00828	0.761672	0.856463	1.05965	1.07402	1.91434	17.2207	21.8719	21.8299	0	0	1.00826	0	3.06738	2.2794
Rsa1.0_00022.1_g00006.1	390.186	397.157	482.116	453.542	415.786	449.124	350.233	290.785	376.678	395.588	448.106	452.16	387.539	401.814	412.301	409.362	441.008	421.38	396.308	430.684	408.712	308.896	316.567	331.301	423.029	474.767	430.528	483.345	405.916	412.571
Rsa1.0_00022.1_g00007.1	1151.65	1180.44	1119.56	1336.62	1336.84	1304.47	2092.99	2083.77	2066.22	1487.59	1489.4	1573.98	1585.39	1596.9	1566.75	1412.6	1377.86	1287.26	1574.63	1517.6	1484.57	2670.28	2608.51	2650.41	1371.28	1544.25	1382.33	1587.53	1519.37	1511.24
Rsa1.0_00022.1_g00008.1	15.926	10.0292	21.1808	12.003	21.6932	28.0155	16.828	19.0863	16.521	12.7852	11.9373	8.01297	17.0816	30.1125	10.6713	37.3064	40.3686	32.5456	60.3998	83.7739	113.903	15.0681	24.1742	20.5458	21.3891	12.096	15.1239	17.98	26.5839	31.9116
Rsa1.0_00022.1_g00009.1	0	0	0	0	0	0.875485	0	0	1.1014	0	0	0	0	0	0	9.07454	8.37839	9.4211	6.35788	11.8143	18.1862	1.07629	2.30231	1.28411	1.18828	1.008	3.02479	1.05765	2.04492	0
Rsa1.0_00022.1_g00010.1	0	0	1.00861	0	0	0	0	0	0	0	0	0	0	0	0	1.00828	1.52334	1.71293	0	0	0	1.07629	0	0	1.18828	0	0	0	0	0
Rsa1.0_00022.1_g00011.1	16.9213	11.0321	23.198	13.7177	28.0204	18.3852	245.058	218.931	215.874	82.7276	58.768	88.1426	99.287	99.7476	78.5798	1.00828	6.85505	3.42585	23.3122	10.7402	20.1006	178.665	149.65	184.912	59.4141	83.6638	75.6197	60.2859	55.2128	66.1026
Rsa1.0_00022.1_g00012.1	538.497	605.765	554.736	1066.55	1013.25	976.166	11743.9	11042	10908.2	1810.23	1828.24	1782.31	2360.47	2468.28	1937.33	548.505	555.259	464.203	1451.72	1562.71	1581.25	21697	19329	19988.5	2849.5	2915.13	2657.78	3267.07	3303.57	3071.49
Rsa1.0_00022.1_g00013.1	5.97224	8.02338	8.06888	0	0	0	4.20701	1.12272	7.70978	3.00828	0	0	0	2.82305	6.79085	0	0	0	2.11929	0	0	0	0	1.28411	0	0	0	0	0	1.1397
Rsa1.0_00022.1_g00014.1	11.9445	12.0351	11.0947	0.857358	0.903883	0	12.621	8.98177	13.2168	25.5703	35.8118	45.7884	92.8814	82.8094	79.5499	1.00828	5.3317	3.42585	1.05965	1.07402	1.91434	7.53405	6.90692	7.70468	9.50626	7.05598	17.1405	0	1.02246	2.2794
Rsa1.0_00022.1_g00015.1	0	0	0	0	0	0	0	0	0	0	0	0	0	0	0	0	0	0	0	0	0	0	0	0	0	0	0	0	0	0
Rsa1.0_00022.1_g00016.1	1.99075	5.01461	2.01722	29.1502	7.23106	3.50194	23.1385	28.068	7.70978	0	1.8365	0	0	0	0	3.02485	4.57003	4.28232	15.8947	24.7026	15.3147	10.7629	29.93	20.5458	3.56485	2.01599	2.01652	2.11529	2.04492	1.1397
Rsa1.0_00022.1_g00017.1	8367.11	8505.78	7225.69	5374.78	5155.75	5203.01	5999.19	6573.53	5453.02	8041.87	8432.29	7566.53	8968.92	8897.3	9042.5	4606.84	4941.73	5036.86	5539.83	5572.04	5528.62	4064.08	4330.64	4020.56	7292.49	7681.95	7262.51	7941.87	7694.01	8326.65
Rsa1.0_00022.1_g00018.1	97.5466	83.2425	82.7061	95.1667	79.5417	78.7937	12.621	23.5771	40.7517	103.786	119.373	113.326	131.315	132.683	103.803	133.093	139.386	128.469	115.501	94.5142	97.6314	26.9073	28.7788	24.3982	53.4727	76.6078	60.4957	98.3612	102.246	79.779
Rsa1.0_00022.1_g00019.1	51.7594	57.1665	48.4133	29.1502	12.6544	32.393	49.4324	61.7496	35.2447	54.901	46.8308	52.6566	46.9745	47.9918	66.9383	0	0	0	19.0736	18.2584	16.2719	0	0	0	1.18828	0	0	0	0	0
Rsa1.0_00022.1_g00020.1	70.6715	46.1344	72.62	70.3033	53.3291	40.2723	18.9315	21.3317	26.4335	54.149	78.0513	64.1037	65.1237	66.8121	76.6395	3.02485	0	0	30.7297	19.3324	22.0149	3.22888	2.30231	1.28411	0	3.02399	0	0	0	0
Rsa1.0_00022.1_g00021.1	267.755	337.985	386.298	397.814	404.939	422.859	565.843	501.856	610.174	306.844	303.941	320.519	323.483	327.473	344.393	382.139	360.271	382.839	348.624	346.91	345.538	534.918	508.81	493.1	316.083	344.735	338.776	334.216	270.952	336.211
Rsa1.0_00022.1_g00022.1	791.322	986.875	637.442	398.671	401.324	319.552	830.884	1022.8	875.611	440.712	266.293	309.072	216.723	212.669	359.915	1425.71	1489.83	1284.69	794.735	721.745	658.533	1933.02	2017.97	1847.84	1316.62	1310.4	1122.2	941.306	883.405	751.062
Rsa1.0_00022.1_g00023.1	2.98612	3.00877	0	3.42943	2.71165	2.62646	0	3.36816	2.20279	2.25621	7.346	3.43413	3.20281	6.58711	2.91036	11.0911	21.3268	17.9857	2.11929	5.37012	0.95717	0	0	0	4.75313	1.008	5.04131	3.17294	0	1.1397
Rsa1.0_00022.1_g00024.1	552.432	470.37	603.149	901.94	901.171	791.439	437.529	406.425	351.346	1219.86	1201.07	1323.28	1751.93	1912.14	1781.14	174.433	160.713	143.029	688.77	622.934	725.535	90.4086	87.4877	95.0244	1299.98	1428.33	1196.81	1046.01	1049.04	1007.49
Rsa1.0_00022.1_g00025.1	0	0	1.00861	0	0	0.875485	0	0	0	0	0	0	1.0676	0	0	1.00828	0	0	0	3.22207	5.74302	2.15259	0	1.28411	3.56485	2.01599	3.02479	1.05765	2.04492	0
Rsa1.0_00022.1_g00026.1	0	0	0	0	0	0	0	0	0	0	0	0	0	0	0	0	0	0	0	0	0	0	0	0	0	0	0	0	0	0
Rsa1.0_00022.1_g00027.1	3.98149	3.00877	2.01722	4.28679	4.51941	5.25291	4.20701	2.24544	3.30419	4.51241	3.673	2.28942	0	0.941015	5.82072	4.03313	2.28502	7.70817	3.17894	5.37012	1.91434	5.38147	4.60462	1.28411	2.37657	0	15.1239	3.17294	1.02246	1.1397
Rsa1.0_00022.1_g00028.1	43.7964	32.0935	24.2067	53.1562	60.5601	43.7743	128.314	136.972	91.416	103.033	123.964	91.5768	97.1518	162.796	179.472	84.6957	90.639	89.0722	122.919	151.437	116.775	137.766	135.836	118.138	169.924	203.615	184.512	287.68	265.839	322.535
Rsa1.0_00022.1_g00029.1	0.995373	0	0	0.857358	3.61553	0	4.20701	3.36816	1.1014	0	0	0	0	0	0	0	0	0	0	1.07402	0	0	0	0	0	0	0	0	0	2.2794
Rsa1.0_00022.1_g00030.1	64.6993	70.2045	47.4047	85.7358	84.0611	77.0427	274.507	349.166	235.699	313.613	303.941	274.73	158.005	170.324	139.697	208.714	167.568	149.025	137.754	123.513	100.503	345.49	324.625	360.836	231.715	220.751	236.942	234.798	233.121	192.609
Rsa1.0_00022.1_g00031.1	370.279	439.28	371.169	444.969	473.635	445.622	950.784	858.881	1047.43	505.39	448.106	485.357	506.043	475.213	465.658	513.216	443.293	431.657	405.845	438.202	383.825	967.588	920.923	1011.88	396.886	424.367	415.404	454.788	407.961	426.248
Rsa1.0_00022.1_g00032.1	41.8057	49.1432	51.4391	22.2913	16.2699	21.8871	22.0868	29.1907	27.5349	23.3141	33.9753	18.3154	16.014	5.64609	14.5518	2.01656	1.52334	1.71293	15.8947	4.2961	6.70019	12.9155	16.1162	14.1252	7.1297	13.104	11.0909	14.8071	12.2695	11.397
Rsa1.0_00022.1_g00033.1	36.8288	25.073	32.2755	19.7192	22.5971	14.0078	12.621	7.85905	22.0279	24.8183	15.6103	20.6048	30.9605	36.6996	26.1933	33.2733	31.9902	43.6796	41.3262	24.7026	22.0149	18.297	19.5696	20.5458	27.3305	24.1919	17.1405	20.0953	24.539	13.6764
Rsa1.0_00022.1_g00034.1	54.7455	43.1256	44.3789	39.4385	27.1165	57.782	10.5175	11.2272	19.8251	86.4879	82.6425	109.892	73.6645	92.2195	78.5798	132.085	147.764	130.182	102.786	119.217	88.0597	146.376	141.592	213.163	117.64	110.88	113.934	83.5541	96.1112	102.573
Rsa1.0_00022.1_g00035.1	416.066	350.02	352.005	476.691	441.999	491.147	739.382	728.646	874.509	831.036	769.494	807.02	642.696	751.871	554.909	461.793	485.185	542.998	623.072	577.825	610.675	422.983	440.892	437.883	641.673	626.974	646.296	496.036	518.387	509.446
Rsa1.0_00022.1_g00036.1	158.264	166.485	144.231	209.195	217.836	189.98	238.748	258.226	214.772	217.348	165.285	209.482	174.019	170.324	166.861	125.027	140.909	143.886	105.965	119.217	95.717	35.5177	37.9881	24.3982	109.322	108.864	100.826	130.091	113.493	129.926
Rsa1.0_00022.1_g00037.1	176.181	163.476	163.395	161.183	112.081	142.704	145.142	166.163	127.762	112.81	101.008	114.471	140.923	127.037	121.265	143.176	150.049	137.034	223.585	198.695	225.892	304.591	250.952	287.641	193.69	193.535	166.363	216.818	200.402	191.47
Rsa1.0_00022.1_g00038.1	0	0	0	0	0	0	0	0	0	0	0	0	0	0	0	0	0	0	0	0	0	0	0	0	0	0	0	0	0	0
Rsa1.0_00022.1_g00039.1	234.908	255.745	374.194	295.788	312.743	309.046	912.921	513.083	505.541	271.497	235.99	297.625	291.455	327.473	450.136	127.044	108.157	207.264	1013.02	795.852	692.991	876.103	743.645	1451.05	471.748	449.567	520.263	661.029	690.16	624.555
Rsa1.0_00022.1_g00040.1	0	0	0	0	1.80777	0	0	0	0	0	0	0	0	0.941015	0	13.1077	16.7568	5.99524	5.29823	1.07402	0.95717	1.07629	13.8138	0	5.94141	8.06398	20.1652	13.7494	35.7861	1.1397
Rsa1.0_00022.1_g00041.1	255.811	348.014	387.306	214.339	222.355	216.245	221.92	226.79	174.021	130.86	177.222	155.681	68.3265	93.1605	71.7889	353.907	353.416	338.303	542.539	402.759	380.954	528.46	516.868	512.361	337.472	323.567	393.222	246.432	323.097	302.02
Rsa1.0_00022.1_g00042.1	0.995373	0	1.00861	0.857358	0	0	0	1.12272	2.20279	0	0	0	0	0	0	1.00828	0	0	3.17894	2.14805	0.95717	4.30517	8.05808	0	2.37657	2.01599	1.00826	0	1.02246	1.1397
Rsa1.0_00022.1_g00043.1	22.8936	22.0643	29.2497	41.1532	31.6359	36.7704	198.781	369.375	182.832	19.5538	47.749	57.2355	41.6365	48.9328	57.2371	26.2153	26.6585	42.8232	87.9506	126.735	120.603	1223.75	1100.5	1302.09	332.719	354.815	315.586	451.615	402.849	427.387
Rsa1.0_00022.1_g00044.1	441.946	497.449	520.443	456.114	427.537	414.104	503.789	519.82	606.87	409.125	412.294	480.778	437.717	398.991	457.897	607.994	610.099	645.773	726.917	750.743	691.077	788.923	764.366	892.459	601.271	613.87	623.106	700.162	635.97	752.202
Rsa1.0_00022.1_g00045.1	0	0	1.00861	0	0	0	2.1035	1.12272	6.60838	1.50414	0	0	0	0	4.8506	10.0828	6.85505	9.4211	3.17894	9.66622	2.87151	22.6022	4.60462	20.5458	3.56485	7.05598	10.0826	0	0	1.1397
Rsa1.0_00022.1_g00046.1	3.98149	3.00877	1.00861	0.857358	0	2.62646	2.1035	1.12272	0	0	0	0	0	0	0.970121	2.01656	0.761672	0.856463	4.23858	7.51817	2.87151	0	4.60462	14.1252	9.50626	5.03999	20.1652	0	0	0
Rsa1.0_00023.1_g00001.1	887.873	895.609	622.313	825.635	891.228	835.213	567.946	693.841	454.877	928.805	923.76	748.64	935.219	914.667	852.736	921.57	982.557	877.875	914.475	937.623	858.582	624.25	711.413	499.52	1048.07	961.629	882.23	928.614	1035.75	828.562
Rsa1.0_00023.1_g00002.1	34.8381	51.149	63.5425	71.1607	73.2145	82.2956	59.9499	80.8359	70.4894	26.3224	43.1578	37.7754	13.8788	26.3484	19.4024	22.1822	30.4669	20.5551	81.5928	39.7389	58.3874	31.2125	34.5346	38.5234	5.94141	6.04798	10.0826	6.34588	4.08984	9.1176
Rsa1.0_00023.1_g00003.1	0	0	0	0	0	0	0	0	0	0	0	0	0	0	0	0	0	0	0	0	0	0	0	0	0	0	0	0	0	0
Rsa1.0_00023.1_g00004.1	0	0	0	0	0	0	0	0	0	0	0	0	0	0	0	0	0	0	0	0	0	0	0	0	0	0	0	0	0	0
Rsa1.0_00023.1_g00005.1	0	0	0	0.857358	0	0	0	0	0	0	0	0	0	0	0	0	0	0	0	0	0	0	0	0	0	0	0	0	0	0
Rsa1.0_00023.1_g00006.1	0	0	0	0	0	0.875485	0	0	0	0	1.8365	0	0	0	0	0	0	0	0	0	0	0	0	0	0	0	0	0	0	0
Rsa1.0_00023.1_g00007.1	137.361	106.31	83.7147	96.8814	94.0038	78.7937	51.5359	41.5407	35.2447	119.579	169.876	138.51	162.275	167.501	129.026	99.8199	121.106	103.632	73.1156	69.8116	85.1882	44.128	28.7788	24.3982	115.263	139.104	144.182	116.341	130.875	104.852
Rsa1.0_00023.1_g00008.1	152.292	121.354	123.05	115.743	122.024	115.564	158.815	151.567	177.325	117.323	114.781	104.169	155.87	99.7476	144.548	75.6211	79.2139	88.2157	69.9367	49.4051	57.4302	60.2724	55.2554	82.1833	73.6735	50.3999	65.5371	67.6894	68.5048	63.8232
Rsa1.0_00023.1_g00009.1	211.019	212.619	251.144	321.509	291.954	290.661	187.212	202.09	172.919	154.926	190.078	165.983	283.982	314.299	272.604	285.344	274.964	283.489	460.946	470.423	461.356	289.523	272.823	295.346	383.815	412.271	409.355	374.407	339.457	395.476
Rsa1.0_00023.1_g00010.1	0	0	0	0	0	0	0	0	0	0	0	0	0	0	0	0	0	0	0	0	0	0	0	0	0	0	0	0	0	0
Rsa1.0_00023.1_g00011.1	0	0	0	0	0	0	0	0	0	0	0	0	0	0	0	0	0	0	0	0	0	0	0	0	0	0	0	0	0	0
Rsa1.0_00023.1_g00012.1	0	0	0	0	0	0.875485	0	0	0	0	0	0	0	0	0	0	0	0	0	0	0	0	0	0	0	0	0	0	0	0
Rsa1.0_00023.1_g00013.1	7.96298	9.0263	17.1464	3.42943	1.80777	5.25291	0	2.24544	0	5.26448	2.75475	3.43413	4.27041	3.76406	6.79085	4.03313	3.80836	4.28232	2.11929	0	3.82868	7.53405	3.45346	2.56823	1.18828	9.07197	6.04957	0	0	4.5588
Rsa1.0_00023.1_g00014.1	0	0	0	0	0	0	0	0	0	0	0	0	0	0	0	0	0	0	0	0	0	0	0	0	0	0	0	0	0	0
Rsa1.0_00023.1_g00015.1	67.6854	63.1841	98.8438	58.3003	47.0019	48.1517	41.0183	33.6816	40.7517	28.5786	26.6293	34.3413	25.6224	21.6434	28.1335	51.4224	56.3637	62.5218	41.3262	33.2948	34.4581	19.3733	21.8719	28.2505	29.7071	37.2959	36.2974	31.7294	20.4492	23.9337
Rsa1.0_00023.1_g00016.1	234.908	179.523	278.376	361.805	367.88	298.54	195.626	123.499	186.136	164.703	164.367	200.324	211.385	231.49	226.038	216.781	184.325	215.829	126.098	132.105	119.646	134.537	147.348	109.15	28.5188	21.1679	42.347	103.649	121.673	124.227
Rsa1.0_00023.1_g00017.1	411.089	412.201	370.16	352.374	331.725	351.945	402.821	395.198	349.143	404.613	431.578	407.517	429.176	367.937	332.751	398.271	437.2	436.796	381.473	379.131	371.382	447.738	414.415	380.098	427.782	465.695	420.445	442.096	478.511	454.74
Rsa1.0_00023.1_g00018.1	0	0	0	0	0	0	0	0	0	0	0	0	1.0676	0	0.970121	0	0	0	0	0	0	0	0	0	0	0	0	3.17294	1.02246	2.2794
Rsa1.0_00023.1_g00019.1	0	0	1.00861	1.71472	0.903883	0	4.20701	0	7.70978	2.25621	6.42775	0	3.20281	2.82305	4.8506	1.00828	0.761672	0	0	0	1.91434	0	0	0	0	0	0	0	0	1.1397
Rsa1.0_00023.1_g00020.1	1226.3	1199.49	1086.27	806.774	817.11	749.415	3345.62	3246.91	3580.64	1349.21	1336.05	1460.65	760.132	768.81	881.84	1009.29	983.319	967.803	630.49	653.007	620.246	2218.24	2154.96	2270.31	860.317	832.606	824.759	888.423	862.956	883.267
Rsa1.0_00023.1_g00021.1	424.029	405.18	405.461	423.535	399.516	408.852	260.835	263.839	227.989	537.729	445.351	449.871	443.055	420.634	421.032	530.356	521.745	450.5	478.96	432.832	512.086	275.531	282.033	252.97	472.936	472.751	500.098	531.996	461.129	433.086
Rsa1.0_00023.1_g00022.1	1611.51	1916.58	1683.37	1846.75	1842.11	1809.63	1791.13	1861.47	1656.5	1270.24	1275.45	1244.3	1006.75	987.125	932.286	1960.1	2111.36	1977.57	1963.52	1909.62	1774.59	1325.99	1038.34	1407.39	1183.53	1253.95	1112.11	1101.01	1065.4	1032.57
Rsa1.0_00023.1_g00023.1	0	0	0	0	0	0	0	0	0	0.752069	0	0	0	0	0	0	0	0	0	0	0	0	0	0	0	0	0	0	0	0
Rsa1.0_00023.1_g00024.1	3.98149	10.0292	6.05166	6.0015	3.61553	7.87937	1.05175	12.3499	14.3182	8.27276	6.42775	5.72355	6.40561	5.64609	5.82072	11.0911	7.61672	16.2728	5.29823	9.66622	4.78585	8.61035	10.3604	10.2729	3.56485	6.04798	5.04131	5.28823	13.292	6.8382
Rsa1.0_00023.1_g00025.1	0	0	0	0	0	0	0	0	0	0	0	0	0	0	0	0	0	0	0	0	0	0	0	0	0	0	0	0	0	0
Rsa1.0_00023.1_g00026.1	14.9306	24.0701	23.198	15.4324	21.6932	13.1323	13.6728	8.98177	16.521	43.62	28.4658	44.6437	16.014	16.9383	28.1335	3.02485	9.14007	10.2776	8.47717	7.51817	7.65736	16.1444	12.6627	12.8411	19.0125	13.104	11.0909	11.6341	18.4043	12.5367
Rsa1.0_00023.1_g00027.1	1.99075	2.00584	2.01722	2.57207	3.61553	3.50194	0	0	0	0.752069	1.8365	3.43413	0	0	0	0	0	0	0	0	0	0	0	0	0	0	0	0	0	0
Rsa1.0_00023.1_g00028.1	0	0	0	0	0	0	0	0	0	0	0	0	0	0	0	0	0	0	0	0	0	0	0	0	0	0	0	0	0	0
Rsa1.0_00023.1_g00029.1	0	0	0	0	0	0	0	0	0	0	0	0	0	0	0	0	0	0	0	0	0	0	0	0	0	0	0	0	0	0
Rsa1.0_00023.1_g00030.1	844.076	745.171	867.405	823.921	846.034	808.073	616.327	625.355	683.968	915.268	876.011	1025.66	865.825	882.672	1093.33	798.559	767.766	879.588	822.285	757.187	753.293	632.86	579.03	656.182	808.032	770.11	784.428	823.907	839.439	885.547
Rsa1.0_00023.1_g00031.1	206.042	204.596	281.402	69.446	90.3883	77.9182	18.9315	13.4726	14.3182	68.4383	62.441	72.1167	39.5013	20.7023	30.0737	105.87	114.251	186.709	27.5508	26.8506	31.5866	4.30517	1.15115	2.56823	35.6485	13.104	35.2892	38.0753	30.6738	29.6322
Rsa1.0_00023.1_g00032.1	0	0	0	0	0	0	0	0	0	0	0	0	0	0	0	0	0.761672	0	0	0	0	0	0	1.28411	0	0	0	0	0	0
Rsa1.0_00024.1_g00001.1	60.7178	43.1256	31.2669	1.71472	7.23106	5.25291	63.1051	69.6087	78.1992	35.3472	72.5418	58.3802	115.301	131.742	102.833	13.1077	23.6118	15.4163	70.9963	69.8116	56.4731	30.1362	47.1973	56.501	182.996	146.16	157.289	52.8823	48.0556	108.271
Rsa1.0_00024.1_g00002.1	2.98612	2.00584	3.02583	0	0	0	1.05175	4.49088	4.40559	1.50414	0.91825	1.14471	7.47321	12.2332	12.6116	0	0.761672	0.856463	0	0	1.91434	5.38147	1.15115	1.28411	0	2.01599	1.00826	7.40353	4.08984	4.5588
Rsa1.0_00024.1_g00003.1	6666.01	7186.94	7800.59	6090.67	6853.24	7339.19	4530.95	4434.75	4899.01	5118.58	4922.74	6023.46	4409.2	4306.09	4876.8	5321.71	4926.5	5638.95	5150.94	4782.63	4555.17	2960.88	3126.53	3164.06	3920.14	3840.47	4158.07	4257.03	4218.67	5015.82
Rsa1.0_00024.1_g00004.1	0	0	0	0	0	0	0	0	0	0	0	0	0	0.941015	0	0	0	0	1.05965	0	0	0	0	0	0	0	0	0	0	0
Rsa1.0_00024.1_g00005.1	0	0	0	0	0	0	0	2.24544	0	0	0	0	0	0	0	0	0	0	1.05965	0	0	0	0	0	0	0	0	0	0	0
Rsa1.0_00024.1_g00006.1	0	0	0	0	0	0	0	0	0	0	0	0	1.0676	0	0	0	0	0	0	0	0	0	0	0	0	0	0	0	0	0
Rsa1.0_00024.1_g00007.1	0.995373	0	0	0	0	0	0	0	0	0	0	0	2.1352	1.88203	0	0	0	0	0	0	0	1.07629	0	0	1.18828	2.01599	2.01652	0	0	0
Rsa1.0_00024.1_g00008.1	0	0	0	0	0	0	0	0	0	0	0	0	0	0	0	0	0	0	0	0	0	0	0	0	0	0	0	0	0	0
Rsa1.0_00024.1_g00009.1	0	0	0	0	0	1.75097	0	0	0	0	0	0	0	0	0	0	0	0	0	0	0	0	0	0	0	0	0	0	0	0
Rsa1.0_00024.1_g00010.1	0	0	0	0	0	0	0	0	0	0	0	0	0	0	0	0	0	0	0	0	0	0	0	0	0	0	0	0	0	0
Rsa1.0_00024.1_g00011.1	0	0	1.00861	0	0	0	0	0	0	0	0	0	0	0	0	0	0	0	0	0	0	0	0	0	0	0	0	0	0	0
Rsa1.0_00024.1_g00012.1	56.7363	61.1782	34.2928	26.5781	26.2126	23.6381	70.4674	53.8906	62.7796	24.8183	21.1198	16.0259	44.8393	43.2867	44.6256	1.00828	0.761672	2.56939	5.29823	7.51817	9.5717	36.594	26.4765	42.3757	13.0711	17.136	19.157	6.34588	3.06738	5.6985
Rsa1.0_00024.1_g00013.1	356.344	232.678	339.902	1.71472	0	0	73.6227	69.6087	160.804	63.1738	87.2338	140.799	0	0	0	1.00828	0	0	0	0	0	0	0	0	0	0	0	0	0	0
Rsa1.0_00024.1_g00014.1	48.7733	45.1315	39.3358	31.7222	26.2126	23.6381	6.31051	4.49088	7.70978	19.5538	23.8745	21.7495	14.9464	23.5254	27.1634	57.4721	65.5038	51.3878	19.0736	16.1104	12.4432	2.15259	2.30231	2.56823	8.31798	14.112	13.1074	10.5765	9.20213	22.794
Rsa1.0_00024.1_g00015.1	22.8936	8.02338	15.1292	12.003	10.8466	24.5136	5.25876	2.24544	9.91257	11.281	13.7738	19.4601	17.0816	11.2922	31.0439	24.1988	13.7101	13.7034	15.8947	17.1844	14.3576	4.30517	6.90692	7.70468	11.8828	15.12	15.1239	15.8647	14.3144	31.9116
Rsa1.0_00024.1_g00016.1	423.034	460.341	407.479	489.551	489.904	535.797	320.784	279.557	243.409	381.299	406.785	422.398	373.661	389.58	373.497	678.574	723.589	668.898	551.016	557.419	569.516	323.964	300.451	292.778	446.794	519.119	438.594	538.342	522.477	551.615
Rsa1.0_00024.1_g00017.1	0.995373	0	3.02583	0	0.903883	0.875485	2.1035	0	1.1014	0.752069	0	0	5.33801	0	2.91036	2.01656	2.28502	4.28232	2.11929	0	0	2.15259	5.75577	2.56823	0	1.008	1.00826	4.23059	6.13476	0
Rsa1.0_00024.1_g00018.1	1781.72	1885.49	1828.61	1378.63	1479.66	1412.16	1245.27	1050.87	944.999	1425.92	1391.15	1191.64	1807.45	1933.79	1885.91	1990.35	2034.43	1898.78	2184.99	2229.67	2016.76	1262.49	1222.53	1195.51	2212.58	2035.15	1830	1983.09	2098.09	2004.73
Rsa1.0_00024.1_g00019.1	0	0	1.00861	0	0	0	1.05175	1.12272	0	0	0	0	0	0	0	0	0	0	0	0	0.95717	0	0	0	0	0	0	0	0	0
Rsa1.0_00024.1_g00020.1	0	0	0	0	0	0	0	0	0	0	0	0	0	0	0	0	0	0	0	0	0	0	0	0	0	0	0	0	0	0
Rsa1.0_00024.1_g00021.1	25.8797	21.0614	28.2411	10.2883	18.9815	32.393	14.7245	7.85905	7.70978	30.0828	11.9373	19.4601	9.60842	8.46914	14.5518	6.04969	15.2334	23.981	20.1333	19.3324	19.1434	5.38147	8.05808	12.8411	13.0711	14.112	23.19	10.5765	7.15722	9.1176
Rsa1.0_00024.1_g00022.1	0	0	0	0	0	0	0	0	0	0	0	0	0	0	0	0	0	0	0	0	0	0	0	0	0	0	0	0	0	0
Rsa1.0_00024.1_g00023.1	13.9352	24.0701	15.1292	10.2883	13.5582	14.8832	3.15526	2.24544	1.1014	20.3059	13.7738	8.01297	7.47321	12.2332	10.6713	9.07454	6.09338	22.268	19.0736	13.9623	9.5717	2.15259	5.75577	12.8411	17.8242	12.096	13.1074	9.51882	16.3593	5.6985
Rsa1.0_00024.1_g00024.1	0	0	0	0	0	0	0	0	0	0	0	0	0	0	0	0	0	0	0	0	0	0	0	0	0	0	2.01652	0	0	0
Rsa1.0_00024.1_g00025.1	5.97224	10.0292	2.01722	2.57207	5.4233	4.37743	6.31051	1.12272	0	3.76034	0.91825	1.14471	1.0676	2.82305	1.94024	25.207	12.1868	9.4211	4.23858	4.2961	6.70019	2.15259	1.15115	1.28411	9.50626	5.03999	3.02479	3.17294	1.02246	0
Rsa1.0_00024.1_g00026.1	0.995373	1.00292	0	0	0	0	2.1035	0	0	0	0	0	0	0	0	0	0	0	2.11929	0	0	0	0	0	0	0	0	0	0	0
Rsa1.0_00024.1_g00027.1	116.459	134.392	156.335	55.7283	61.464	62.1594	61.0016	80.8359	90.3146	57.9093	89.0703	115.616	52.3125	43.2867	60.1475	225.855	200.32	181.57	54.042	63.3674	44.987	158.215	153.103	181.06	109.322	87.6958	67.5536	113.168	89.9764	77.4996
Rsa1.0_00024.1_g00028.1	1000.35	1285.75	948.094	356.661	442.903	380.836	535.342	443.475	399.807	350.464	366.382	364.018	424.906	393.344	294.917	692.69	699.215	542.141	436.574	547.753	592.488	222.793	221.022	310.755	253.104	270.143	188.545	198.838	221.874	225.661
Rsa1.0_00024.1_g00029.1	0	0	0	0	0	0	0	0	0	0	0	0	0	0.941015	0	0	0	0	0	0	0	0	0	0	0	0	0	0	0	0
Rsa1.0_00025.1_g00001.1	0	0	0	0	0	0	0	0	0	0	0	0	0	0	0	0	0	0	0	0	0	0	0	0	0	0	0	0	0	0
Rsa1.0_00025.1_g00002.1	0.995373	1.00292	0	0	0	0	0	0	0	0	0	0	1.0676	0.941015	0	0	1.52334	0	0	0	0	0	0	0	1.18828	1.008	0	0	0	0
Rsa1.0_00025.1_g00003.1	102.523	113.33	103.887	142.321	118.409	132.198	154.608	160.549	170.717	159.439	149.675	155.681	136.653	125.155	124.175	99.8199	89.8773	101.063	111.263	88.07	118.689	190.504	188.789	223.436	98.6275	117.936	88.7271	88.8423	94.0663	117.389
Rsa1.0_00025.1_g00004.1	454.886	423.233	553.727	492.981	520.636	582.198	542.704	428.879	594.754	430.183	452.697	559.763	424.906	440.395	459.837	465.826	484.423	544.711	438.694	424.24	427.855	547.833	623.925	541.896	407.581	408.239	472.875	497.094	480.556	478.674
Rsa1.0_00025.1_g00005.1	161.25	163.476	166.421	226.342	150.045	171.595	231.385	249.244	203.758	218.1	231.399	202.614	177.222	259.72	218.277	137.126	133.293	183.283	148.35	140.697	162.719	170.054	193.394	187.481	210.326	193.535	206.694	168.166	163.593	205.146
Rsa1.0_00025.1_g00006.1	4.97687	9.0263	4.03444	5.14415	4.51941	7.00388	2.1035	5.6136	4.40559	2.25621	1.8365	1.14471	3.20281	1.88203	0.970121	1.00828	0.761672	2.56939	1.05965	0	1.91434	2.15259	0	0	3.56485	3.02399	1.00826	4.23059	0	2.2794
Rsa1.0_00025.1_g00007.1	0	0	0	0	0	0	0	0	0	0	0	0	0	0	0	0	0	0	0	0	0	0	0	0	0	0	0	0	0	0
Rsa1.0_00025.1_g00008.1	165.232	123.359	165.412	399.529	333.533	361.575	1013.89	710.682	820.541	465.531	561.969	481.923	438.784	490.269	419.092	83.6874	91.4007	103.632	191.796	216.953	223.978	162.52	156.557	154.094	154.477	152.208	133.091	159.705	201.424	125.367
Rsa1.0_00025.1_g00009.1	1054.1	1009.94	1010.63	982.532	998.79	1048.83	1128.53	1195.7	834.859	873.152	763.984	817.323	652.305	746.225	614.086	1111.13	1175.26	1042.32	773.542	857.072	867.196	604.877	579.03	644.625	837.739	860.83	896.345	718.142	700.385	657.607
Rsa1.0_00025.1_g00010.1	285.672	274.801	282.411	244.347	238.625	207.49	184.057	212.194	232.395	337.679	416.886	367.452	412.094	411.224	472.449	210.731	212.507	202.125	139.873	152.511	147.404	91.4849	133.534	145.105	133.088	160.272	161.322	164.993	173.818	177.793
Rsa1.0_00025.1_g00011.1	2.98612	0	0	0	0	0.875485	1.05175	0	0	0	0	0	0	0	0	2.01656	0.761672	5.99524	2.11929	0	0.95717	1.07629	5.75577	1.28411	0	2.01599	0	0	0	0
Rsa1.0_00025.1_g00012.1	1906.14	1889.5	2553.8	1221.73	1125.33	1042.7	896.093	1136.19	927.376	764.102	758.475	621.577	74.7321	90.3375	177.532	1306.73	1704.62	2004.98	947.324	890.366	968.656	990.19	1061.36	1316.22	184.184	243.935	212.743	215.76	224.941	140.183
Rsa1.0_00025.1_g00013.1	27.8704	27.0789	30.2583	108.884	117.505	91.9259	184.057	178.513	200.454	57.1572	56.9315	75.5508	64.0561	47.0508	37.8347	13.1077	12.1868	13.7034	16.9543	21.4805	16.2719	19.3733	13.8138	19.2617	38.025	29.2319	21.1735	4.23059	8.17967	7.9779
Rsa1.0_00025.1_g00014.1	405.117	404.178	449.84	480.12	442.903	419.357	573.205	506.347	561.712	464.026	392.093	384.622	420.635	390.521	399.69	356.932	338.944	418.811	399.487	337.244	392.44	510.163	473.124	534.191	377.874	402.191	362.974	343.735	307.76	347.608
Rsa1.0_00025.1_g00015.1	435.973	468.365	419.582	559.855	498.943	535.797	966.56	968.908	986.852	536.977	584.007	586.091	564.761	515.676	518.045	467.843	463.858	446.217	527.704	532.716	569.516	1273.26	1311.16	1300.81	639.296	668.302	633.189	680.067	691.183	634.813
Rsa1.0_00025.1_g00016.1	562.386	524.528	508.34	341.228	314.551	335.311	354.44	371.621	301.783	162.447	208.443	132.786	141.991	164.678	126.116	480.951	510.32	447.93	205.571	229.841	202.92	213.106	176.127	281.221	181.807	191.519	184.512	58.1706	53.1679	120.808
Rsa1.0_00025.1_g00017.1	0	0	0	0	0	0	0	0	0	0	0	0	0	0	0	0	1.52334	0	0	0	0	0	0	0	2.37657	0	0	0	1.02246	0
Rsa1.0_00025.1_g00018.1	1.99075	6.01753	2.01722	2.57207	2.71165	1.75097	3.15526	10.1045	9.91257	21.81	23.8745	17.1706	12.8112	8.46914	6.79085	10.0828	9.90174	20.5551	12.7158	7.51817	9.5717	19.3733	23.0231	23.114	3.56485	3.02399	1.00826	9.51882	16.3593	10.2573
Rsa1.0_00025.1_g00019.1	4.97687	4.01169	9.07749	6.0015	4.51941	7.00388	15.7763	19.0863	22.0279	1.50414	2.75475	2.28942	7.47321	6.58711	5.82072	0	0	0	0	0	0	0	0	0	0	0	0	0	0	0
Rsa1.0_00025.1_g00020.1	1083.96	1100.21	1130.65	947.38	921.057	1046.2	613.172	669.142	713.705	1048.38	973.345	1104.64	882.907	857.265	984.673	1269.43	1240.76	1305.25	1103.09	1122.36	1072.99	834.127	899.051	871.913	1010.04	1036.22	926.593	1123.22	1057.22	1024.59
Rsa1.0_00025.1_g00021.1	0	0	0	0	0	0	0	0	0	0	0	0	0	0	0	0	0	0	0	0	0	0	0	0	0	0	0	0	0	0
Rsa1.0_00025.1_g00022.1	874.933	841.451	681.821	928.518	951.789	800.193	229.282	241.385	144.283	630.234	626.247	491.08	644.831	669.062	616.027	1066.76	1111.28	1031.18	821.226	793.704	726.492	179.741	219.87	152.81	628.602	654.19	536.396	701.22	846.596	731.687
Rsa1.0_00025.1_g00023.1	2484.45	2515.33	2800.91	2392.03	2337.44	2409.34	2077.21	2099.49	2305.22	2616.45	2641.81	3210.91	1732.72	1706.06	2032.4	2348.29	2345.95	2369.83	2254.93	2293.04	2349.85	2182.72	2206.76	2400.01	1831.14	1844.63	1912.67	2507.68	2296.44	2654.36
Rsa1.0_00025.1_g00024.1	0.995373	0	0	0	0	0	0	1.12272	0	0	0	0	0	1.88203	0	0	0	0	0	2.14805	0.95717	1.07629	6.90692	1.28411	0	0	1.00826	0	0	0
Rsa1.0_00025.1_g00025.1	0.995373	1.00292	0	1.71472	0	0.875485	0	2.24544	0	0	0	0	0	0	0	53.4389	45.7003	48.8184	0	0	0	34.4414	35.6858	41.0916	20.2008	12.096	23.19	8.46117	2.04492	5.6985
Rsa1.0_00025.1_g00026.1	131.389	114.333	168.438	270.925	253.991	260.019	198.781	203.212	147.587	169.215	159.776	160.259	257.292	195.731	310.439	67.5549	86.069	89.9286	69.9367	81.6259	67.9591	124.85	140.441	137.4	97.4392	98.7837	114.942	44.4212	47.0331	49.0071
Rsa1.0_00025.1_g00027.1	0.995373	0	1.00861	1.71472	3.61553	0.875485	0	0	1.1014	2.25621	1.8365	0	1.0676	0	0	5.04141	7.61672	4.28232	2.11929	3.22207	3.82868	7.53405	5.75577	8.98879	0	3.02399	6.04957	7.40353	3.06738	6.8382
Rsa1.0_00025.1_g00028.1	18.9121	7.02045	11.0947	6.0015	3.61553	6.1284	5.25876	0	2.20279	3.00828	3.673	5.72355	3.20281	1.88203	0.970121	21.1739	16.7568	20.5551	11.6561	5.37012	8.61453	3.22888	4.60462	2.56823	2.37657	5.03999	2.01652	2.11529	4.08984	4.5588
Rsa1.0_00025.1_g00029.1	0	0	0	0	0	0	0	0	0	1.50414	0	0	0	0	0	1.00828	0	0	0	0	0	0	0	0	0	0	0	0	0	0
Rsa1.0_00025.1_g00030.1	1519.93	1484.32	1602.68	1357.2	1365.77	1350.87	1538.71	1563.95	1660.91	1034.85	974.264	1063.44	1296.07	1283.55	1231.08	2632.62	2631.58	2631.05	2094.92	2084.68	2150.76	2339.86	2262.02	2419.27	1974.93	1995.83	1928.81	2105.77	2163.52	2098.19
Rsa1.0_00025.1_g00031.1	339.422	351.023	465.978	330.083	319.071	294.163	759.365	863.372	903.146	152.67	98.2528	144.233	411.027	425.339	448.196	641.267	661.893	677.462	453.529	486.533	530.272	1201.14	1177.63	1312.36	597.706	607.822	658.395	593.34	596.094	618.857
Rsa1.0_00025.1_g00032.1	361.32	323.944	408.487	212.625	233.202	167.218	374.424	409.793	388.793	114.314	146.002	97.3003	166.546	148.68	140.668	432.553	418.158	502.744	194.975	206.213	179.948	360.558	340.742	313.324	172.301	181.439	192.578	166.051	144.167	177.793
Rsa1.0_00025.1_g00033.1	184.144	205.599	203.739	169.757	174.449	182.976	123.055	96.554	107.937	129.356	145.084	186.588	171.884	156.209	165.891	161.325	184.325	167.01	113.382	110.625	101.46	86.1035	59.86	64.2057	116.452	92.7357	130.066	102.592	105.313	139.043
Rsa1.0_00025.1_g00034.1	601.205	662.931	676.778	119.173	175.353	128.696	149.349	200.967	114.545	144.397	129.473	129.352	251.954	275.718	285.216	414.404	386.929	404.251	191.796	244.878	285.237	124.85	143.894	160.514	80.8032	70.5598	122	40.1906	65.4374	84.3378
Rsa1.0_00025.1_g00035.1	407.108	455.327	463.961	443.254	425.729	470.136	756.21	767.941	833.758	433.944	474.735	502.528	607.465	629.539	606.326	501.116	560.591	502.744	538.3	604.676	591.531	839.509	846.098	869.345	559.681	595.726	584.792	634.588	596.094	646.21
Rsa1.0_00025.1_g00036.1	1163.59	1270.7	1154.86	975.673	1034.04	993.676	707.829	734.259	663.041	840.813	754.802	755.508	712.09	682.236	716.919	1356.14	1441.08	1356.64	1269.46	1203.98	1198.38	980.503	923.225	952.812	1025.49	990.861	888.279	1070.34	968.269	1116.91
Rsa1.0_00025.1_g00037.1	1818.55	1844.37	2129.18	760.476	799.032	667.995	3724.25	3572.5	3625.8	1534.97	1382.88	1554.52	1374	1221.44	1664.73	1333.96	1434.23	1589.6	814.868	917.217	928.455	4339.61	4227.04	3869.03	2397.95	2484.71	2328.08	1668.97	1501.99	1894.18
Rsa1.0_00025.1_g00038.1	65.6946	99.2893	91.7836	83.1637	103.947	77.0427	288.18	275.067	373.374	84.2317	102.844	99.5897	61.9209	94.1015	113.504	39.323	22.8502	28.2633	69.9367	54.7753	69.8734	175.436	141.592	196.469	169.924	175.392	175.438	178.742	189.155	143.602
Rsa1.0_00025.1_g00039.1	0	0	0	0	0	0	0	0	0	0	0	0	0	0	0	0	0	0	0	0	0	0	0	0	0	0	0	0	0	0
Rsa1.0_00025.1_g00040.1	3.98149	0	2.01722	0	0.903883	0	0	0	0	0	0	0	3.20281	6.58711	8.73109	4.03313	0.761672	1.71293	0	1.07402	0	0	0	0	0	2.01599	1.00826	1.05765	3.06738	1.1397
Rsa1.0_00025.1_g00041.1	867.965	773.253	733.26	2163.97	2187.4	2503.89	1812.17	1761.55	1569.49	1468.04	1177.2	1361.06	3315.97	3063.95	2643.58	913.503	922.385	805.932	4353.03	3885.82	3686.06	2542.2	2610.82	2658.11	4178	4425.11	4188.32	4237.99	3942.6	3615.13
Rsa1.0_00025.1_g00042.1	161.25	157.459	137.171	154.324	151.852	160.214	75.7262	59.5042	57.2726	227.125	165.285	185.443	87.5433	60.225	61.1176	318.617	263.539	354.576	156.828	207.287	205.792	139.918	120.871	115.57	143.782	136.08	171.405	86.727	95.0887	82.0584
Rsa1.0_00025.1_g00043.1	77.6391	57.1665	86.7405	131.176	115.697	118.191	155.659	122.377	155.297	237.654	235.99	244.968	184.695	158.091	180.442	150.234	142.433	143.029	143.052	146.067	121.561	142.071	173.824	150.241	196.067	189.503	207.702	144.898	137.01	123.088
Rsa1.0_00025.1_g00044.1	2.98612	0	4.03444	0	0	0	0	0	0	0	0	0	0	0	0	0	0	0	0	0	0	0	0	0	0	0	0	0	0	0
Rsa1.0_00025.1_g00045.1	0	0	0	0	0	0	0	0	0	0	0	0	0	0	0	0	0	0	0	0	0	0	0	0	0	0	0	0	0	0
Rsa1.0_00025.1_g00046.1	0.995373	0	2.01722	0	0.903883	0	1.05175	0	0	3.76034	0	0	0	0	0.970121	0	0	0	1.05965	0	0	0	0	0	0	1.008	2.01652	0	0	0
Rsa1.0_00025.1_g00047.1	0	2.00584	1.00861	0	0.903883	0.875485	1.05175	0	0	1.50414	0	0	0	0	0	0	0	0	1.05965	0	0	0	4.60462	3.85234	0	1.008	0	0	0	0
Rsa1.0_00025.1_g00048.1	1053.1	981.861	1059.04	751.045	859.592	929.765	1214.77	1040.76	1315.07	1386.81	1402.17	1242.01	1775.42	1743.7	1634.65	1163.56	1072.43	1107.41	779.9	806.592	846.139	1571.39	1510.31	1665.5	1291.66	1353.74	1547.68	635.646	620.633	763.599
Rsa1.0_00025.1_g00049.1	327.478	363.058	347.971	380.667	383.246	426.361	440.684	479.402	473.601	384.307	386.583	378.899	369.39	286.069	353.124	368.023	373.219	388.834	418.56	389.871	350.324	608.106	585.937	563.726	330.343	340.703	346.842	384.983	416.141	366.983
Rsa1.0_00025.1_g00050.1	272.732	389.134	300.566	440.682	422.113	486.77	80.9849	51.6452	59.4754	1141.64	1061.5	1357.63	403.553	383.934	426.853	2491.46	2496	2799.78	351.803	492.977	469.013	351.948	305.056	504.657	2173.37	2052.28	2365.38	186.146	120.65	903.782
Rsa1.0_00025.1_g00051.1	385.209	425.239	416.556	540.135	488.097	453.501	430.167	456.947	447.167	448.233	487.591	409.806	523.125	507.207	493.792	254.087	252.875	215.829	276.568	279.246	306.295	192.657	161.162	179.776	242.41	304.415	239.966	226.336	224.941	232.499
Rsa1.0_00025.1_g00052.1	41.8057	42.1227	29.2497	48.012	52.4252	58.6575	38.9148	25.8226	22.0279	58.6614	76.2148	43.499	77.9349	77.1633	58.2072	13.1077	15.9951	6.85171	98.5471	94.5142	103.374	25.831	43.7438	29.5346	96.2509	85.6798	91.7519	16.9223	20.4492	25.0734
Rsa1.0_00025.1_g00053.1	1574.68	1611.7	1336.41	1559.53	1533.89	1434.92	1214.77	1347.26	1130.03	1917.78	1788.75	1688.45	1674	1880.15	1718.08	1747.35	1952.93	1805.42	1853.32	1903.17	1828.2	1841.54	1877.53	1684.76	1888.18	1878.91	1674.72	2165	2232.03	2256.61
Rsa1.0_00025.1_g00054.1	94.5604	80.2338	106.913	93.452	84.0611	89.2995	89.3989	89.8177	72.6922	128.604	108.354	101.879	77.9349	88.4554	66.9383	76.6294	72.3589	62.5218	83.7121	81.6259	71.7878	86.1035	70.2204	118.138	79.6149	70.5598	74.6114	47.5941	64.4149	43.3086
Rsa1.0_00026.1_g00001.1	1932.02	2082.07	1930.48	2261.71	2388.06	2575.68	290.284	361.516	349.143	1509.4	1876.9	1777.73	1818.13	1695.71	1589.06	2769.75	2967.47	2617.35	5708.31	5717.03	5527.66	684.523	853.005	657.466	4213.65	4236.61	4303.26	3460.62	3538.73	3399.72
Rsa1.0_00026.1_g00002.1	87.5928	108.316	130.111	68.5886	50.6174	56.9065	130.417	139.217	159.703	284.282	298.431	307.927	368.323	346.294	622.818	25.207	25.8969	22.268	102.786	137.475	87.1025	130.231	109.36	118.138	1052.82	1015.05	938.692	564.783	563.375	556.173
Rsa1.0_00026.1_g00003.1	0	0	0	0	0	0	0	0	0	0	0	0	2.1352	0.941015	0	0	0	0	0	0	0	0	0	0	0	0	0	0	0	0
Rsa1.0_00026.1_g00004.1	791.322	828.413	720.148	1050.26	985.232	904.376	422.804	452.456	383.286	970.169	931.106	939.807	919.205	897.729	910.943	1103.06	1122.7	1044.03	812.749	858.146	770.522	393.923	375.276	337.722	866.258	868.894	835.85	1162.35	1014.28	1029.15
Rsa1.0_00026.1_g00005.1	1643.36	1695.94	1496.78	3636.05	3827.94	3868.77	464.874	481.647	389.895	2354.73	2190.03	2050.18	3733.4	3525.98	2959.84	1530.57	1504.3	1342.93	4038.31	4306.84	4141.68	297.057	413.264	323.597	1978.49	1917.21	2056.86	1633.01	1500.97	1527.2
Rsa1.0_00026.1_g00006.1	2575.03	2484.24	2989.52	1922.2	1907.19	2293.77	3278.31	3632	4606.04	2280.27	2420.51	2860.63	2381.82	2476.75	2532.02	2474.32	2343.67	2353.56	2585.54	2470.26	2415.9	3567.91	3474.18	3725.21	2923.18	2904.04	3104.44	2860.93	2684.98	3164.95
Rsa1.0_00026.1_g00007.1	0	0	0	0	0	0	0	0	0	0	0	0	0	0	0	0	0	0	0	0	0	0	0	0	0	0	1.00826	0	0	0
Rsa1.0_00026.1_g00008.1	0	0	0	0	0	0	0	0	0	0	0	0	0	0	0	0	0	0.856463	0	0	0	0	0	0	0	0	0	0	0	0
Rsa1.0_00026.1_g00009.1	0	0	0	0	0	0	0	0	0	0	0	0	1.0676	0	0	0	0.761672	0	0	0	0	0	1.15115	0	0	0	1.00826	0	0	0
Rsa1.0_00026.1_g00010.1	88.5882	74.2162	81.6974	108.027	86.7727	121.692	82.0367	105.536	125.559	98.521	111.108	105.313	95.0166	124.214	93.1316	74.6129	78.4522	77.9382	105.965	109.551	104.332	104.4	110.511	113.002	68.9204	86.6878	81.6693	130.091	92.0213	103.713
Rsa1.0_00026.1_g00011.1	274.723	250.73	213.825	217.769	191.623	208.365	155.659	133.604	153.094	133.868	129.473	120.195	111.031	137.388	98.9523	136.118	148.526	165.297	167.424	197.621	217.278	107.629	93.2435	132.264	122.393	102.816	89.7354	84.6117	97.1336	126.507
Rsa1.0_00026.1_g00012.1	1235.26	1252.65	1028.78	1313.47	1324.19	1200.29	1479.82	1462.91	1190.61	1318.38	1292.9	1049.7	1126.32	1039.82	1013.78	1342.02	1429.66	1479.11	1546.02	1480.01	1391.73	1531.57	1456.21	1381.71	1232.25	1232.78	1227.06	1200.43	1249.45	1120.32
Rsa1.0_00026.1_g00013.1	0	0	0	0	0	0	0	0	0	0	0	0	0	0	0	0	0	0	0	0	0	0	0	1.28411	0	0	0	0	0	0
Rsa1.0_00026.1_g00014.1	13.9352	10.0292	7.06027	0.857358	3.61553	2.62646	5.25876	2.24544	8.81118	0	0	1.14471	0	3.76406	2.91036	8.06626	9.90174	18.8422	5.29823	10.7402	10.5289	4.30517	3.45346	1.28411	4.75313	7.05598	9.07436	10.5765	6.13476	5.6985
Rsa1.0_00026.1_g00015.1	0	2.00584	1.00861	0.857358	1.80777	2.62646	0	5.6136	1.1014	9.02483	1.8365	8.01297	0	0	0	4.03313	1.52334	2.56939	1.05965	1.07402	1.91434	2.15259	3.45346	1.28411	0	4.03199	0	1.05765	1.02246	1.1397
Rsa1.0_00026.1_g00016.1	0	0	0	0	0	0	1.05175	0	0	0	0.91825	0	0	0	0	0	0	0	0	0	0	0	0	0	0	0	0	0	0	0
Rsa1.0_00026.1_g00017.1	35.8334	36.1052	59.508	36.009	28.9242	23.6381	10.5175	20.209	9.91257	22.5621	30.3023	36.6307	27.7576	34.8176	30.0737	35.2899	43.4153	44.5361	27.5508	23.6285	39.244	35.5177	14.965	21.8299	21.3891	25.1999	35.2892	25.3835	23.5166	34.191
Rsa1.0_00026.1_g00018.1	924.702	980.858	848.241	670.454	636.333	597.081	220.868	273.944	226.888	519.68	463.716	438.424	245.548	237.136	236.709	561.613	578.871	593.529	491.676	559.567	514	231.403	222.173	246.55	254.292	321.551	331.718	494.979	542.926	343.05
Rsa1.0_00026.1_g00019.1	0	0	0	1.71472	0.903883	0.875485	1.05175	2.24544	2.20279	0.752069	1.8365	1.14471	2.1352	3.76406	1.94024	4.03313	0.761672	3.42585	1.05965	0	0	0	0	1.28411	0	2.01599	0	1.05765	1.02246	1.1397
Rsa1.0_00026.1_g00020.1	0	0	0	0	0	0	0	0	0	0	0	0	0	0	0	0	0	0	0	0	0	0	0	0	0	0	0	0	0	0
Rsa1.0_00026.1_g00021.1	87.5928	64.187	150.283	334.37	239.529	154.961	718.347	724.155	813.932	716.722	980.691	415.53	1679.34	1553.62	2708.58	175.441	203.366	161.015	646.384	497.273	491.028	2709.03	3018.33	2045.59	4251.68	3931.19	5035.26	4258.09	4405.78	4850.56
Rsa1.0_00026.1_g00022.1	0.995373	1.00292	0	0	0	0	0	1.12272	0	0	0.91825	0	0	0	0	0	0	0	0	0	0	0	0	0	1.18828	0	1.00826	0	0	0
Rsa1.0_00026.1_g00023.1	1051.11	1020.97	861.353	895.081	910.21	814.201	784.607	875.722	720.314	902.483	928.351	797.863	1008.88	987.125	844.005	1037.52	1008.45	961.808	983.352	1040.73	977.271	881.484	870.272	835.958	754.559	714.67	717.883	674.779	686.07	640.511
Rsa1.0_00026.1_g00024.1	3.98149	1.00292	2.01722	4.28679	0	0	4.20701	3.36816	0	2.25621	0	4.57884	1.0676	3.76406	2.91036	1.00828	0	0.856463	0	0	0.95717	2.15259	2.30231	3.85234	1.18828	0	0	0	1.02246	4.5588
Rsa1.0_00026.1_g00025.1	0	0	0	0	1.80777	0	0	1.12272	2.20279	0	0.91825	0	3.20281	0	0	0	0	0	0	0	0	0	0	1.28411	0	0	0	0	0	0
Rsa1.0_00026.1_g00026.1	0	1.00292	0	0	0	0	0	0	0	0	0	0	0	0	0.970121	1.00828	0	0	0	0	0.95717	3.22888	1.15115	3.85234	22.5774	17.136	10.0826	3.17294	10.2246	7.9779
Rsa1.0_00026.1_g00027.1	0	0	0	0.857358	0	0	0	0	0	0	0	0	0	0	0	0	0	0	0	0	0	0	0	0	0	0	0	0	0	0
Rsa1.0_00026.1_g00028.1	0	0	0	0	0	0	0	0	0	0	0	0	0	0	0	0	0	0	0	0	0	0	0	0	0	0	0	0	0	0
Rsa1.0_00026.1_g00029.1	0.995373	0	2.01722	1.71472	0.903883	0.875485	3.15526	0	0	3.76034	0.91825	2.28942	1.0676	3.76406	3.88048	0	0	0	2.11929	0	0.95717	0	1.15115	0	0	0	1.00826	0	0	0
Rsa1.0_00026.1_g00030.1	0	0	0	0	0	0	0	0	0	0	0	0	0	0	0	0	0	0	0	0	0	0	0	0	0	0	0	0	0	0
Rsa1.0_00026.1_g00031.1	2666.6	2875.38	2502.36	2530.06	2544.43	2434.72	2700.9	2818.03	2940.73	2518.68	2544.47	2331.77	2883.59	2800.46	3021.93	3040.98	3135.8	3037.87	3122.78	3182.33	3174.93	4197.54	4010.62	4044.96	3721.7	3628.79	3984.65	3709.17	3364.91	3602.59
Rsa1.0_00026.1_g00032.1	202.061	259.757	226.937	183.475	192.527	160.214	108.33	147.076	112.342	230.133	208.443	269.007	247.684	255.956	231.859	355.924	297.814	315.178	253.255	191.176	244.078	214.182	193.394	178.492	237.657	251.999	240.975	243.259	243.345	267.829
Rsa1.0_00026.1_g00033.1	1072.02	1040.03	950.111	1268.03	1356.73	1205.54	1408.3	1380.95	1458.25	1386.06	1248.82	1385.1	1534.14	1629.84	1558.98	1154.48	1089.95	1103.12	1253.56	1306.01	1288.35	1235.58	1349.15	1304.66	1282.16	1411.2	1312.76	1523.01	1426.33	1382.46
Rsa1.0_00026.1_g00034.1	275.718	233.681	347.971	266.638	250.376	272.276	204.04	189.74	220.279	324.142	291.085	330.821	299.996	292.656	260.963	46.381	50.2704	39.3973	75.2349	77.3298	78.488	80.722	80.5808	77.0468	84.3681	95.7597	87.7188	141.725	133.942	85.4775
Rsa1.0_00026.1_g00035.1	0	0	0	0	0	0	0	0	0	0	0	0	0	0	0	0	0	0	0	0	0	0	0	0	0	0	0	0	0	0
Rsa1.0_00026.1_g00036.1	1548.8	1671.87	1788.27	1571.54	1595.35	1612.64	1860.55	1733.48	2135.61	1367.26	1327.79	1486.98	1334.5	1246.85	1423.17	1543.68	1534.77	1568.18	1430.52	1514.37	1461.6	1617.67	1673.78	1716.86	1397.42	1383.98	1476.1	1464.84	1431.44	1553.41
Rsa1.0_00026.1_g00037.1	46.7825	26.076	40.3444	27.4354	38.867	29.7665	37.8631	49.3997	30.8391	9.02483	11.9373	12.5918	20.2844	18.8203	11.6414	17.1408	12.1868	10.2776	4.23858	15.0363	10.5289	6.45776	5.75577	7.70468	3.56485	4.03199	6.04957	5.28823	4.08984	5.6985
Rsa1.0_00026.1_g00038.1	62.7085	59.1724	38.3272	29.1502	28.9242	20.1362	31.5526	41.5407	17.6224	12.0331	15.6103	4.57884	17.0816	18.8203	14.5518	14.1159	15.2334	8.56463	11.6561	9.66622	14.3576	4.30517	9.20923	1.28411	3.56485	2.01599	4.03305	7.40353	6.13476	0
Rsa1.0_00026.1_g00039.1	2448.62	2059	2319.8	1493.52	1493.21	1517.22	990.751	1282.15	1187.31	663.325	590.435	685.681	451.596	447.923	526.776	1406.55	1495.16	1545.92	1158.19	1126.65	1125.63	581.198	557.158	622.795	365.991	414.287	445.652	671.606	671.756	526.541
Rsa1.0_00026.1_g00040.1	80.6252	78.2279	91.7836	80.5916	72.3106	70.9143	95.7094	86.4495	72.6922	66.1821	59.6863	57.2355	49.1097	44.2277	48.506	46.381	44.9387	50.5313	29.6701	34.3688	32.5438	21.5259	13.8138	20.5458	21.3891	29.2319	28.2313	23.2682	28.6289	28.4925
Rsa1.0_00026.1_g00041.1	2.98612	0	4.03444	25.7207	20.7893	13.1323	35.7596	35.9271	41.8531	22.5621	53.2585	56.0908	51.2449	55.5199	83.4304	3.02485	4.57003	5.13878	18.014	18.2584	14.3576	51.6621	51.8019	30.8187	53.4727	71.5678	57.471	39.1329	22.4941	31.9116
Rsa1.0_00026.1_g00042.1	0	0	0	2.57207	1.80777	0	7.36227	3.36816	5.50699	3.76034	0.91825	5.72355	2.1352	1.88203	3.88048	0	0	0	0	0	0.95717	0	0	0	0	4.03199	2.01652	0	4.08984	3.4191
Rsa1.0_00026.1_g00043.1	2.98612	7.02045	1.00861	6.0015	1.80777	9.63034	2.1035	1.12272	0	4.51241	8.26425	3.43413	0	1.88203	4.8506	0	0	0.856463	1.05965	2.14805	4.78585	3.22888	0	1.28411	3.56485	2.01599	3.02479	7.40353	2.04492	6.8382
Rsa1.0_00026.1_g00044.1	0.995373	3.00877	1.00861	0.857358	2.71165	4.37743	1.05175	1.12272	0	6.76862	7.346	2.28942	1.0676	2.82305	4.8506	6.04969	1.52334	3.42585	0	0	0	0	0	0	0	2.01599	1.00826	1.05765	0	5.6985
Rsa1.0_00026.1_g00045.1	12.9399	33.0964	17.1464	23.1487	19.8854	34.1439	3.15526	3.36816	4.40559	71.4465	74.3783	83.5638	30.9605	21.6434	43.6554	30.2485	30.4669	29.1197	32.849	24.7026	36.3725	7.53405	6.90692	6.42057	19.0125	17.136	20.1652	46.5365	37.831	42.1689
Rsa1.0_00026.1_g00046.1	8.95836	13.038	19.1636	11.1457	11.7505	10.5058	4.20701	6.73632	6.60838	23.3141	15.6103	16.0259	20.2844	19.7613	20.3725	9.07454	9.14007	15.4163	3.17894	5.37012	9.5717	1.07629	0	2.56823	4.75313	8.06398	7.05784	14.8071	13.292	12.5367
Rsa1.0_00026.1_g00047.1	568.358	481.403	454.883	566.713	531.483	526.167	578.464	583.815	485.716	536.977	539.013	431.556	587.181	597.545	551.999	482.967	506.512	503.6	516.048	540.234	490.071	729.727	730.983	651.046	609.589	604.798	519.255	439.981	511.23	441.064
Rsa1.0_00026.1_g00048.1	0	0	0	0	0	0	0	0	0	0	0	0	0	0	0	0	0.761672	0	0	0	0	0	0	0	0	0	0	1.05765	0	0
Rsa1.0_00026.1_g00049.1	3.98149	12.0351	6.05166	12.003	5.4233	5.25291	2.1035	2.24544	2.20279	3.00828	5.5095	2.28942	1.0676	1.88203	2.91036	15.1242	4.57003	13.7034	10.5965	8.5922	3.82868	0	3.45346	1.28411	8.31798	4.03199	7.05784	2.11529	9.20213	6.8382
Rsa1.0_00026.1_g00050.1	2519.29	2551.43	2714.17	2685.24	2599.57	2577.43	2644.1	2513.77	2977.08	2723.24	3057.77	3014.02	3230.56	3367.89	3599.15	2447.1	2364.99	2368.12	2702.1	2755.95	2687.73	2338.79	2388.64	2473.2	2416.97	2609.7	2424.87	2863.05	2709.52	3004.25
Rsa1.0_00026.1_g00051.1	0	0	0	0	0	0	0	0	0	0	0	0	0	0	0	0	0	0	0	0	0	0	0	0	0	0	0	0	0	0
Rsa1.0_00026.1_g00052.1	0	0	0	0	0	0	0	0	3.30419	0	0	0	0	0.941015	0	2.01656	0.761672	0	7.41752	6.44415	4.78585	7.53405	3.45346	10.2729	1.18828	0	3.02479	1.05765	2.04492	1.1397
Rsa1.0_00026.1_g00053.1	621.113	538.569	559.779	655.879	760.165	784.435	1357.81	1297.87	1088.18	983.706	985.283	963.846	894.65	931.605	625.728	272.236	241.45	278.351	1522.71	1487.52	1385.03	1672.56	1658.81	1959.56	1368.9	1298.3	1184.71	919.095	879.315	1013.19
Rsa1.0_00026.1_g00054.1	0	0	0	0	0	0	0	2.24544	0	0	0	0	0	0	0	0	0	0	0	0	0	0	0	0	0	0	0	0	0	0
Rsa1.0_00026.1_g00055.1	0	0	0	0	0	0	0	0	0	0	0	0	0	0	0	0	0	0	0	0	0	0	0	0	0	0	0	0	0	0
Rsa1.0_00026.1_g00056.1	334.445	338.988	307.626	9.43093	4.51941	8.75485	1.05175	1.12272	2.20279	409.125	500.446	64.1037	4.27041	5.64609	5.82072	256.104	265.824	184.14	56.1612	84.8479	138.79	5.38147	5.75577	6.42057	10.6945	8.06398	8.0661	23.2682	28.6289	11.397
Rsa1.0_00026.1_g00057.1	102.523	99.2893	96.8266	121.745	106.658	93.6769	131.469	120.131	123.356	89.4962	70.7053	76.6955	61.9209	77.1633	71.7889	87.7205	70.0738	84.7899	94.3085	125.661	96.6742	172.207	151.952	177.208	73.6735	82.6558	91.7519	90.9576	82.8192	86.6172
Rsa1.0_00026.1_g00058.1	280.695	221.646	232.989	249.491	239.529	226.751	210.35	191.985	224.685	185.009	193.751	194.601	237.008	267.248	268.723	259.128	222.408	254.37	401.606	373.761	403.926	430.517	368.369	417.337	317.271	350.783	342.809	284.507	309.805	264.41
Rsa1.0_00026.1_g00059.1	0	1.00292	0	0	0	0	0	0	0	0	0	0	0	0	0	0	0	0	0	0	0	0	0	0	0	0	0	0	0	0
Rsa1.0_00026.1_g00060.1	0	0	0	0	0	0	0	0	0	0	0	0	0	0	0	0	0	0	0	0	0	0	0	0	0	0	0	0	0	0
Rsa1.0_00026.1_g00061.1	0	0	0	0	0	0	0	0	0	0	0	0	0	0	0	0	0	0	0	0	0	0	0	0	0	0	0	0	0	0
Rsa1.0_00026.1_g00062.1	18.9121	3.00877	10.0861	5.14415	3.61553	2.62646	1.05175	0	0	0	2.75475	2.28942	0	1.88203	3.88048	0	1.52334	4.28232	3.17894	2.14805	0.95717	1.07629	1.15115	1.28411	4.75313	7.05598	8.0661	0	2.04492	2.2794
Rsa1.0_00027.1_g00001.1	0	0	0	0	0	0	0	0	0	0	0	0	0	0	0	2.01656	0	0.856463	0	0	0	0	0	0	0	0	0	0	0	0
Rsa1.0_00027.1_g00002.1	1167.57	1195.48	956.163	1186.58	1287.13	1008.56	1717.51	1886.17	1405.38	1225.87	1379.21	1094.34	1113.51	1154.63	1158.32	1605.18	1604.84	1601.59	1500.46	1555.19	1485.53	2417.35	2453.11	2062.29	1531.7	1533.16	1426.69	1455.32	1497.9	1360.8
Rsa1.0_00027.1_g00003.1	0	0	0	0	0	0	0	0	0	0	0	0	0	0	0	0	0	0.856463	0	0	0	0	0	0	0	0	0	0	1.02246	0
Rsa1.0_00027.1_g00004.1	32.8473	27.0789	26.2239	43.7252	36.1553	35.0194	48.3806	44.9088	45.1573	64.6779	47.749	59.5249	66.1913	45.1687	66.9383	70.5797	99.779	92.498	126.098	204.065	171.333	175.436	231.382	177.208	121.205	90.7197	70.5784	53.94	50.1005	78.6393
Rsa1.0_00027.1_g00005.1	618.127	656.914	617.27	478.406	430.248	447.373	858.23	820.709	781.992	852.846	909.986	757.798	624.547	655.888	621.847	442.636	413.588	413.672	433.395	471.497	526.444	494.019	491.543	559.873	554.928	605.806	552.528	582.763	629.835	541.357
Rsa1.0_00027.1_g00006.1	3041.86	2987.7	2964.31	3092.49	3098.51	3091.34	966.56	1164.26	1144.35	3316.62	3409.46	3424.97	3384.3	3488.34	3522.51	3205.33	3306.42	3018.18	2854.69	2979.34	3120.38	1207.6	1187.99	1416.38	2836.43	2723.61	2621.48	3114.77	3128.73	3180.9
Rsa1.0_00027.1_g00007.1	0	0	2.01722	1.71472	0.903883	0	0	1.12272	3.30419	1.50414	0	3.43413	0	1.88203	0.970121	1.00828	0	0	1.05965	0	0	0	0	0	0	0	0	1.05765	0	0
Rsa1.0_00027.1_g00008.1	557.409	541.578	708.045	488.694	504.367	572.567	527.98	481.647	652.027	397.844	443.515	517.409	367.255	393.344	414.242	612.027	690.837	683.458	495.914	496.199	479.542	463.882	395.997	518.782	424.217	346.751	442.627	399.791	406.939	403.454
Rsa1.0_00027.1_g00009.1	119.445	111.324	137.171	126.889	140.102	167.218	189.315	172.899	174.021	208.323	184.568	207.192	151.599	222.08	182.383	167.375	169.091	158.446	179.08	160.03	168.462	278.76	300.451	258.107	185.372	195.551	244	250.662	257.66	259.852
Rsa1.0_00027.1_g00010.1	761.46	676.972	711.07	757.047	777.339	724.902	1393.57	1233.87	1296.34	782.152	773.167	863.111	967.247	934.428	1025.42	761.253	739.584	733.132	889.043	938.697	862.41	1380.88	1353.76	1454.9	1046.88	975.741	1006.25	991.015	945.775	1012.05
Rsa1.0_00027.1_g00011.1	2.98612	4.01169	9.07749	12.003	17.1738	16.6342	111.486	120.131	262.132	21.81	14.692	48.0778	33.0957	52.6969	97.9822	2.01656	0	3.42585	13.7754	11.8143	7.65736	51.6621	71.3715	44.944	32.0836	23.1839	38.314	32.7871	32.7187	25.0734
Rsa1.0_00027.1_g00012.1	0	0	0	0	0	0	0	0	0	0	0	0	0	0	0	0	0	0	0	0	0	0	0	0	0	0	0	23.2682	16.3593	86.6172
Rsa1.0_00027.1_g00013.1	0	0	0	0	0	0	0	0	0	0	0	0	0	0	0	0	0	0	0	0	0	0	0	0	0	0	0	0	0	0
Rsa1.0_00027.1_g00014.1	0	0	0	0	0	0	0	0	0	0	0	0	0	0	0	0	0	0	0	0	0	0	0	0	0	0	0	0	0	0
Rsa1.0_00027.1_g00015.1	8.95836	15.0438	13.1119	7.71622	15.366	16.6342	12.621	15.7181	7.70978	3.76034	3.673	3.43413	5.33801	4.70508	4.8506	12.0994	6.85505	10.2776	23.3122	22.5545	27.7579	40.8991	33.3835	52.6487	15.4477	6.04798	7.05784	11.6341	4.08984	6.8382
Rsa1.0_00027.1_g00016.1	0	0	0	0	0	0	0	0	0	0	0	0	0	0	0	0	0	0	0	0	0	0	0	0	0	0	0	0	0	0
Rsa1.0_00027.1_g00017.1	243.866	203.593	246.101	95.1667	98.5232	143.58	47.3288	58.3815	64.9824	33.091	22.9563	29.7625	51.2449	48.9328	50.4463	517.249	485.947	519.017	90.0699	102.032	123.475	68.8828	63.3135	87.3197	104.569	102.816	118.975	95.1882	57.2577	91.176
Rsa1.0_00027.1_g00018.1	0	0	0	0	0	0	0	0	0	0	0	0	0	0	0	0	0	0	0	0	0	0	0	0	0	0	0	0	0	0
Rsa1.0_00027.1_g00019.1	0	0	0	0	0	0	0	0	0	0	0	0	0	0	0	1.00828	0	0	0	0	0	0	0	0	0	1.008	0	0	0	0
Rsa1.0_00027.1_g00020.1	0	0	0	0	0	0	0	0	0	0	0	0	0	0	0	0	0	0	0	0	0	0	0	0	0	0	0	0	0	0
Rsa1.0_00027.1_g00021.1	192.107	188.549	325.781	128.604	78.6378	95.4279	71.5191	69.6087	80.402	20.3059	25.711	22.8942	24.5548	30.1125	44.6256	500.108	535.456	554.132	503.332	440.35	520.701	377.779	407.508	399.359	85.5564	104.832	139.14	321.525	289.356	254.153
Rsa1.0_00027.1_g00022.1	705.72	725.113	784.699	588.147	579.389	646.984	266.093	234.649	286.363	364.753	375.564	523.132	518.854	565.55	687.816	464.818	478.33	528.438	503.332	515.532	527.401	441.28	355.707	448.156	394.51	345.743	379.107	405.079	387.512	479.814
Rsa1.0_00027.1_g00023.1	0	0	0	0	0	0	0	0	0	0	0	0	1.0676	0	0	0	0	0	1.05965	0	0.95717	0	0	0	0	0	0	0	0	0
Rsa1.0_00027.1_g00024.1	526.552	488.423	604.158	258.922	238.625	256.517	529.031	554.624	707.097	337.679	378.319	436.134	500.705	509.089	601.475	294.418	288.674	304.044	170.603	146.067	176.119	269.073	232.533	238.845	153.288	143.136	122	197.78	194.267	215.403
Rsa1.0_00027.1_g00025.1	12.9399	26.076	16.1378	24.8634	31.6359	48.1517	71.5191	57.2588	48.4615	59.4134	52.3403	56.0908	23.4872	41.4047	12.6116	47.3893	72.3589	42.8232	45.5648	23.6285	43.0727	20.4496	17.2673	26.9664	9.50626	12.096	20.1652	11.6341	14.3144	12.5367
Rsa1.0_00027.1_g00026.1	0	0	0	0	0	0	0	0	0	0	0	0	0	0	0	0	0	0	0	0	0	0	0	1.28411	0	0	0	0	0	0
Rsa1.0_00027.1_g00027.1	63.7039	40.1169	86.7405	46.2973	59.6563	65.6614	74.6744	68.486	40.7517	54.901	53.2585	44.6437	39.5013	56.4609	39.775	70.5797	74.6439	74.5123	82.6524	70.8856	89.0168	105.477	134.685	201.606	15.4477	31.2479	20.1652	99.4188	120.65	96.8745
Rsa1.0_00027.1_g00028.1	31.8519	32.0935	48.4133	10.2883	8.13494	7.87937	9.46577	15.7181	12.1154	26.3224	20.2015	18.3154	5.33801	11.2922	7.76097	40.3313	41.892	48.8184	109.144	76.2557	86.1453	27.9836	50.6508	52.6487	38.025	22.1759	39.3222	64.5165	74.6395	107.132
Rsa1.0_00027.1_g00029.1	0	1.00292	0	0.857358	0	0	0	0	0	0.752069	0.91825	0	1.0676	0	0	2.01656	0	0	0	0	0	0	0	0	0	0	0	1.05765	0	0
Rsa1.0_00027.1_g00030.1	12.9399	20.0584	12.1033	50.5841	57.8485	39.3968	546.911	502.979	610.174	221.86	193.751	224.363	195.371	185.38	200.815	9.07454	10.6634	11.134	85.8313	81.6259	88.0597	754.482	758.61	875.765	222.209	211.679	239.966	380.753	372.175	349.888
Rsa1.0_00027.1_g00031.1	0.995373	0	1.00861	0	0.903883	0.875485	0	0	0	0.752069	0	0	0	0	0	3.02485	2.28502	2.56939	0	0	2.87151	0	0	1.28411	3.56485	1.008	2.01652	0	0	0
Rsa1.0_00027.1_g00032.1	0	0	0	0	0	0	0	0	0	0	0	0	0	0	0	0	0	0	0	0	0	1.07629	0	0	0	1.008	0	0	0	0
Rsa1.0_00027.1_g00033.1	95.5558	96.2805	188.61	74.5901	65.9834	76.1672	32.6043	49.3997	46.2587	80.4714	89.9885	130.497	183.628	212.669	300.737	115.952	144.718	90.7851	84.7717	66.5895	67.9591	31.2125	29.93	24.3982	229.339	226.799	196.611	306.718	300.603	246.175
Rsa1.0_00027.1_g00034.1	83.6113	81.2367	101.87	54.8709	51.5213	50.7781	226.127	230.158	209.265	85.7358	73.46	80.1297	108.895	120.45	97.9822	0	1.52334	2.56939	4.23858	2.14805	5.74302	23.6785	28.7788	34.6711	24.9539	20.1599	18.1487	32.7871	34.7636	26.2131
Rsa1.0_00027.1_g00035.1	0	0	0	0	0	0	0	0	0	0.752069	0	0	0	0	0	0	0	0	0	0	0	0	0	2.56823	0	0	0	0	0	0
Rsa1.0_00027.1_g00036.1	43.7964	40.1169	37.3186	47.1547	38.867	21.8871	104.123	119.008	74.895	58.6614	56.9315	70.972	100.355	78.1043	47.5359	2.01656	0	3.42585	7.41752	6.44415	7.65736	25.831	25.3254	43.6599	21.3891	19.1519	18.1487	26.4412	29.6513	18.2352
Rsa1.0_00027.1_g00037.1	0	0	0	0	0	0	0	0	0	0	0	0	0	0	0	0	0	0	0	0	0	0	0	0	0	0	0	0	0	0
Rsa1.0_00027.1_g00038.1	164.237	174.508	214.834	222.913	202.47	231.128	192.471	225.667	272.045	175.232	171.713	163.693	179.357	143.034	178.502	111.919	108.919	143.886	163.186	151.437	172.291	125.926	177.278	164.367	127.146	127.008	143.173	152.301	134.965	110.551
Rsa1.0_00027.1_g00039.1	110.486	117.342	145.24	103.74	84.0611	103.307	116.744	117.886	131.066	123.339	102.844	100.734	91.8138	93.1605	109.624	98.8116	95.9707	104.489	56.1612	63.3674	69.8734	97.9427	94.3946	86.0356	90.3095	89.7117	78.6445	84.6117	97.1336	79.779
Rsa1.0_00027.1_g00040.1	0	0	0	0	0	0	0	0	0	0	0	0	0	0	0	0	0	0	0	0	0	0	0	0	0	0	0	0	0	0
Rsa1.0_00027.1_g00041.1	387.2	345.005	371.169	337.799	273.876	356.322	180.901	217.808	201.556	262.472	269.047	248.402	269.036	266.307	279.395	390.205	432.63	385.408	340.146	332.948	360.853	231.403	217.568	183.628	333.907	322.559	277.272	338.447	341.501	312.278
Rsa1.0_00027.1_g00042.1	442.941	385.122	413.53	397.814	396.805	379.961	414.39	361.516	431.748	358.737	358.118	337.689	345.903	345.353	341.483	489.017	565.922	517.304	441.872	383.427	416.369	438.051	399.45	385.234	330.343	356.831	285.338	353.254	360.928	325.954
Rsa1.0_00027.1_g00043.1	0	0	0	0	0.903883	0	0	0	0	0	1.8365	0	0	0	0	0	0	0	0	1.07402	0	0	0	1.28411	0	0	0	0	0	0
Rsa1.0_00027.1_g00044.1	546.46	518.511	567.848	437.252	504.367	499.027	593.188	523.188	519.859	345.952	348.935	392.635	292.523	330.296	292.006	572.704	573.539	513.878	822.285	737.855	882.511	3126.63	2937.74	2869.99	684.451	682.414	608.99	667.375	730.036	609.739
Rsa1.0_00027.1_g00045.1	39.8149	49.1432	50.4305	62.5871	61.464	71.7898	150.401	159.426	134.37	115.067	120.291	140.799	69.3941	74.3402	98.9523	0	0	0	0	0	0.95717	0	1.15115	0	1.18828	0	1.00826	3.17294	3.06738	6.8382
Rsa1.0_00027.1_g00046.1	0	0	0	0.857358	0	0.875485	0	1.12272	0	0	0	0	0	0	0	1.00828	0	0	1.05965	0	0	3.22888	6.90692	3.85234	0	0	0	0	0	1.1397
Rsa1.0_00027.1_g00047.1	0	1.00292	0	0	0.903883	0.875485	3.15526	1.12272	1.1014	0	0	0	0	0	0	0	0	0	16.9543	13.9623	14.3576	11.8392	8.05808	7.70468	0	0	0	0	0	0
Rsa1.0_00027.1_g00048.1	0	0	0	0	0	0	0	0	0	0	1.8365	0	0	0	0	0	0	0	75.2349	38.6649	40.2012	0	0	0	0	0	1.00826	1.05765	0	0
Rsa1.0_00027.1_g00049.1	5671.64	6019.54	5370.85	10649.2	10944.2	10722.9	14131.3	14643.6	12841.2	5208.83	4999.87	5218.73	3947.99	4334.32	4256.89	3800.21	3682.68	3787.28	11196.2	11391.1	11437.2	14998.1	13778.2	14154.8	5840.41	6030.85	6042.52	6268.67	5706.35	5766.88
Rsa1.0_00027.1_g00050.1	0.995373	0	1.00861	0.857358	0	0	8.41402	2.24544	1.1014	2.25621	0.91825	0	3.20281	3.76406	1.94024	3.02485	6.09338	9.4211	3.17894	6.44415	6.70019	1.07629	9.20923	10.2729	1.18828	0	6.04957	4.23059	8.17967	3.4191
Rsa1.0_00027.1_g00051.1	401.135	315.92	287.454	274.354	280.204	232.004	607.913	497.365	507.744	446.729	435.251	366.307	339.497	328.414	267.753	292.402	313.809	281.776	153.649	176.14	179.948	228.174	216.417	292.778	160.418	178.415	176.446	227.394	231.076	192.609
Rsa1.0_00027.1_g00052.1	1.99075	0	1.00861	0	1.80777	1.75097	0	2.24544	1.1014	5.26448	1.8365	0	0	0	0	0	1.52334	0.856463	0	0	0.95717	0	0	0	0	2.01599	0	1.05765	0	0
Rsa1.0_00027.1_g00053.1	85.6021	65.1899	77.663	126.032	81.3494	84.0466	91.5024	95.4313	93.6187	78.9672	94.5798	78.985	42.7041	60.225	80.52	48.3975	42.6536	55.6701	24.3719	48.3311	40.2012	25.831	10.3604	15.4094	11.8828	7.05598	21.1735	21.1529	16.3593	23.9337
Rsa1.0_00027.1_g00054.1	820.187	661.928	556.753	481.835	501.655	379.085	341.819	361.516	284.16	445.225	449.943	367.452	492.164	398.991	454.017	607.994	658.846	534.433	453.529	452.164	478.585	246.471	296.998	286.357	390.945	374.975	295.421	408.252	340.479	353.307
Rsa1.0_00027.1_g00055.1	62.7085	60.1753	70.6027	54.0135	67.7912	71.7898	56.7946	42.6634	60.5768	48.1324	51.422	50.3672	48.0421	58.343	81.4901	37.3064	46.462	38.5408	16.9543	21.4805	22.9721	24.7547	28.7788	21.8299	21.3891	21.1679	16.1322	20.0953	16.3593	13.6764
Rsa1.0_00027.1_g00056.1	0	0	0	0	0	0.875485	1.05175	0	0	0	0	0	0	0	0	0	0	0	0	0	0.95717	0	0	0	0	0	0	0	0	0
Rsa1.0_00027.1_g00057.1	1955.91	1973.75	2445.88	2308.01	2402.52	2409.34	1385.16	1285.52	1544.16	1831.29	1897.11	2258.51	1469.02	1435.99	1818.01	2835.29	2898.92	2787.79	2645.94	2653.91	2613.08	1731.76	1724.43	1879.94	2058.11	1951.48	2142.56	3018.52	2769.84	2751.24
Rsa1.0_00027.1_g00058.1	79.6298	63.1841	71.6113	44.5826	69.599	75.2917	64.1569	26.9453	44.0559	56.4052	25.711	38.9201	106.76	93.1605	102.833	36.2982	21.3268	16.2728	107.024	150.363	113.903	29.0599	14.965	23.114	48.7196	77.6158	50.4131	47.5941	33.7412	43.3086
Rsa1.0_00028.1_g00001.1	51.7594	27.0789	57.4908	31.7222	26.2126	19.2607	31.5526	29.1907	28.6363	27.8265	27.5475	20.6048	41.6365	37.6406	49.4762	22.1822	36.5603	44.5361	45.5648	40.8129	23.9293	33.3651	24.1742	24.3982	26.1422	45.3599	35.2892	42.3059	36.8085	35.3307
Rsa1.0_00028.1_g00002.1	19.9075	17.0497	18.155	31.7222	37.0592	38.5213	26.2938	49.3997	22.0279	19.5538	22.038	44.6437	36.2985	46.1098	37.8347	3.02485	7.61672	6.85171	13.7754	11.8143	11.486	5.38147	1.15115	1.28411	3.56485	7.05598	0	3.17294	7.15722	7.9779
Rsa1.0_00028.1_g00003.1	79.6298	87.2542	70.6027	121.745	182.584	152.334	123.055	185.249	79.3006	105.29	137.738	159.115	190.033	220.198	172.682	31.2567	56.3637	45.3925	82.6524	75.1817	90.9312	8.61035	13.8138	11.557	14.2594	10.08	16.1322	22.2106	22.4941	25.0734
Rsa1.0_00028.1_g00004.1	0	0	1.00861	0	0	0	0	0	0	0	0	0	0	0	0	0	0	0	0	0	0	0	0	0	0	0	0	0	0	0
Rsa1.0_00028.1_g00005.1	540.488	552.61	606.175	456.114	540.522	463.132	541.652	597.287	547.394	421.911	404.03	416.674	402.486	401.814	390.959	519.265	500.419	583.251	491.676	542.382	514	597.343	556.007	573.999	433.723	424.367	471.867	499.209	459.084	451.321
Rsa1.0_00028.1_g00006.1	474.793	523.525	487.159	510.985	589.332	559.435	653.138	751.1	596.957	627.225	539.931	646.761	648.034	614.483	687.816	577.746	626.856	538.715	690.889	664.821	697.777	873.95	876.028	862.924	842.492	917.277	861.056	822.849	836.372	820.584
Rsa1.0_00028.1_g00007.1	0	0	0	0	0	0	0	0	0	0	0.91825	0	0	0.941015	0	1.00828	0	0	0	0	0	0	0	0	0	0	0	0	0	0
Rsa1.0_00028.1_g00008.1	199.075	281.821	230.972	94.3093	124.736	98.0543	43.1218	40.4179	15.4196	128.604	119.373	172.851	463.339	398.991	630.579	40.3313	47.2237	41.1102	307.297	462.905	421.155	50.5858	27.6277	37.2393	910.225	943.485	797.536	271.815	267.884	255.293
Rsa1.0_00028.1_g00009.1	0	0	0	0	0	0	0	0	0	0	0	0	0	0	0	0	0	0	0	0	0	0	0	0	0	0	0	0	0	0
Rsa1.0_00028.1_g00010.1	0	0	0	0	0	0	0	0	0	0	0	0	0	0	0	0	0	0	0	0	0	0	0	0	0	0	0	0	0	0
Rsa1.0_00028.1_g00011.1	0	0	0	0	0	0	0	0	0	0	0	0	0	0	0	0	0	0	0	0	0	0	0	0	35.6485	45.3599	39.3222	0	0	0
Rsa1.0_00028.1_g00012.1	820.187	824.402	790.751	796.485	832.476	850.972	610.016	598.41	565.017	885.185	827.344	873.413	907.462	948.544	918.704	767.303	741.869	745.979	670.756	742.151	701.606	566.13	532.984	576.567	630.978	697.534	666.461	675.836	674.823	661.026
Rsa1.0_00028.1_g00013.1	0	0	0	0	0	0	0	0	0	0	0	0	0	0	0	0	0	0	0	0	0	0	0	0	0	0	0	0	0	0
Rsa1.0_00028.1_g00014.1	530.534	604.762	553.727	535.849	545.945	562.061	353.389	353.657	310.594	497.87	513.302	467.042	449.46	465.803	471.479	679.582	750.247	714.29	548.897	535.938	566.645	312.125	328.079	332.585	446.794	396.143	385.156	541.515	526.567	511.725
Rsa1.0_00028.1_g00015.1	404.121	385.122	377.22	489.551	451.941	441.245	308.163	297.521	318.304	614.44	673.996	599.828	506.043	490.269	424.913	143.176	161.474	161.872	241.599	258.84	212.492	163.597	195.696	141.252	236.468	225.791	181.487	443.154	479.533	335.072
Rsa1.0_00028.1_g00016.1	0	0	0	0	0	0	0	0	0	0	0	0	0	0	0	0	0	0	0	0	0	0	0	0	0	0	0	0	0	0
Rsa1.0_00028.1_g00017.1	0	0	0	0	0	0.875485	0	0	0	0	0.91825	0	0	0	0	0	0	0	0	0	0	0	0	0	0	0	0	0	0	0
Rsa1.0_00028.1_g00018.1	308.566	388.131	258.204	508.413	519.733	424.61	888.731	840.918	855.785	351.216	309.45	347.992	229.534	242.782	223.128	194.598	162.998	209.833	259.613	279.246	305.337	831.975	886.388	710.115	136.653	140.112	134.099	198.838	155.414	158.418
Rsa1.0_00028.1_g00019.1	213.01	246.719	176.507	212.625	240.433	195.233	108.33	142.586	101.329	184.257	213.034	191.167	240.21	254.074	241.56	199.64	180.516	201.269	120.8	132.105	120.603	85.0272	74.825	55.2169	143.782	117.936	148.215	187.203	166.661	188.05
Rsa1.0_00028.1_g00020.1	0.995373	0	2.01722	0	0	0	0	1.12272	0	0	0.91825	0	1.0676	3.76406	0.970121	1.00828	0	0	0	1.07402	1.91434	0	0	0	0	0	0	0	0	1.1397
Rsa1.0_00028.1_g00021.1	50.764	55.1607	78.6716	48.012	82.2533	53.4046	66.2604	76.345	69.388	52.6448	41.3213	49.2225	49.1097	37.6406	26.1933	47.3893	32.7519	44.5361	29.6701	32.2207	31.5866	33.3651	31.0812	29.5346	16.636	19.1519	23.19	14.8071	33.7412	30.7719
Rsa1.0_00028.1_g00022.1	257.802	222.649	296.531	300.933	346.187	299.416	227.178	225.667	239.003	200.802	195.587	215.205	198.574	203.259	221.188	228.88	178.993	231.245	110.203	125.661	91.8884	116.24	127.778	150.241	177.054	182.447	172.413	181.915	177.908	177.793
Rsa1.0_00028.1_g00023.1	682.826	723.107	665.683	435.538	477.25	437.743	2300.18	2586.75	2478.14	928.053	958.653	943.241	578.64	493.092	597.594	1188.76	1198.87	1186.2	414.322	427.462	345.538	2396.91	2418.57	2298.56	1562.59	1569.45	1458.96	1516.67	1376.23	1676.5
Rsa1.0_00028.1_g00024.1	151.297	142.415	167.429	219.484	155.468	185.603	167.229	197.599	186.136	151.166	163.449	136.22	163.343	147.739	152.309	238.963	262.015	226.106	210.87	200.843	221.106	209.877	199.15	193.901	329.154	353.807	348.859	260.181	211.649	239.337
Rsa1.0_00028.1_g00025.1	0	0	0	0	0	0	0	0	0	0	0	0	0	0	0	0	0	0	0	0	0	0	0	0	0	0	0	0	0	0
Rsa1.0_00028.1_g00026.1	884.887	930.712	829.078	667.024	684.239	638.229	1413.55	1609.98	1188.41	1199.55	1066.09	1224.84	1170.09	1199.79	1175.79	1695.93	1666.54	1684.66	1033.16	1150.28	1134.25	1774.81	1691.04	1630.82	2049.79	2210.54	2142.56	2157.6	2077.64	1931.79
Rsa1.0_00028.1_g00027.1	0	1.00292	0	32.5796	29.8281	35.8949	0	0	0	18.8017	42.2395	17.1706	66.1913	60.225	113.504	0	0	0.856463	0	0	0	0	0	0	1.18828	0	0	0	0	0
Rsa1.0_00028.1_g00028.1	197.084	179.523	205.757	138.892	173.545	172.471	423.856	373.866	441.66	175.232	162.53	180.864	138.788	120.45	154.249	201.656	200.32	213.259	69.9367	63.3674	90.9312	242.166	261.312	249.118	97.4392	84.6718	73.6032	77.2082	103.268	87.7569
Rsa1.0_00028.1_g00029.1	0	0	0	0	0	0	1.05175	2.24544	1.1014	0	0	0	0	0	0	0	0	0	0	0	0	1.07629	0	1.28411	0	0	0	0	0	0
Rsa1.0_00028.1_g00030.1	34.8381	41.1198	31.2669	34.2943	24.4048	42.0233	28.3973	26.9453	29.7377	11.281	23.8745	21.7495	19.2168	26.3484	25.2231	48.3975	47.2237	30.8327	22.2526	15.0363	33.501	46.2806	43.7438	33.3869	34.4602	27.2159	27.2231	5.28823	14.3144	21.6543
Rsa1.0_00028.1_g00031.1	0.995373	0	0	0	0	0	0	0	0	0	0	1.14471	1.0676	0	0	0	0.761672	0.856463	0	0	0	0	0	0	0	0	0	1.05765	3.06738	0
Rsa1.0_00028.1_g00032.1	0	0	0	0	0	0	0	0	0	0	0	0	0	0	0	0	0	0	0	0	0	0	0	0	1.18828	0	0	0	0	0
Rsa1.0_00028.1_g00033.1	0.995373	3.00877	3.02583	4.28679	6.32718	11.3813	1.05175	1.12272	2.20279	21.81	15.6103	17.1706	9.60842	11.2922	19.4024	10.0828	9.90174	8.56463	8.47717	2.14805	2.87151	15.0681	14.965	17.9776	27.3305	28.2239	22.1818	43.3635	48.0556	21.6543
Rsa1.0_00028.1_g00034.1	226.945	188.549	246.101	245.204	223.259	210.992	300.801	223.421	234.598	342.943	315.878	275.875	333.092	292.656	312.379	238.963	222.408	235.527	194.975	205.139	229.721	322.888	328.079	303.051	243.598	230.831	274.247	235.855	225.964	223.381
Rsa1.0_00028.1_g00035.1	143.334	133.389	155.326	165.47	125.64	138.327	409.132	373.866	473.601	140.637	175.386	146.523	156.937	155.268	178.502	130.068	144.718	159.302	162.126	192.25	177.077	633.937	622.774	536.759	127.146	119.952	132.082	150.186	155.414	151.58
Rsa1.0_00028.1_g00036.1	22.8936	18.0526	31.2669	20.5766	20.7893	24.5136	28.3973	33.6816	14.3182	15.7934	27.5475	18.3154	20.2844	16.9383	24.253	23.1905	30.4669	23.1245	14.835	18.2584	12.4432	11.8392	11.5115	15.4094	13.0711	13.104	8.0661	13.7494	22.4941	17.0955
Rsa1.0_00028.1_g00037.1	0	0	0	1.71472	0.903883	0.875485	0	0	2.20279	0.752069	0	1.14471	0	0	1.94024	0	0	0.856463	0	0	0	1.07629	0	0	0	0	0	0	0	0
Rsa1.0_00028.1_g00038.1	48.7733	40.1169	58.4994	75.4475	55.1368	76.1672	91.5024	52.7679	84.8076	51.1407	58.768	41.2095	82.2053	47.0508	73.7292	39.323	38.8453	50.5313	117.621	108.476	126.346	149.605	105.906	202.89	93.8743	89.7117	65.5371	69.8047	62.37	70.6614
Rsa1.0_00028.1_g00039.1	0	0	2.01722	2.57207	0	3.50194	10.5175	5.6136	2.20279	6.01655	4.59125	13.7365	11.7436	12.2332	12.6116	3.02485	3.80836	1.71293	1.05965	0	0	1.07629	2.30231	0	3.56485	0	4.03305	2.11529	3.06738	0
Rsa1.0_00028.1_g00040.1	0	0	0	0	0	0	0	0	0	0	0	0	0	0	0	0	0	0	0	0	0	0	0	0	0	0	0	0	0	0
Rsa1.0_00028.1_g00041.1	0.995373	0	0	0	0	0.875485	1.05175	0	0	0	0.91825	0	2.1352	0	0	0	0	0	0	0	0	0	0	0	0	0	0	0	0	0
Rsa1.0_00028.1_g00042.1	57.7316	86.2513	78.6716	44.5826	57.8485	31.5175	0	0	0	0	0	0	1.0676	0	0	0	0	0	0	0	0	0	0	0	0	0	0	0	0	0
Rsa1.0_00028.1_g00043.1	0	0	0	0	0	0	0	1.12272	0	0	0	0	0	0	0	0	0	0	0	0	0.95717	0	0	0	0	0	0	0	1.02246	0
Rsa1.0_00028.1_g00044.1	158.264	259.757	216.851	43.7252	30.732	20.1362	103.072	92.0631	89.2132	27.8265	29.384	41.2095	42.7041	47.0508	97.0121	47.3893	48.747	52.2443	21.1929	37.5909	25.8436	59.1961	58.7088	48.7963	52.2844	30.2399	56.4627	35.96	41.9208	37.6101
Rsa1.0_00028.1_g00045.1	0	0	0	0	0.903883	0	0	0	0	0	0	0	0	0	0	0	0	0	0	0	0	5.38147	1.15115	3.85234	0	0	0	0	0	0
Rsa1.0_00028.1_g00046.1	1.99075	5.01461	4.03444	1.71472	1.80777	2.62646	4.20701	13.4726	4.40559	4.51241	0	0	1.0676	0	0	6.04969	10.6634	7.70817	2.11929	2.14805	1.91434	3.22888	4.60462	12.8411	4.75313	1.008	0	1.05765	0	3.4191
Rsa1.0_00028.1_g00047.1	125.417	136.397	136.162	157.754	150.948	133.949	137.78	167.285	124.458	133.868	164.367	133.931	105.693	103.512	126.116	138.135	129.484	122.474	233.122	210.509	196.22	264.768	275.126	273.516	216.267	205.631	202.661	158.647	147.234	190.33
Rsa1.0_00028.1_g00048.1	0.995373	0	0	0	0	0.875485	0	1.12272	0	0.752069	0	0	0	0	0	0	0	0	0	0	0	0	0	0	0	0	1.00826	0	0	0
Rsa1.0_00028.1_g00049.1	2.98612	1.00292	2.01722	2.57207	8.13494	7.00388	8.41402	5.6136	12.1154	3.76034	3.673	9.15768	3.20281	4.70508	0.970121	15.1242	14.4718	17.9857	24.3719	20.4065	33.501	6.45776	20.7208	10.2729	7.1297	6.04798	17.1405	10.5765	7.15722	3.4191
Rsa1.0_00028.1_g00050.1	169.213	156.456	169.447	215.197	225.971	184.727	437.529	492.874	511.048	301.58	271.802	267.862	348.038	350.058	337.602	57.4721	76.1672	62.5218	38.1473	27.9246	22.9721	49.5095	43.7438	56.501	102.192	132.048	119.983	93.0729	141.099	83.1981
Rsa1.0_00028.1_g00051.1	0	0	0	0	0	0.875485	0	0	0	0	0	0	0	0.941015	0	0	0	0	0	0	2.87151	0	0	0	1.18828	0	1.00826	0	0	0
Rsa1.0_00028.1_g00052.1	46.7825	37.1081	39.3358	24.006	34.3475	42.8988	94.6577	99.9221	122.255	33.091	51.422	30.9072	22.4196	27.2894	17.4622	56.4638	47.2237	60.8089	32.849	27.9246	22.0149	75.3405	79.4296	87.3197	19.0125	11.088	16.1322	28.5565	30.6738	21.6543
Rsa1.0_00028.1_g00053.1	227.94	221.646	209.791	227.2	235.913	196.109	157.763	122.377	163.007	225.621	199.26	206.048	207.115	190.085	205.666	102.845	91.4007	106.201	84.7717	112.773	76.5736	78.5694	66.7669	79.615	102.192	98.7837	95.7849	83.5541	90.9989	60.4041
Rsa1.0_00028.1_g00054.1	653.96	668.949	627.356	708.177	630.91	698.637	527.98	495.12	531.975	695.664	647.366	625.011	587.181	592.84	570.431	807.634	800.517	758.826	674.995	673.413	661.405	628.555	667.669	571.43	671.38	681.406	644.28	718.142	750.485	707.753
Rsa1.0_00028.1_g00055.1	468.821	472.376	516.409	530.704	559.503	557.684	413.339	442.352	472.499	419.654	379.237	376.609	561.559	531.674	530.656	343.824	354.939	305.757	368.757	328.652	369.468	204.496	185.336	233.709	452.736	492.911	468.842	347.966	389.557	396.615
Rsa1.0_00028.1_g00056.1	95.5558	110.321	71.6113	117.458	109.37	108.56	222.971	289.662	313.898	162.447	188.241	159.115	131.315	128.919	124.175	138.135	132.531	138.747	126.098	152.511	198.134	517.697	473.124	498.236	223.397	236.879	234.925	229.509	250.503	255.293
Rsa1.0_00028.1_g00057.1	1702.09	1722.02	1533.09	1682.14	1628.8	1615.27	1286.29	1374.21	1207.13	1720.73	1658.36	1586.57	1694.28	1659.01	1541.52	1847.17	1920.94	1743.76	1866.04	1845.17	1825.32	1563.85	1672.63	1487	1794.31	1846.65	1656.58	1983.09	1907.91	1962.56
Rsa1.0_00028.1_g00058.1	0	0	0	0	0	0	0	0	0	0	0	0	1.0676	0	0	0	0	0	0	0	0	0	0	0	0	0	0	0	0	0
Rsa1.0_00029.1_g00001.1	0	3.00877	1.00861	0	0	0	0	0	0	0	0	1.14471	5.33801	3.76406	1.94024	3014.76	3053.54	3590.29	3123.84	3023.38	3258.21	1085.98	968.12	1320.07	2378.94	2538.14	2678.95	3325.24	3200.3	2900.54
Rsa1.0_00029.1_g00002.1	240.88	312.912	295.523	450.113	389.573	415.855	312.37	313.239	327.115	393.332	429.741	317.085	286.117	330.296	420.062	0	0	0.856463	1.05965	0	0	5.38147	1.15115	3.85234	0	2.01599	1.00826	1.05765	3.06738	4.5588
Rsa1.0_00029.1_g00003.1	5692.54	5631.41	6061.75	4157.33	4103.63	4205.83	1156.93	1256.32	1467.06	3776.14	3741.87	3613.85	5257.94	5249.92	5523.87	3581.42	3438.95	3814.69	3435.37	3464.8	3623.85	4236.29	4412.37	4362.13	2829.3	2685.3	2807	2949.78	2766.78	2916.49
Rsa1.0_00029.1_g00004.1	52.7548	57.1665	92.7922	41.1532	31.6359	42.0233	422.804	234.649	281.958	39.8596	48.6673	45.7884	42.7041	47.0508	50.4463	30.2485	27.4202	29.9762	36.028	44.035	25.8436	167.902	156.557	147.673	35.6485	27.2159	32.2644	11.6341	13.292	13.6764
Rsa1.0_00029.1_g00005.1	47.7779	44.1286	45.3875	23.1487	12.6544	21.8871	30.5008	34.8043	50.6643	19.5538	38.5665	36.6307	55.5153	60.225	103.803	1.00828	1.52334	1.71293	8.47717	0	2.87151	119.469	131.232	114.286	32.0836	38.3039	34.2809	16.9223	6.13476	11.397
Rsa1.0_00029.1_g00006.1	13.9352	8.02338	14.1205	6.0015	9.94271	11.3813	7.36227	12.3499	19.8251	15.0414	3.673	6.86826	16.014	11.2922	24.253	5.04141	3.80836	7.70817	1.05965	1.07402	2.87151	29.0599	33.3835	14.1252	17.8242	15.12	14.1157	4.23059	3.06738	5.6985
Rsa1.0_00029.1_g00007.1	543.474	605.765	633.407	590.719	590.235	614.591	439.632	480.524	556.206	596.391	580.334	698.273	610.668	577.783	681.025	613.035	631.426	542.998	581.746	567.085	575.259	440.204	501.903	426.326	613.154	626.974	595.883	549.976	584.847	596.063
Rsa1.0_00029.1_g00008.1	2.98612	2.00584	0	1.71472	4.51941	1.75097	3.15526	4.49088	7.70978	0	0	1.14471	3.20281	4.70508	2.91036	0	0.761672	0	2.11929	0	1.91434	0	0	0	0	0	0	0	0	0
Rsa1.0_00029.1_g00009.1	6.96761	13.038	10.0861	2.57207	6.32718	4.37743	0	1.12272	1.1014	8.27276	4.59125	8.01297	0	2.82305	0	20.1656	17.5185	15.4163	1.05965	10.7402	5.74302	2.15259	1.15115	1.28411	3.56485	6.04798	6.04957	2.11529	4.08984	0
Rsa1.0_00029.1_g00010.1	979.447	977.849	910.775	781.91	893.94	822.081	403.873	412.039	319.405	411.382	487.591	471.62	370.458	378.288	410.361	589.845	516.414	405.964	624.132	501.569	527.401	251.853	261.312	288.926	327.966	323.567	354.908	236.913	256.637	384.079
Rsa1.0_00029.1_g00011.1	10.9491	15.0438	8.06888	8.57358	3.61553	5.25291	43.1218	34.8043	61.6782	0	2.75475	2.28942	7.47321	9.41015	12.6116	7.05797	2.28502	1.71293	0	4.2961	4.78585	59.1961	46.0462	42.3757	5.94141	5.03999	2.01652	5.28823	3.06738	3.4191
Rsa1.0_00029.1_g00012.1	0	0	0	0	0	0	0	0	0	0	0	0	0	0	0	0	0	0	0	0	0	0	0	0	0	0	0	0	0	0
Rsa1.0_00029.1_g00013.1	0.995373	0	0	0	0	0.875485	0	0	1.1014	0	0	0	0	0	0	0	0	0	0	0	0	0	0	0	0	0	0	0	0	0
Rsa1.0_00029.1_g00014.1	0.995373	0	0	0.857358	0.903883	0	6.31051	10.1045	4.40559	0.752069	0.91825	1.14471	0	0	0	0	0	0	0	0	0	0	0	0	0	0	0	0	0	0
Rsa1.0_00029.1_g00015.1	122.431	129.377	123.05	236.631	227.778	265.272	201.936	227.912	219.178	108.298	90.9068	92.7215	48.0421	72.4582	49.4762	182.499	174.423	177.288	197.094	215.879	214.406	161.444	146.197	174.639	51.0962	50.3999	41.3388	42.3059	48.0556	42.1689
Rsa1.0_00029.1_g00016.1	0	0	0	0	0	0	0	0	0	0	0	0	0	0	0	0	0	0	0	0	0	0	0	0	0	0	0	0	0	0
Rsa1.0_00029.1_g00017.1	101.528	74.2162	125.068	215.197	236.817	198.735	74.6744	93.1858	111.241	41.3638	81.7243	61.8143	36.2985	32.9355	12.6116	0	0	0	0	0	0	0	0	0	0	0	0	0	0	0
Rsa1.0_00029.1_g00018.1	0	0	0	0	0	0	0	0	0	0	0	0	0	0	0	0	0	0	0	0	0	0	0	0	0	0	0	0	0	0
Rsa1.0_00029.1_g00019.1	72.6622	69.2016	52.4477	31.7222	57.8485	54.2801	70.4674	60.6269	36.3461	31.5869	44.076	42.3543	42.7041	49.8738	23.2829	96.7951	73.8822	48.8184	41.3262	65.5155	27.7579	73.1879	80.5808	78.3309	42.7782	25.1999	57.471	23.2682	16.3593	27.3528
Rsa1.0_00029.1_g00020.1	207.038	177.517	256.187	436.395	362.457	400.972	573.205	597.287	801.817	364.753	406.785	377.754	197.506	139.27	212.456	0	0	0	0	0	0	0	0	0	1.18828	0	0	0	0	0
Rsa1.0_00029.1_g00021.1	159.26	118.345	203.739	106.312	81.3494	84.9221	103.072	83.0813	71.5908	69.1903	104.681	92.7215	30.9605	30.1125	24.253	92.7619	116.536	85.6463	37.0876	44.035	50.73	33.3651	25.3254	30.8187	54.661	77.6158	56.4627	51.8247	42.9433	83.1981
Rsa1.0_00029.1_g00022.1	17.9167	22.0643	27.2325	19.7192	18.0777	21.0116	1.05175	2.24544	4.40559	17.2976	18.365	21.7495	57.6505	73.3992	74.6993	87.7205	66.2655	71.9429	20.1333	23.6285	29.6723	2.15259	1.15115	0	2.37657	1.008	4.03305	8.46117	15.3369	39.8895
Rsa1.0_00029.1_g00023.1	0	0	0	0	0	0	4.20701	0	0	0	0.91825	0	0	0	0.970121	2.01656	6.09338	1.71293	2.11929	1.07402	2.87151	5.38147	8.05808	10.2729	1.18828	0	3.02479	4.23059	11.2471	15.9558
Rsa1.0_00029.1_g00024.1	194.098	164.479	210.8	150.895	128.351	160.214	97.813	101.045	80.402	104.538	108.354	95.0109	81.1377	77.1633	70.8188	132.085	140.148	126.757	113.382	104.18	89.0168	55.9673	47.1973	75.7627	62.979	65.5198	61.504	56.0553	52.1454	52.4262
Rsa1.0_00029.1_g00025.1	15.926	21.0614	10.0861	5.14415	4.51941	9.63034	11.5693	5.6136	2.20279	3.76034	6.42775	5.72355	4.27041	6.58711	3.88048	20.1656	9.14007	10.2776	126.098	81.6259	67.0019	6.45776	4.60462	0	7.1297	3.02399	10.0826	3.17294	2.04492	1.1397
Rsa1.0_00029.1_g00026.1	2.98612	6.01753	4.03444	2.57207	1.80777	4.37743	8.41402	6.73632	9.91257	7.52069	12.8555	9.15768	1.0676	2.82305	5.82072	8.06626	4.57003	5.13878	8.47717	5.37012	7.65736	5.38147	6.90692	11.557	2.37657	8.06398	3.02479	3.17294	6.13476	2.2794
Rsa1.0_00029.1_g00027.1	0	0	2.01722	0	0	0	0	0	0	0	0.91825	0	4.27041	0.941015	1.94024	0	0.761672	0.856463	1.05965	1.07402	0	0	1.15115	0	0	1.008	0	1.05765	0	0
Rsa1.0_00029.1_g00028.1	4.97687	4.01169	6.05166	4.28679	3.61553	2.62646	0	1.12272	1.1014	4.51241	2.75475	5.72355	4.27041	0.941015	3.88048	1.00828	0.761672	1.71293	1.05965	1.07402	0	0	2.30231	0	0	1.008	0	3.17294	0	0
Rsa1.0_00029.1_g00029.1	22.8936	7.02045	30.2583	13.7177	13.5582	20.1362	27.3456	21.3317	51.7657	22.5621	19.2833	10.3024	10.676	6.58711	8.73109	10.0828	11.4251	18.8422	9.53682	12.8883	20.1006	13.9918	17.2673	6.42057	16.636	26.2079	19.157	12.6918	17.3818	14.8161
Rsa1.0_00029.1_g00030.1	0.995373	5.01461	3.02583	7.71622	5.4233	8.75485	1.05175	1.12272	2.20279	0	0	4.57884	0	0	0	0	0	0	0	0	0	0	0	0	0	0	0	0	0	0
Rsa1.0_00029.1_g00031.1	33.8427	31.0906	22.1894	29.1502	47.9058	41.1478	30.5008	24.6999	48.4615	22.5621	25.711	25.1836	0	0	0	53.4389	47.2237	50.5313	41.3262	41.887	42.1155	50.5858	61.0112	42.3757	52.2844	50.3999	49.4049	65.5741	59.3026	68.382
Rsa1.0_00029.1_g00032.1	15.926	20.0584	20.1722	18.8619	12.6544	16.6342	15.7763	20.209	15.4196	18.8017	14.692	29.7625	24.5548	32.9355	21.3427	24.1988	23.6118	10.2776	4.23858	5.37012	4.78585	6.45776	11.5115	5.13645	9.50626	17.136	14.1157	7.40353	13.292	12.5367
Rsa1.0_00029.1_g00033.1	0	0	0	0	0	0	0	1.12272	0	0	0	0	0	0	0	0	0	0	0	0	0	0	0	0	0	0	0	0	0	0
Rsa1.0_00029.1_g00034.1	170.209	173.505	161.378	164.613	200.662	152.334	133.573	135.849	124.458	180.497	186.405	170.562	188.966	169.383	161.04	190.565	185.848	216.685	231.003	194.398	209.62	144.223	150.801	125.843	216.267	185.471	252.066	246.432	280.154	217.683
Rsa1.0_00029.1_g00035.1	514.608	675.969	573.899	889.937	824.341	1005.93	584.774	561.36	523.164	551.266	420.559	402.938	429.176	331.237	291.036	591.862	528.6	665.472	908.117	1194.32	1385.98	925.612	903.656	1308.51	688.016	737.854	894.329	266.527	308.783	213.124
Rsa1.0_00029.1_g00036.1	278.704	195.57	317.712	163.755	145.525	182.101	378.631	345.798	611.275	134.62	209.361	191.167	75.7997	58.343	67.9085	110.911	79.2139	94.211	99.6067	155.734	104.332	125.926	109.36	134.832	95.0626	101.808	82.6775	113.168	130.875	96.8745
Rsa1.0_00029.1_g00037.1	321.506	321.938	373.186	404.673	401.324	350.194	506.945	458.07	496.73	399.349	405.867	420.108	499.638	494.974	469.538	332.733	369.411	397.399	367.697	381.279	432.641	446.662	429.38	448.156	268.552	275.183	298.446	380.753	407.961	423.968
Rsa1.0_00029.1_g00038.1	13.9352	8.02338	12.1033	11.1457	12.6544	14.0078	82.0367	72.9768	64.9824	14.2893	16.5285	34.3413	24.5548	6.58711	9.70121	5.04141	13.7101	13.7034	26.4912	7.51817	8.61453	75.3405	81.7319	56.501	7.1297	4.03199	14.1157	7.40353	12.2695	14.8161
Rsa1.0_00029.1_g00039.1	408.103	425.239	364.108	370.379	404.036	383.463	440.684	468.175	444.964	415.894	363.627	364.018	421.703	380.17	402.6	304.501	324.472	249.231	331.669	313.615	379.039	377.779	353.404	398.075	339.849	384.047	295.421	396.618	279.131	314.557
Rsa1.0_00029.1_g00040.1	459.862	472.376	495.228	356.661	296.474	351.945	602.654	766.818	685.069	538.481	555.541	564.342	481.488	494.033	429.764	279.294	249.828	221.824	338.027	313.615	291.937	288.447	303.905	279.937	247.163	283.247	287.355	247.489	224.941	276.947
Rsa1.0_00029.1_g00041.1	0	0	0	0	0	0	0	0	0	0	0	0	0	0	0	0	0	0	0	0	0	0	0	1.28411	0	0	0	0	0	0
Rsa1.0_00029.1_g00042.1	0	0	0	0	1.80777	0	5.25876	0	0	0	0	0	0	0.941015	0.970121	0	0	0	1.05965	2.14805	0	1.07629	3.45346	5.13645	0	1.008	0	0	2.04492	1.1397
Rsa1.0_00029.1_g00043.1	0	0	0	0	0	0	0	1.12272	0	0	0	0	0	0	0	0	0	0	0	0	0	0	0	0	0	0	0	0	0	0
Rsa1.0_00030.1_g00001.1	0	0	0	0	0	0	0	0	0	0	0	0	0	0	0	0	0	0.856463	0	0	0	0	0	0	0	0	0	0	0	0
Rsa1.0_00030.1_g00002.1	853.035	756.203	780.664	713.322	695.086	668.871	1083.3	1164.26	1051.83	632.49	686.851	566.631	534.868	608.837	500.582	927.619	953.614	934.401	800.033	835.591	849.01	1201.14	1237.49	1305.94	739.112	770.11	714.858	615.55	626.768	597.203
Rsa1.0_00030.1_g00003.1	167.223	142.415	123.05	144.036	134.679	144.455	340.768	313.239	287.465	133.868	184.568	116.76	144.126	165.619	130.966	209.723	219.362	172.149	250.077	204.065	219.192	408.991	553.705	409.632	222.209	253.007	294.413	188.261	250.503	211.984
Rsa1.0_00030.1_g00004.1	0	0	0	0	0	0	0	0	0	0	0	0	0	0	0	0	0	0	0	0	0	0	0	0	0	0	0	0	0	0
Rsa1.0_00030.1_g00005.1	71.6669	73.2133	51.4391	60.8724	76.83	56.9065	93.6059	97.6767	91.416	73.7027	66.114	72.1167	92.8814	87.5144	95.0718	68.5632	53.317	21.4116	48.7437	40.8129	27.7579	53.8147	57.5577	38.5234	22.5774	14.112	19.157	42.3059	49.078	49.0071
Rsa1.0_00030.1_g00006.1	0	0	0	0	0	0	0	0	0	0	0.91825	0	0	0	0	0	0	0	0	0	0	0	0	0	0	0	0	0	0	0
Rsa1.0_00030.1_g00007.1	56.7363	58.1695	59.508	62.5871	59.6563	64.7859	65.2086	55.0133	62.7796	74.4548	84.479	92.7215	95.0166	123.273	137.757	179.474	196.511	173.006	214.049	210.509	167.505	290.599	241.742	312.04	215.079	225.791	206.694	224.221	259.705	241.616
Rsa1.0_00030.1_g00008.1	387.2	440.283	403.444	392.67	414.882	366.828	388.097	388.461	356.853	611.432	680.423	578.078	595.722	676.59	702.367	895.354	811.942	832.482	1148.66	1135.24	1146.69	1076.29	1091.29	1158.27	1004.1	1039.25	1001.2	1218.41	1152.31	1279.88
Rsa1.0_00030.1_g00009.1	878.914	937.732	623.321	596.721	575.773	479.766	734.123	844.286	615.681	1054.4	1087.21	876.848	546.612	558.022	529.686	1494.27	1487.55	1403.74	703.605	759.335	646.09	1274.33	1321.52	1158.27	1365.34	1310.4	1366.2	1420.42	1247.4	1528.34
Rsa1.0_00030.1_g00010.1	344.399	356.037	326.79	196.335	187.104	172.471	263.99	340.184	408.618	254.951	250.682	266.717	59.7857	61.166	63.0579	1.00828	0	0	0	1.07402	0	0	0	1.28411	0	0	1.00826	3.17294	1.02246	1.1397
Rsa1.0_00030.1_g00011.1	39.8149	65.1899	36.31	22.2913	15.366	18.3852	53.6394	62.8724	40.7517	27.0745	23.8745	13.7365	4.27041	5.64609	5.82072	0	0	0	0	1.07402	0	0	0	0	0	0	0	0	0	0
Rsa1.0_00030.1_g00012.1	425.024	416.213	368.143	520.416	457.365	430.739	983.388	935.226	961.52	573.076	619.819	552.895	524.192	551.435	462.748	263.162	280.295	312.609	333.789	291.061	262.265	384.237	356.858	340.29	364.803	348.767	317.603	369.119	325.142	305.44
Rsa1.0_00030.1_g00013.1	194.098	181.529	189.619	202.336	197.046	175.973	461.719	518.697	416.328	324.894	321.388	309.072	364.052	314.299	359.915	542.456	543.834	559.27	724.798	756.113	759.036	1027.86	955.458	923.278	696.334	688.462	699.734	786.889	793.428	765.878
Rsa1.0_00030.1_g00014.1	0	0	0	0	0	0	0	0	0	0	0	0	0	0	0	0	0	0	0	0	0	0	0	0	0	0	0	0	0	0
Rsa1.0_00030.1_g00015.1	0	0	0	0	0	0	0	0	0	0	0	0	0	0	0	0	0	0	0	0	0	0	0	0	0	0	0	0	0	0
Rsa1.0_00030.1_g00016.1	0.995373	0	0	0	0	0	1.05175	0	0	0	0	0	0	0	0	0	0	0	0	0	0	0	0	0	0	0	0	0	0	0
Rsa1.0_00030.1_g00017.1	382.223	303.885	394.367	408.96	382.342	377.334	295.542	314.362	333.723	358.737	416.886	354.86	471.88	555.199	612.146	997.191	873.638	988.359	932.489	987.029	994.5	654.386	747.099	826.969	1190.66	1144.08	1175.63	980.439	984.628	860.473
Rsa1.0_00030.1_g00018.1	68.6807	47.1373	47.4047	57.443	57.8485	46.4007	29.4491	30.3135	31.9405	35.3472	33.057	34.3413	33.0957	38.5816	41.7152	6.04969	6.85505	5.99524	25.4315	40.8129	39.244	5.38147	6.90692	12.8411	57.0376	64.5118	62.5123	46.5365	34.7636	76.3599
Rsa1.0_00030.1_g00019.1	0	0	0	0	0	0	0	0	0	0	0	0	0	0	0	0	0	0	0	0	0	0	0	0	0	0	0	0	0	0
Rsa1.0_00030.1_g00020.1	0	0	0	0	0	0	0	0	0	0	0	0	0	0	0	0	0	0	0	0	0	0	0	0	0	1.008	0	0	0	0
Rsa1.0_00030.1_g00021.1	0	0	0	0	0	0	0	0	0	0	0	0	0	0	0	0	0	0	0	0	0	0	0	0	0	0	0	0	0	0
Rsa1.0_00030.1_g00022.1	0	0	0	1.71472	0.903883	0	0	0	0	0	0	1.14471	0	0	0	0	0	0	1.05965	3.22207	0.95717	0	0	0	0	0	0	0	0	0
Rsa1.0_00030.1_g00023.1	217.987	170.497	169.447	227.2	228.682	212.743	179.85	206.581	181.731	150.414	143.247	175.141	162.275	145.857	187.233	141.159	172.9	178.144	163.186	161.104	155.062	79.6457	87.4877	71.9104	118.828	140.112	99.818	120.572	123.718	111.691
Rsa1.0_00030.1_g00024.1	1079.98	1202.5	1046.94	1240.6	1278.09	1212.55	1115.91	1124.97	905.348	1505.64	1584.9	1435.47	1843.75	2004.36	1961.58	1832.05	1805.92	1715.5	2745.54	2819.31	2642.75	3797.16	4045.15	3726.5	2919.61	3065.32	2898.75	2642	2729.97	2649.8
Rsa1.0_00030.1_g00025.1	0.995373	3.00877	1.00861	3.42943	5.4233	9.63034	12.621	7.85905	8.81118	11.281	13.7738	4.57884	6.40561	8.46914	0	4.03313	6.85505	7.70817	27.5508	50.4792	29.6723	61.3487	46.0462	73.1945	24.9539	15.12	27.2231	6.34588	8.17967	3.4191
Rsa1.0_00030.1_g00026.1	175.186	183.535	148.266	128.604	120.216	145.331	339.716	278.435	400.909	254.199	291.085	291.901	298.929	242.782	281.335	508.174	524.792	533.577	783.079	852.776	900.697	1463.76	1367.57	1314.93	704.652	635.038	761.238	803.812	665.621	759.04
Rsa1.0_00030.1_g00027.1	101.528	94.2747	88.7577	45.44	63.2718	50.7781	14.7245	12.3499	17.6224	30.8348	30.3023	29.7625	20.2844	16.9383	28.1335	87.7205	73.8822	75.3688	27.5508	34.3688	31.5866	15.0681	18.4185	16.6935	26.1422	28.2239	30.2479	38.0753	20.4492	25.0734
Rsa1.0_00030.1_g00028.1	532.525	487.42	598.106	444.111	511.598	440.369	189.315	150.445	203.758	293.307	329.652	310.216	223.129	243.723	257.082	662.441	701.5	644.917	577.507	552.049	540.801	267.997	268.219	273.516	503.832	481.823	450.693	534.112	539.859	498.049
Rsa1.0_00030.1_g00029.1	716.669	668.949	575.917	595.864	565.831	529.669	942.37	854.39	733.53	702.432	683.178	575.789	547.68	624.834	601.475	718.905	811.181	734.845	845.598	803.37	752.336	1183.92	1231.73	1082.51	804.467	827.566	776.362	815.446	794.451	798.929
Rsa1.0_00030.1_g00030.1	0	0	0	0	0	0	0	0	0	0	0	0	0	0	0	0	0	0	0	0	0	0	0	0	0	0	0	0	0	0
Rsa1.0_00030.1_g00031.1	0	0	0	0	0	0	0	0	0	0	0	0	0	0	0	0	0	0	0	0	0	0	0	0	0	0	0	0	0	0
Rsa1.0_00030.1_g00032.1	115.463	84.2454	112.964	144.893	128.351	142.704	191.419	167.285	231.293	98.521	126.719	143.089	83.2729	98.8066	102.833	92.7619	92.924	81.364	91.1296	86.996	92.8455	156.063	161.162	157.946	103.381	97.7757	106.876	119.514	84.8641	83.1981
Rsa1.0_00030.1_g00033.1	901.808	875.551	815.966	1000.54	965.347	910.505	1119.06	1156.4	1136.64	1011.53	1041.3	935.228	1016.36	1034.18	1006.02	881.238	952.09	828.2	969.576	926.883	923.669	981.58	1021.07	979.779	903.095	1005.98	1026.41	984.669	962.134	967.605
Rsa1.0_00030.1_g00034.1	3450.96	3639.6	5067.26	3151.65	3216.92	3620.13	2232.87	2052.33	2851.52	2298.32	2349.8	2774.78	1742.33	1664.66	2123.59	3438.24	3255.39	3782.14	2737.07	2749.5	2893.53	2330.18	2580.89	2573.36	2233.97	2095.63	2350.26	2712.86	2351.66	2392.23
Rsa1.0_00030.1_g00035.1	60.7178	52.1519	56.4822	43.7252	39.7708	61.284	26.2938	29.1907	27.5349	28.5786	37.6483	27.473	33.0957	38.5816	35.8945	30.2485	30.4669	33.4021	33.9087	34.3688	40.2012	30.1362	26.4765	38.5234	64.1673	50.3999	71.5866	41.2482	46.0107	31.9116
Rsa1.0_00030.1_g00036.1	72.6622	57.1665	87.7491	45.44	52.4252	40.2723	44.1736	52.7679	61.6782	66.9341	63.3593	72.1167	65.1237	58.343	53.3566	145.193	125.676	142.173	77.3542	40.8129	60.3017	39.8229	33.3835	48.7963	47.5313	48.3839	54.4462	68.747	72.5946	41.0292
Rsa1.0_00030.1_g00037.1	816.206	898.618	933.973	523.846	572.158	586.575	2716.68	2346.49	2663.18	1022.06	1109.25	1001.62	1027.03	946.662	1030.27	699.748	668.748	708.295	854.075	823.777	808.809	1427.16	1412.47	1408.67	983.898	973.725	981.039	629.3	633.925	670.143
Rsa1.0_00030.1_g00038.1	11.9445	3.00877	2.01722	2.57207	0.903883	0	0	0	1.1014	0.752069	0	2.28942	0	0	0.970121	0	0.761672	0	0	0	1.91434	3.22888	1.15115	1.28411	0	4.03199	0	1.05765	1.02246	0
Rsa1.0_00030.1_g00039.1	0	0	0	0	0	0	0	0	0	0	0	0	0	0	0	0	0	0	0	0	0	0	0	0	0	0	0	0	0	0
Rsa1.0_00030.1_g00040.1	36.8288	72.2104	37.3186	30.0075	42.4825	44.6497	31.5526	40.4179	27.5349	15.7934	5.5095	8.01297	5.33801	14.1152	10.6713	125.027	133.293	123.331	154.708	155.734	136.875	199.114	199.15	217.015	96.2509	80.6398	137.124	117.399	120.65	194.889
Rsa1.0_00030.1_g00041.1	12.9399	22.0643	23.198	8.57358	9.94271	7.00388	2.1035	1.12272	1.1014	11.281	4.59125	9.15768	5.33801	3.76406	4.8506	15.1242	15.9951	13.7034	4.23858	8.5922	14.3576	3.22888	1.15115	6.42057	2.37657	7.05598	7.05784	20.0953	7.15722	9.1176
[truncated: 78,623 more rows]
